# Supplementary material for: DeepGAMI: deep biologically guided auxiliary learning for multimodal integration and imputation to improve genotype–phenotype prediction
Source: Genome Med. 2023 Oct 31;15:88. doi: 10.1186/s13073-023-01248-6 (PMC10617196; doi:10.1186/s13073-023-01248-6)
Supplement: Supplementary file 3 — Additional file 3. Prioritized bulk genes and SNPs for schizophrenia. [file 13073_2023_1248_MOESM3_ESM.xlsx]

## Sheet: pec1_bulk_feat_importance
id	imp_score	feat_type
ZFX	0.0301113	TF
MAZ	0.0550917	TF
CREB3	0.0296989	TF
ATF2	0.0133077	TF
STAT5B	0.0515788	TF
YY1	0.0294888	TF
PPARD	0.0278627	TF
TBR1	0.06743	TF
NR1H3	0.169367	TF
PPARG	0.22302	TF
TCF7	0.0104063	TF
NR2F2	0.0160253	TF
SIX4	0.0247609	TF
SMAD1	0.0388649	TF
PLAG1	0.0794054	TF
ID2	0.053625	TF
ZBTB6	0.0449521	TF
E2F3	0.0155575	TF
TOPORS	0.0359829	TF
ETV3	0.0142256	TF
NFIL3	0.01908	TF
ESRRA	0.0572562	TF
PURA	0.11839	TF
PLAGL1	0.0805368	TF
NR2C2	0.0955669	TF
ELF2	0.113633	TF
SOX18	0.0265676	TF
FOXJ3	0.101282	TF
ARNTL	0.109029	TF
NFAT5	0.0177007	TF
RFX7	0.0594121	TF
ENO1	0.0957329	TF
HSFY1	0.00423201	TF
OLIG2	0.0382213	TF
MEIS3	0.0390472	TF
RBPJ	0.0823657	TF
BCL11B	0.0236833	TF
IKZF4	0.0711555	TF
REL	0.0158585	TF
ESRRG	0.0878937	TF
MBD2	0.0186566	TF
FOXK1	0.0293034	TF
SMAD3	0.027178	TF
PKNOX2	0.0196951	TF
BHLHE40	0.031864	TF
ERF	0.00880447	TF
MLX	0.0493745	TF
ETV6	0.0130945	TF
CREB1	0.0218105	TF
POU3F2	0.0658227	TF
SOX5	0.0376053	TF
ATF4	0.0689371	TF
TFDP1	0.0203576	TF
GATA6	0.00304244	TF
NFIA	0.02983	TF
FOXD3	0.00178925	TF
FOXM1	0.0163658	TF
IRF2	0.0278742	TF
ZBTB7C	0.0317545	TF
YY2	0.0122129	TF
ONECUT2	0.0545823	TF
TEAD1	0.0280912	TF
HIF1A	0.0159117	TF
FOXG1	0.0300526	TF
POU5F1B	0.00389636	TF
RFX3	0.0917493	TF
ZEB1	0.231954	TF
KLF8	0.0309157	TF
POU2F1	0.0460255	TF
HLF	0.0203143	TF
NR0B1	0.0060052	TF
RFX5	0.0862197	TF
E2F1	0.192074	TF
MEF2A	0.036943	TF
STAT3	0.159857	TF
NFYA	0.035605	TF
POU6F2	0.0148079	TF
SPDEF	0.00545623	TF
SP3	0.0343303	TF
NR1H2	0.0132177	TF
MGA	0.0177337	TF
HSFY2	0.0183364	TF
ZNF76	0.0904815	TF
PAX9	0.000306379	TF
KLF3	0.0182512	TF
LMO2	0.109117	TF
FOXP1	0.033615	TF
STAT2	0.0675035	TF
MTF1	0.0120843	TF
SMARCC2	0.0702381	TF
E2F8	0.000595975	TF
USF1	0.0881587	TF
ZNF148	0.0688636	TF
NFKB2	0.0901572	TF
FOXO3	0.146089	TF
HIC2	0.0361231	TF
RUNX1	0.00858149	TF
BACH1	0.112141	TF
HES4	0.0327942	TF
ZNF524	0.0202611	TF
ZNF263	0.122934	TF
DMRT3	0.00672634	TF
HOXD13	6.44403e-05	TF
ELK3	0.0181429	TF
KLF4	0.060026	TF
MNT	0.0145647	TF
NFIX	0.0277144	TF
PAX1	0.00019777	TF
HES1	0.129639	TF
HOXD1	0.0212659	TF
BHLHE41	0.0492209	TF
CDX1	0.00596832	TF
BATF3	0.0130804	TF
MESP1	0.123227	TF
TFCP2	0.0563068	TF
EP300	0.0503053	TF
CTCF	0.0369084	TF
SOX17	0.0226944	TF
NRF1	0.0916271	TF
MAX	0.0511405	TF
RAX	0.00128853	TF
NEUROD1	0.0283911	TF
ELK4	0.0157071	TF
BCL11A	0.0421891	TF
KLF10	0.0449383	TF
HMBOX1	0.0282765	TF
TCF4	0.0307488	TF
SOX8	0.20603	TF
CUX2	0.0122538	TF
MEF2D	0.0191073	TF
FOXN3	0.0370368	TF
ZNF589	0.0313877	TF
ZFHX2	0.00477968	TF
ARNT2	0.0694875	TF
ZBTB33	0.0176354	TF
DBP	0.0118948	TF
TFAP2A	0.0174758	TF
ESR1	0.0642074	TF
NEUROD6	0.0793104	TF
HIVEP3	0.0277041	TF
ZNF784	0.0147036	TF
NR1D2	0.022409	TF
LHX4	0.00460795	TF
BACH2	0.00870395	TF
GMEB1	0.00136877	TF
SOX9	0.0578619	TF
TET1	0.00439014	TF
KLF7	0.0212762	TF
ARID5B	0.0437677	TF
MYBL1	0.0121616	TF
HIVEP2	0.0420358	TF
KLF5	0.0295062	TF
DMRT2	0.00593853	TF
FOXD4L3	0.0309008	TF
PBX1	0.0503007	TF
RORC	0.00711369	TF
MESP2	0.00698438	TF
SREBF2	0.0319142	TF
ARNT	0.0574177	TF
NFIB	0.0316187	TF
TCF7L2	0.00759545	TF
CREB3L3	0.00294949	TF
CLOCK	0.0167035	TF
RUNX2	0.0866053	TF
FOXP2	0.0422192	TF
NR2C1	0.101071	TF
DNMT1	0.197343	TF
SMARCC1	0.0191308	TF
RORA	0.096277	TF
BCL6	0.137659	TF
NR3C2	0.0186696	TF
LYL1	0.0262759	TF
SOX11	0.00394394	TF
FOXC1	0.13311	TF
GLIS3	0.0131976	TF
ZKSCAN3	0.0182632	TF
HIVEP1	0.017568	TF
MLXIPL	0.00901372	TF
ATF6	0.0184505	TF
GCM2	0.00462474	TF
HSF2	0.104812	TF
NR1I3	0.0734578	TF
ZBTB49	0.0292867	TF
TFDP2	0.0223771	TF
POU4F1	0.00133763	TF
IRF3	0.0543621	TF
ESR2	0.0134595	TF
THRB	0.0715728	TF
CUX1	0.130929	TF
ZBTB7A	0.0345549	TF
POU4F2	0.000118018	TF
DLX3	0.00156489	TF
HOXB13	2.81894e-05	TF
BPTF	0.0305107	TF
GABPA	0.0344131	TF
TAL1	0.00671019	TF
RFX4	0.0249437	TF
SNAI2	0.0188804	TF
ZNF384	0.0217855	TF
CEBPG	0.0918024	TF
FOSL2	0.0503325	TF
ID1	0.20143	TF
NPAS2	0.00850168	TF
ATF1	0.0319337	TF
HOXA9	0.000806403	TF
POU3F3	0.0683454	TF
NR6A1	0.0107169	TF
TWIST1	0.0140313	TF
A2ML1	0	TG
A4GALT	0	TG
AACS	0.00193679	TG
AAMDC	2.63767e-08	TG
AARD	5.31868e-05	TG
AARS2	1.69789e-05	TG
AARSD1	0.000138681	TG
ABCA10	2.89841e-06	TG
ABCA6	7.1461e-06	TG
ABCB4	4.44321e-06	TG
ABCB8	1.43135e-05	TG
ABCB9	3.85385e-05	TG
ABCC5	0	TG
ABCC8	1.73661e-05	TG
ABCG4	1.51697e-05	TG
ABHD11	0	TG
ABHD12	2.26192e-06	TG
ABHD6	0.00541708	TG
ABL2	4.3567e-06	TG
ABLIM3	1.4043e-06	TG
ABRACL	0	TG
ACAA1	0.00449789	TG
ACAD10	0	TG
ACADS	0.00680679	TG
ACADSB	0	TG
ACAP1	5.95945e-05	TG
ACAT1	5.3842e-05	TG
ACCS	0.00483614	TG
ACE	1.76018e-05	TG
ACER3	0.000118054	TG
ACKR3	0.000709043	TG
ACOT1	0.0349618	TG
ACOT2	0.00239464	TG
ACOT4	0.000286349	TG
ACOT6	0.00546628	TG
ACOX3	0.00013004	TG
ACP2	3.73011e-07	TG
ACP6	5.57317e-05	TG
ACSF3	5.80098e-05	TG
ACSS2	7.17212e-06	TG
ACSS3	5.62549e-05	TG
ACTR3C	0	TG
ACTR8	2.40306e-05	TG
ACY3	3.38526e-05	TG
ACYP1	7.43481e-06	TG
ADAD2	0	TG
ADAL	7.92686e-07	TG
ADAM10	0	TG
ADAM15	4.86917e-05	TG
ADAMTS14	0.000410434	TG
ADAMTS17	2.09643e-05	TG
ADAMTS18	0	TG
ADAMTS19	0.00859826	TG
ADAMTS7	0	TG
ADAMTS8	1.20349e-05	TG
ADAMTSL3	9.91639e-05	TG
ADCK1	0.00300735	TG
ADCK2	3.07038e-05	TG
ADCY10	0	TG
ADCY3	1.23642e-05	TG
ADD3	0.000218003	TG
ADH1B	2.02519e-05	TG
ADH5	3.41112e-05	TG
ADORA2B	0	TG
ADPRH	0.000246494	TG
ADPRM	9.04077e-05	TG
ADRA1D	3.6754e-05	TG
AEBP1	0	TG
AEN	2.12289e-05	TG
AFF3	0.000368451	TG
AGAP5	0.00179209	TG
AGAP6	2.76697e-05	TG
AGAP9	0.000307268	TG
AGBL3	2.71461e-06	TG
AGMAT	8.87756e-05	TG
AGMO	0	TG
AGT	0	TG
AGTPBP1	1.28813e-05	TG
AHI1	0.000684052	TG
AHRR	1.19482e-06	TG
AIDA	0.000580928	TG
AK2	7.73649e-05	TG
AK3	3.18632e-06	TG
AK5	0.000166961	TG
AK7	7.28278e-06	TG
AK8	0.0227728	TG
AK9	4.17902e-05	TG
AKAP1	1.52103e-05	TG
AKAP10	4.81356e-08	TG
AKAP13	0	TG
AKAP3	7.79171e-06	TG
AKAP8	0.0173466	TG
AKIP1	0	TG
AKR1C1	0.000558745	TG
AKR1C2	0	TG
AKR7A2	1.23812e-05	TG
ALAD	6.27608e-06	TG
ALDH16A1	7.58234e-07	TG
ALDH1L2	0	TG
ALDH2	0.000534265	TG
ALDH4A1	6.9194e-06	TG
ALDH5A1	0.000127797	TG
ALDH7A1	9.29916e-06	TG
ALDH8A1	6.69179e-06	TG
ALDOB	0.0017141	TG
ALG12	3.59498e-05	TG
ALG6	0	TG
ALG8	4.04977e-05	TG
ALKBH3	0.00536769	TG
ALKBH5	0.00283827	TG
ALLC	0.0127673	TG
ALOX15	3.15399e-05	TG
ALPK3	0.00222782	TG
ALS2	0.000560427	TG
ALS2CL	7.75028e-05	TG
AMFR	4.93379e-05	TG
AMH	8.35908e-06	TG
AMPD3	0.000287259	TG
AMT	0.00228424	TG
ANAPC13	0.00821552	TG
ANAPC4	0.0198413	TG
ANAPC7	6.57596e-05	TG
ANGPTL1	7.11253e-05	TG
ANKHD1	0.000161119	TG
ANKK1	0	TG
ANKRD10	0	TG
ANKRD13A	3.60032e-05	TG
ANKRD18A	6.62616e-05	TG
ANKRD23	0.00012029	TG
ANKRD27	3.08975e-06	TG
ANKRD29	3.20258e-05	TG
ANKRD30BL	1.74825e-05	TG
ANKRD65	6.24784e-07	TG
ANKRD9	4.21671e-05	TG
ANKS1A	5.16939e-06	TG
ANTXR1	0	TG
ANXA11	0.000412607	TG
ANXA5	4.17819e-07	TG
ANXA9	1.94328e-05	TG
AOAH	4.80704e-05	TG
AP1M1	0.0042427	TG
AP1M2	0.00375161	TG
AP1S3	2.03347e-05	TG
AP3B2	2.65905e-05	TG
AP3D1	0.00022581	TG
AP3S2	1.12598e-06	TG
AP4M1	0	TG
APCDD1	7.40258e-05	TG
APH1B	4.11891e-05	TG
APIP	0.0162506	TG
APOBEC3C	0	TG
APOBEC3G	8.99586e-05	TG
APOC2	1.43426e-06	TG
APOC3	2.7622e-05	TG
APOL2	0.00021244	TG
APRT	2.15808e-07	TG
AQP5	2.17829e-05	TG
AQP6	0	TG
AQP7	2.89381e-05	TG
ARC	1.80995e-05	TG
AREL1	2.74481e-05	TG
ARF4	0	TG
ARFGAP3	0.0107431	TG
ARHGAP25	0.000777338	TG
ARHGAP28	2.20649e-05	TG
ARHGAP44	9.00903e-05	TG
ARHGDIB	5.92524e-05	TG
ARHGEF12	1.39618e-05	TG
ARHGEF19	0.000806256	TG
ARHGEF39	0	TG
ARHGEF4	0	TG
ARHGEF7	7.01648e-06	TG
ARID3C	2.69403e-08	TG
ARL11	0	TG
ARL17A	1.61471e-05	TG
ARL4D	7.99972e-05	TG
ARL9	0.000118737	TG
ARMC2	0	TG
ARMC9	0.0141574	TG
ARNT	0.00103758	TG
ARNT2	0	TG
ARSB	0	TG
ARSI	0	TG
ART3	0	TG
ARTN	7.89588e-06	TG
ARV1	0.000826767	TG
AS3MT	3.71363e-05	TG
ASAH2	0.000141775	TG
ASAP1	2.80448e-06	TG
ASB13	0	TG
ASB5	0.00904094	TG
ASB8	2.87951e-05	TG
ASCC2	1.43202e-06	TG
ASCC3	3.08735e-05	TG
ASCL5	1.01559e-05	TG
ASGR1	6.86464e-07	TG
ASNSD1	4.78388e-05	TG
ASPDH	0	TG
ASRGL1	0	TG
ASTE1	0.000181071	TG
ASTN1	0.0231642	TG
ATAD3B	2.85079e-06	TG
ATAD3C	9.28585e-05	TG
ATF4	1.73145e-05	TG
ATF7IP2	1.71803e-09	TG
ATG10	8.68826e-06	TG
ATG14	0.0048229	TG
ATIC	2.5509e-05	TG
ATOX1	0.00464571	TG
ATP10B	1.84557e-05	TG
ATP13A5	0	TG
ATP1B1	1.2074e-05	TG
ATP2A1	0.00167792	TG
ATP2A3	9.87326e-05	TG
ATP2B1	0	TG
ATP2C2	4.84947e-06	TG
ATP6AP1L	0.000236934	TG
ATP6V0E2	0.000829703	TG
ATP6V1C1	8.97898e-08	TG
ATP6V1C2	0.000447667	TG
ATP6V1E2	3.5854e-05	TG
ATP7B	1.45792e-05	TG
ATP9A	1.72866e-05	TG
ATRAID	8.30955e-07	TG
ATRN	5.86935e-06	TG
ATXN7	1.67322e-05	TG
AVPI1	4.49005e-07	TG
AXIN1	3.76936e-05	TG
AZGP1	2.73487e-05	TG
B3GALT6	1.7489e-05	TG
B4GALNT4	0.000699642	TG
B4GALT7	0.000182122	TG
BAALC	0.00114483	TG
BACH2	1.5808e-05	TG
BAIAP3	0.000350191	TG
BAK1	0.00048605	TG
BARD1	0.00259113	TG
BATF3	0.000403451	TG
BBS1	0.00994618	TG
BBS10	0	TG
BBS12	4.48263e-06	TG
BBS7	0.00214893	TG
BBS9	0	TG
BCAS4	0.00800699	TG
BCL2L1	2.4855e-05	TG
BCL6	0	TG
BCL6B	0	TG
BCO2	4.36824e-05	TG
BCR	0.00030896	TG
BDH2	0.000132756	TG
BEND6	0.0030097	TG
BEST3	1.80759e-05	TG
BET1L	2.3802e-05	TG
BGLAP	0	TG
BHLHA15	0.00156061	TG
BHMT	2.50218e-05	TG
BHMT2	5.27265e-05	TG
BID	4.35962e-05	TG
BIN3	0.000117026	TG
BIRC7	0.00508555	TG
BIVM	0.00198937	TG
BLOC1S2	0.00105736	TG
BLOC1S3	0.000351715	TG
BLVRA	6.33141e-05	TG
BMP1	9.56479e-05	TG
BMP8A	5.68953e-05	TG
BMP8B	6.19496e-05	TG
BMPER	0.0010616	TG
BNIP1	3.94992e-07	TG
BOC	0	TG
BOD1L1	2.14667e-07	TG
BOLA2	7.68602e-05	TG
BOLA3	3.60375e-07	TG
BPHL	0	TG
BRICD5	2.17482e-06	TG
BRINP2	0	TG
BRIP1	0.000184187	TG
BROX	5.62529e-05	TG
BSN	9.48507e-07	TG
BTBD3	0.00161675	TG
BTBD9	0.000552641	TG
BTN2A1	3.3162e-05	TG
BTN2A2	2.40127e-05	TG
BTN3A2	0.0174184	TG
C10orf82	0.00115144	TG
C11orf54	0.000123422	TG
C11orf68	1.34568e-05	TG
C11orf80	1.75364e-05	TG
C12orf43	0.000356701	TG
C12orf54	0.00130591	TG
C12orf60	7.4655e-06	TG
C12orf73	1.40266e-05	TG
C15orf39	2.71106e-06	TG
C15orf40	0.0437556	TG
C15orf61	0.00351775	TG
C16orf95	0.000684349	TG
C17orf100	2.82426e-05	TG
C17orf107	0	TG
C19orf33	0	TG
C19orf47	0	TG
C19orf54	0.0017836	TG
C1GALT1	8.75867e-06	TG
C1QBP	0.000107258	TG
C1QTNF6	0.00243843	TG
C1QTNF9B	0	TG
C1orf115	1.2853e-05	TG
C1orf141	0	TG
C1orf146	0.00981828	TG
C1orf159	5.36106e-05	TG
C1orf174	0	TG
C1orf21	4.37207e-05	TG
C1orf50	0.000139999	TG
C2orf42	4.56646e-05	TG
C2orf50	0.000386742	TG
C2orf74	0.00136374	TG
C2orf88	0	TG
C3orf38	9.21171e-05	TG
C3orf52	0.00127065	TG
C3orf70	6.86892e-08	TG
C4orf33	0.000250197	TG
C4orf36	0.000313294	TG
C4orf47	0	TG
C5orf34	0	TG
C5orf63	4.04275e-05	TG
C6orf163	0.000176633	TG
C7orf25	1.59277e-05	TG
C7orf50	8.93955e-06	TG
C8orf58	2.22746e-05	TG
C9orf43	3.1017e-05	TG
C9orf85	6.61262e-06	TG
CA12	0	TG
CA13	0.00149566	TG
CA5A	0.000184507	TG
CA9	0.00191525	TG
CAB39L	5.54331e-05	TG
CABYR	3.9204e-07	TG
CACHD1	3.12173e-05	TG
CACNA1G	6.13496e-08	TG
CACNG2	3.16131e-06	TG
CACNG6	0.000931343	TG
CALCR	0.000453904	TG
CALHM2	7.38558e-06	TG
CALR	0.000315796	TG
CALU	3.43369e-09	TG
CAMK2A	0	TG
CAMK2B	8.00627e-06	TG
CAMK4	7.91636e-05	TG
CAMLG	2.85852e-05	TG
CAPG	0.000315637	TG
CAPN11	0.000240143	TG
CAPN2	0.000263075	TG
CAPN8	0	TG
CAPN9	0.000254579	TG
CAPRIN2	9.09934e-07	TG
CAPS	0.000873314	TG
CAPS2	8.12963e-05	TG
CAPZA1	0.0366432	TG
CARD11	1.68686e-05	TG
CARD8	1.68827e-05	TG
CARS2	0.00155337	TG
CASD1	4.97367e-07	TG
CASP7	9.04842e-05	TG
CASP8	2.62425e-05	TG
CASQ1	3.62717e-05	TG
CAST	3.83593e-08	TG
CBL	0.00486501	TG
CBLN3	0.00012942	TG
CBR1	0	TG
CBR3	5.30834e-05	TG
CBS	0.0268119	TG
CCBE1	0.0160679	TG
CCDC102A	0.000954822	TG
CCDC110	0.000110472	TG
CCDC113	0	TG
CCDC116	0.00120708	TG
CCDC127	2.38159e-05	TG
CCDC144NL	2.13926e-05	TG
CCDC15	0.000333471	TG
CCDC154	8.02921e-10	TG
CCDC157	0.000967759	TG
CCDC158	0.00436991	TG
CCDC167	0	TG
CCDC169	0.000226411	TG
CCDC170	0.00136111	TG
CCDC171	6.93125e-05	TG
CCDC174	0.00147149	TG
CCDC180	0	TG
CCDC25	0.000223192	TG
CCDC3	3.40231e-05	TG
CCDC30	7.60956e-07	TG
CCDC40	4.20289e-05	TG
CCDC65	0.00505857	TG
CCDC7	7.30122e-06	TG
CCDC71	0.000207193	TG
CCDC74A	1.54671e-06	TG
CCDC77	0.00131806	TG
CCDC78	0.0058367	TG
CCDC8	8.38845e-05	TG
CCDC82	0.000719202	TG
CCDC88B	0.0288424	TG
CCDC88C	0	TG
CCDC90B	5.42768e-06	TG
CCDC97	6.0512e-05	TG
CCNB1IP1	0	TG
CCNDBP1	2.23268e-06	TG
CCT6B	2.42262e-05	TG
CCT7	5.75475e-05	TG
CCZ1	3.25577e-06	TG
CCZ1B	2.41653e-07	TG
CD151	0	TG
CD164	6.22886e-07	TG
CD274	0	TG
CD276	8.17081e-05	TG
CD300LB	7.32776e-05	TG
CD38	1.35839e-06	TG
CD4	0	TG
CD40	0.000577327	TG
CD46	0	TG
CD47	0	TG
CD52	0	TG
CD59	1.07743e-05	TG
CD6	0.0113032	TG
CD72	5.46896e-05	TG
CD82	0	TG
CD83	3.63048e-06	TG
CDADC1	5.41892e-05	TG
CDC25A	0.000247466	TG
CDC25B	0.00079197	TG
CDC42SE2	0.000640337	TG
CDC7	0	TG
CDCA3	4.87532e-06	TG
CDCA5	3.26462e-06	TG
CDH11	1.56685e-05	TG
CDH23	0	TG
CDH3	0	TG
CDHR1	7.04421e-05	TG
CDHR3	0	TG
CDK3	4.34788e-07	TG
CDK5RAP3	0.00528875	TG
CDKL1	0	TG
CDKL2	1.70585e-07	TG
CDKN1A	1.31047e-05	TG
CDKN2AIPNL	4.43319e-05	TG
CDON	2.7272e-05	TG
CDRT4	1.37906e-07	TG
CDS2	1.00294e-06	TG
CDYL	0	TG
CELF4	4.77119e-06	TG
CENPE	0	TG
CENPK	0.000308658	TG
CENPL	0.000113099	TG
CENPM	0.00465234	TG
CENPP	5.37826e-05	TG
CENPV	4.86494e-05	TG
CEP120	0.000673055	TG
CEP128	1.03157e-07	TG
CEP164	0.000485605	TG
CEP19	9.28225e-07	TG
CEP192	1.15984e-05	TG
CEP250	0	TG
CEP63	4.32929e-06	TG
CEP89	9.8648e-06	TG
CERS1	2.07913e-06	TG
CERS3	0.0169512	TG
CERS4	0.000103533	TG
CERS5	0.000339987	TG
CFTR	6.30785e-10	TG
CGGBP1	0	TG
CGNL1	0.000248152	TG
CGREF1	0	TG
CHAF1A	1.18934e-05	TG
CHCHD2	0.0106237	TG
CHCHD4	2.28256e-05	TG
CHCHD5	0.000119678	TG
CHCHD6	0	TG
CHFR	4.0412e-05	TG
CHGB	0	TG
CHI3L1	1.41202e-07	TG
CHIT1	0.0011688	TG
CHL1	1.42223e-05	TG
CHMP3	0.00347176	TG
CHPT1	0	TG
CHRM2	0.00164719	TG
CHRM5	0.0214135	TG
CHRNA4	8.27997e-05	TG
CHRNA5	0.0199683	TG
CHRNE	0.00416495	TG
CHST1	3.38297e-07	TG
CHST8	1.73071e-06	TG
CHURC1	0	TG
CIAO1	9.61047e-06	TG
CIB1	0.0163199	TG
CIB2	0.000192023	TG
CIDEA	0.000257298	TG
CKAP2	0.000524641	TG
CKMT1A	6.48136e-06	TG
CKMT1B	3.7549e-05	TG
CKS2	1.79355e-05	TG
CLASP2	0	TG
CLCN3	1.96245e-05	TG
CLCN7	1.81571e-05	TG
CLCNKA	5.29921e-08	TG
CLDN1	0.00037684	TG
CLDN15	0	TG
CLDN4	0	TG
CLEC12A	1.14087e-06	TG
CLEC18A	0.000854885	TG
CLEC1A	0.00372102	TG
CLEC4F	0.000108345	TG
CLEC4M	0.000294774	TG
CLGN	0.000106125	TG
CLHC1	5.90133e-06	TG
CLIC6	3.30913e-06	TG
CLN6	3.75516e-06	TG
CLP1	1.60099e-07	TG
CLPSL1	0	TG
CLPSL2	0	TG
CLRN3	0.000263949	TG
CLTCL1	0.00196287	TG
CLUAP1	5.2465e-06	TG
CLUL1	0	TG
CMPK1	0	TG
CMTM1	0	TG
CNDP2	0	TG
CNGA4	0.00021947	TG
CNIH1	0	TG
CNKSR1	0.000131553	TG
CNN3	0.000126871	TG
CNNM1	0	TG
CNNM2	6.53845e-05	TG
CNOT7	5.43949e-05	TG
CNOT8	0.000121488	TG
CNPY4	0.000339759	TG
CNRIP1	0.000360613	TG
CNTN5	5.01623e-05	TG
COA1	0	TG
COBLL1	0.000109782	TG
COG1	1.20941e-08	TG
COG4	2.08258e-05	TG
COG8	5.18365e-07	TG
COL16A1	0.000270916	TG
COL24A1	3.94053e-06	TG
COL28A1	0.0143079	TG
COL2A1	0.000163578	TG
COL9A1	2.83222e-06	TG
COLEC11	0	TG
COMMD2	0.00851527	TG
COMMD4	0.00755504	TG
COMMD7	0.000459179	TG
COMMD9	0.00110026	TG
COPA	0.000111763	TG
COPE	1.8299e-09	TG
COQ10A	7.63982e-06	TG
COQ5	7.30267e-06	TG
CORO1C	8.24478e-08	TG
CORO2A	0.00024423	TG
COTL1	4.7372e-06	TG
COX11	5.48804e-06	TG
COX14	6.17038e-05	TG
COX16	0.000118236	TG
COX4I2	8.25698e-06	TG
COX6A1	0.000477759	TG
COX6B1	5.63205e-05	TG
CPNE1	6.4904e-06	TG
CPNE6	2.75724e-05	TG
CPQ	4.16485e-06	TG
CPS1	0.000272588	TG
CPSF2	0	TG
CPSF4	2.27297e-05	TG
CPT1C	1.70713e-05	TG
CPVL	0.00103296	TG
CR1	0.000265572	TG
CR2	0	TG
CRABP1	0.000141329	TG
CRADD	4.71592e-06	TG
CRCP	0.000325705	TG
CREB3L4	0.000141528	TG
CREBL2	3.16772e-06	TG
CREG2	1.32223e-05	TG
CRIPT	7.72433e-07	TG
CRISPLD2	0.000196528	TG
CRLF3	0	TG
CRNN	0	TG
CROCC	1.31167e-05	TG
CROT	0	TG
CRTC3	6.65823e-06	TG
CRYL1	0.00109044	TG
CRYZ	0.000489237	TG
CS	7.30548e-06	TG
CSDC2	0.00916762	TG
CSGALNACT1	0	TG
CTBS	2.32528e-05	TG
CTDNEP1	0.000338419	TG
CTNNA1	3.2468e-05	TG
CTNNB1	7.9247e-05	TG
CTNS	1.50512e-05	TG
CTPS1	3.24325e-05	TG
CTSB	3.1584e-05	TG
CTSC	0.000309587	TG
CTSF	0.00355658	TG
CTSS	0.00159183	TG
CTSV	6.92443e-07	TG
CTTNBP2	0.000584845	TG
CTTNBP2NL	0	TG
CTU2	4.85829e-06	TG
CUL9	0	TG
CWF19L2	5.57541e-05	TG
CX3CL1	1.72693e-06	TG
CXCL16	2.41e-05	TG
CYB561	1.05243e-05	TG
CYB5D2	1.47382e-07	TG
CYB5R3	4.21164e-05	TG
CYB5RL	1.08043e-07	TG
CYC1	0	TG
CYP17A1	2.14828e-06	TG
CYP1A1	5.27298e-05	TG
CYP26B1	0.000128843	TG
CYP26C1	2.57114e-05	TG
CYP2A6	0.00206405	TG
CYP2C8	0.000223883	TG
CYP2J2	6.20644e-06	TG
CYP4A11	2.47235e-05	TG
CYP4F12	0.00175759	TG
CYP4F2	2.36181e-05	TG
CYP4F3	0.0213854	TG
CYP4V2	2.38231e-05	TG
CYSTM1	2.14665e-07	TG
DAD1	1.41063e-05	TG
DAP	6.24776e-06	TG
DAPK1	5.29892e-05	TG
DAPK2	0.00120988	TG
DARS2	5.67327e-06	TG
DBH	1.60315e-05	TG
DBX2	0	TG
DCAF13	0	TG
DCAF7	4.82582e-05	TG
DCAKD	8.51105e-05	TG
DCBLD1	1.1882e-06	TG
DCDC2	0.000205367	TG
DCHS1	3.64611e-05	TG
DCLRE1A	2.35907e-05	TG
DCLRE1C	4.94546e-07	TG
DCST2	0.000401758	TG
DCUN1D2	0.0048239	TG
DDC	4.77182e-05	TG
DDHD1	0.000459997	TG
DDHD2	5.91783e-06	TG
DDR2	8.45404e-05	TG
DDX11	0.000643109	TG
DDX31	0.000700587	TG
DDX4	0	TG
DDX42	2.52622e-06	TG
DDX51	3.02605e-05	TG
DDX55	0	TG
DDX59	0.000303009	TG
DEFA5	0.000135332	TG
DEPTOR	1.99263e-06	TG
DESI1	0.000258534	TG
DGCR2	6.57885e-05	TG
DGCR6	5.98878e-06	TG
DGCR6L	1.6165e-05	TG
DGKQ	0	TG
DGUOK	2.92108e-05	TG
DHFR	0.0133373	TG
DHRS1	0.000111503	TG
DHRS12	2.19601e-05	TG
DHRS4	0	TG
DHRS4L2	5.07884e-05	TG
DHRS7	1.03843e-06	TG
DHX34	0	TG
DIAPH3	0.000291363	TG
DIDO1	0	TG
DIS3L	0.00117118	TG
DISC1	1.48531e-05	TG
DISP2	0.00260611	TG
DKK1	2.80068e-05	TG
DLD	0.000118778	TG
DLG1	0.000130003	TG
DLGAP1	5.55693e-05	TG
DLX6	0	TG
DMGDH	0	TG
DMTN	2.4551e-05	TG
DNA2	3.53221e-05	TG
DNAAF1	8.17938e-08	TG
DNAH1	0.000574603	TG
DNAH10OS	0.000101667	TG
DNAH17	0	TG
DNAH5	0.000359954	TG
DNAH7	6.00085e-06	TG
DNAJA1	4.70978e-06	TG
DNAJA4	1.77045e-06	TG
DNAJC1	0.000285489	TG
DNAJC10	0.000103974	TG
DNAJC15	1.15408e-06	TG
DNAJC16	3.38432e-08	TG
DNAJC30	3.51549e-05	TG
DNAJC9	1.51039e-06	TG
DNAL1	1.26759e-06	TG
DNALI1	3.18584e-05	TG
DNLZ	6.44834e-06	TG
DNMT3B	4.15031e-06	TG
DNPH1	4.27323e-06	TG
DOCK7	0	TG
DOHH	0	TG
DOK7	0.00178547	TG
DPF2	0.000343127	TG
DPH1	7.4342e-07	TG
DPH3	4.34794e-05	TG
DPM2	7.23046e-07	TG
DPP7	7.69993e-05	TG
DPY19L1	0	TG
DPY19L2	0.0125391	TG
DPYSL5	2.37873e-05	TG
DRC1	0	TG
DRD5	6.52977e-05	TG
DRG2	3.92466e-07	TG
DSC1	0.00203703	TG
DSCC1	0	TG
DSG2	0.000153759	TG
DSN1	0.00025707	TG
DSTYK	5.55668e-05	TG
DTD2	0.000799589	TG
DTNBP1	7.04626e-05	TG
DTWD1	0.000120956	TG
DTX4	0	TG
DUS2	1.92491e-06	TG
DUS3L	0.000109363	TG
DUSP6	0.000461019	TG
DYNLL1	1.57131e-05	TG
DYNLL2	3.10901e-06	TG
DZIP3	1.55501e-05	TG
E2F5	0.00094315	TG
E2F7	9.19705e-11	TG
EARS2	0	TG
EBF3	6.99915e-06	TG
EBI3	0.00168043	TG
EBPL	0.00329148	TG
ECE2	0.00353282	TG
ECHDC3	4.74451e-07	TG
ECI2	0	TG
EDEM2	2.31283e-06	TG
EEA1	2.6133e-05	TG
EEF2K	8.27289e-06	TG
EFCAB13	4.76568e-07	TG
EFCAB2	0.000647065	TG
EFCAB5	0.00320313	TG
EFCAB7	0.000391926	TG
EFEMP1	2.60665e-06	TG
EFHB	0	TG
EFHD1	4.1282e-07	TG
EFR3A	8.74123e-06	TG
EGFR	0.00112243	TG
EGLN2	0.000133142	TG
EHD4	1.77715e-06	TG
EIF2AK1	1.74473e-05	TG
EIF2AK3	1.72806e-05	TG
EIF2B2	3.01061e-06	TG
EIF2B3	1.98588e-05	TG
EIF2D	0.00282365	TG
EIF3E	0	TG
EIF4A1	6.57877e-05	TG
EIF4B	0	TG
EIF4E	0.000203191	TG
EIF4EBP3	0.00134067	TG
EIF5A	0	TG
ELAC2	0.000135359	TG
ELFN1	0	TG
ELOVL5	1.43703e-05	TG
ELP3	8.23105e-05	TG
EMC2	2.04518e-06	TG
EML4	0.000483116	TG
ENDOG	3.4178e-05	TG
ENDOU	0.000433052	TG
ENGASE	0.000132228	TG
ENKUR	0.000298141	TG
ENO3	0	TG
ENOSF1	0.000171558	TG
ENPP4	0.00386753	TG
ENPP5	0	TG
ENTPD3	5.13016e-05	TG
ENTPD4	0	TG
EPB41L5	1.01225e-06	TG
EPCAM	0.00010208	TG
EPHA8	0.00134479	TG
EPHB1	0.000246862	TG
EPHB2	0	TG
EPHB4	0	TG
EPHX2	0	TG
EPS15L1	8.44907e-05	TG
EPS8L2	0	TG
ERAP1	6.94966e-05	TG
ERAP2	1.40364e-05	TG
ERCC3	7.43693e-08	TG
ERCC6	5.81518e-05	TG
ERGIC3	0	TG
ERI1	0	TG
ERLEC1	3.43131e-06	TG
ERMAP	0.000307067	TG
ERMP1	0.000500287	TG
ERV3-1	0.00282399	TG
ESD	0	TG
ESPNL	5.39908e-05	TG
ESRP1	1.34968e-05	TG
ESRP2	2.12163e-05	TG
ESYT1	1.25858e-06	TG
ESYT3	0.000186248	TG
ETAA1	0.000225126	TG
ETFDH	5.71683e-07	TG
ETV7	0	TG
EVA1B	0.00159671	TG
EVPL	8.7017e-05	TG
EXOC2	8.15e-07	TG
EXOC3	0	TG
EXOC4	0.00133146	TG
EXOSC3	2.47627e-05	TG
EXPH5	1.55052e-05	TG
EXT2	5.37224e-05	TG
EYA3	0	TG
F13A1	0	TG
F5	4.95888e-05	TG
F7	8.31538e-05	TG
FAAH	0	TG
FABP1	0.000111958	TG
FABP3	2.7084e-05	TG
FADS1	3.44827e-05	TG
FAHD1	2.21376e-05	TG
FAHD2A	0.00152394	TG
FAHD2B	9.6438e-05	TG
FAIM	0	TG
FAIM2	5.79335e-06	TG
FAM102B	8.24132e-06	TG
FAM106A	0.00955139	TG
FAM110C	0	TG
FAM110D	4.66427e-05	TG
FAM114A2	0.000237136	TG
FAM118A	0.000110502	TG
FAM131C	0	TG
FAM149A	8.32017e-05	TG
FAM153A	0.00775733	TG
FAM163A	2.92565e-05	TG
FAM167A	6.57517e-06	TG
FAM177A1	0	TG
FAM178B	0.00037521	TG
FAM180B	0	TG
FAM181B	0.000802392	TG
FAM182B	0.000346867	TG
FAM184A	0	TG
FAM193B	0.00602602	TG
FAM200B	0	TG
FAM20B	0.000170451	TG
FAM210B	2.21101e-06	TG
FAM218A	0.000683928	TG
FAM227A	0	TG
FAM228A	1.35597e-06	TG
FAM228B	2.21898e-05	TG
FAM3C	0	TG
FAM47E	0.0263043	TG
FAM53B	0.00127698	TG
FAM81A	0.000303379	TG
FAM83E	4.64661e-05	TG
FAM89A	0.00190611	TG
FAM91A1	0	TG
FANCF	2.68333e-06	TG
FANK1	1.40907e-06	TG
FAS	6.48183e-06	TG
FASTK	0.000231905	TG
FASTKD2	0	TG
FBF1	1.47451e-06	TG
FBLIM1	0.000120572	TG
FBLL1	7.45639e-06	TG
FBLN2	1.06868e-05	TG
FBLN5	2.18301e-05	TG
FBLN7	4.15386e-05	TG
FBN2	0.00484263	TG
FBN3	8.31665e-05	TG
FBP1	6.71715e-05	TG
FBXL18	0.00125366	TG
FBXO15	0	TG
FBXO16	4.53545e-05	TG
FBXO25	6.9483e-05	TG
FBXO36	0.00751809	TG
FBXO42	8.67459e-06	TG
FBXO44	7.04956e-05	TG
FBXO48	0.00328316	TG
FBXO7	0.000188518	TG
FBXW12	6.34228e-05	TG
FCHO1	0.000248442	TG
FCRLB	1.19111e-05	TG
FDXR	1.18161e-06	TG
FECH	0	TG
FEZ2	8.56186e-06	TG
FGFR4	0	TG
FGGY	2.3281e-05	TG
FGL1	6.7016e-06	TG
FHL3	4.13294e-05	TG
FIBP	0.000617521	TG
FIG4	0.000164653	TG
FIGNL1	2.72891e-05	TG
FKBP11	0.0180119	TG
FKBP1A	1.34212e-05	TG
FKBP1C	0	TG
FLCN	2.60479e-05	TG
FLG	0	TG
FLNC	0.00063099	TG
FLT4	1.34037e-05	TG
FLVCR1	1.60375e-05	TG
FLYWCH1	0	TG
FMO2	0	TG
FMO4	0.000651633	TG
FMO5	0	TG
FMOD	9.10643e-06	TG
FOCAD	7.54297e-05	TG
FOXC2	0	TG
FOXE3	0.0111433	TG
FOXN2	4.00037e-05	TG
FOXRED1	3.89112e-06	TG
FPGT	0.000140726	TG
FRAS1	0	TG
FRAT2	0	TG
FREM1	4.50985e-07	TG
FREM2	0.013665	TG
FREM3	0	TG
FRMPD2	7.0718e-05	TG
FSHR	8.2019e-06	TG
FSTL4	0.000681318	TG
FTCDNL1	0.00298271	TG
FTO	0.000138267	TG
FTSJ3	0.000162669	TG
FURIN	9.85668e-05	TG
FUT10	7.8878e-05	TG
FUT11	0	TG
FUZ	8.99874e-05	TG
FYCO1	5.40411e-07	TG
FZD1	4.87506e-06	TG
FZD6	6.67513e-05	TG
GAA	2.06514e-06	TG
GABPB1	7.79301e-07	TG
GAL	0	TG
GALM	0.000298781	TG
GALNT1	1.92243e-06	TG
GALNT10	0.000445406	TG
GALNT11	7.51463e-05	TG
GALNT3	0.0119135	TG
GALNTL5	0.000200986	TG
GANC	0.0174346	TG
GAS2	1.08271e-06	TG
GAS2L3	1.76762e-06	TG
GATAD1	0	TG
GATAD2A	0.000113863	TG
GATC	0	TG
GBP3	0.00455836	TG
GBP7	0.000801446	TG
GBX2	7.99096e-06	TG
GCSH	3.32349e-05	TG
GDF5	0	TG
GDF7	0.000255655	TG
GDF9	3.12843e-06	TG
GDI2	1.52794e-05	TG
GDPD3	0	TG
GDPGP1	0.00525364	TG
GEMIN2	0.00517087	TG
GEMIN7	0.000137673	TG
GEN1	1.18355e-08	TG
GFER	9.18986e-05	TG
GFM1	0	TG
GFM2	0	TG
GFPT2	0	TG
GFRA1	0.000418744	TG
GFRA4	0.000228323	TG
GGA3	0	TG
GGCT	0.00148928	TG
GGCX	1.47766e-05	TG
GGH	2.3612e-05	TG
GHITM	2.65221e-05	TG
GHRL	9.97407e-05	TG
GIGYF1	0.000592205	TG
GIGYF2	3.16107e-07	TG
GIPC1	0.000895778	TG
GK5	3.21447e-05	TG
GLE1	6.02536e-05	TG
GLIPR1	0.000898907	TG
GLIPR1L1	1.5286e-05	TG
GLIPR1L2	0.00426548	TG
GLO1	6.8144e-05	TG
GLP2R	0	TG
GLRX5	5.54948e-05	TG
GLT1D1	0	TG
GLT8D2	0.000130509	TG
GLYATL2	0.00221255	TG
GLYR1	1.54936e-05	TG
GMCL1	0	TG
GMPPB	2.1217e-07	TG
GMPR	2.37068e-05	TG
GNA13	0	TG
GNA15	0.000219447	TG
GNB3	6.55431e-05	TG
GNB4	6.32301e-05	TG
GNG10	3.3559e-05	TG
GNG12	0.0212615	TG
GNL3	0.00505028	TG
GNLY	0.000163439	TG
GNMT	0.000735981	TG
GNPDA2	0.00495243	TG
GOLGA6L4	0.0209577	TG
GOLGA7	0.00014425	TG
GOLGA8H	1.58318e-05	TG
GOLGA8O	0	TG
GOPC	0.000276802	TG
GORAB	1.20681e-05	TG
GOSR1	0.00602095	TG
GPA33	8.24227e-07	TG
GPAA1	2.21457e-05	TG
GPAT2	0.00015013	TG
GPATCH2	0.000424839	TG
GPATCH2L	0.0167975	TG
GPATCH4	0.0018632	TG
GPC1	0.000201768	TG
GPC2	8.35502e-06	TG
GPHN	0	TG
GPNMB	0	TG
GPR108	0.000183565	TG
GPR153	0.000221405	TG
GPR160	0.000134864	TG
GPR27	0	TG
GPR55	0.00726013	TG
GPR83	0.0126036	TG
GPR88	0.000498493	TG
GPSM1	7.27264e-07	TG
GPX1	0	TG
GRAMD1A	0.000131833	TG
GREB1	0	TG
GRHPR	0	TG
GRIA4	6.49396e-05	TG
GRID2IP	0	TG
GRK4	0.000346829	TG
GRM1	2.16441e-05	TG
GRM6	1.72058e-07	TG
GRN	7.58053e-05	TG
GRPEL2	2.22621e-06	TG
GRWD1	2.20056e-05	TG
GSG1	0.000114303	TG
GSKIP	1.02864e-05	TG
GSR	0	TG
GSS	0.000110254	TG
GSTM1	8.29531e-06	TG
GSTM2	0.00147506	TG
GSTM3	0.000338018	TG
GSTM4	3.20524e-06	TG
GSTM5	2.21598e-05	TG
GSTO1	0.000133771	TG
GSTO2	1.08215e-05	TG
GSTP1	4.76765e-06	TG
GSTZ1	0.00114331	TG
GTF2A1L	3.07474e-05	TG
GTF2H1	9.19082e-05	TG
GTF2IRD2	0	TG
GTPBP10	0.0102773	TG
GUCA1B	0.00162374	TG
GUCY2D	8.91919e-05	TG
GXYLT2	4.72821e-05	TG
H6PD	9.64036e-05	TG
HAAO	0.000466196	TG
HABP4	0.000122747	TG
HACE1	0	TG
HADHB	1.32265e-05	TG
HAGH	3.94634e-05	TG
HAPLN3	3.67524e-05	TG
HAS1	8.77566e-05	TG
HAUS1	0	TG
HAUS2	1.52801e-06	TG
HBE1	0.02098	TG
HBQ1	0.00722936	TG
HBS1L	1.39216e-05	TG
HBZ	0	TG
HDC	0	TG
HDDC2	7.98606e-06	TG
HEATR3	0.00632991	TG
HEBP2	2.06327e-07	TG
HELLS	4.34008e-05	TG
HERC6	0	TG
HES6	1.10448e-06	TG
HEXA	0.0103799	TG
HEXB	4.25587e-06	TG
HGFAC	0	TG
HHATL	3.58026e-05	TG
HHIPL1	0	TG
HHLA3	5.81545e-06	TG
HIBCH	0	TG
HINFP	3.38101e-05	TG
HIP1R	0.000213885	TG
HIPK2	0	TG
HIPK4	0	TG
HIVEP2	0	TG
HK1	0.000254922	TG
HMGB1	4.68528e-06	TG
HMGCL	5.21246e-05	TG
HMGCR	0	TG
HMGN1	0	TG
HMGXB3	1.2722e-05	TG
HNF4A	0.00145662	TG
HNRNPA1L2	5.05296e-05	TG
HOXB2	0	TG
HPCAL4	1.37013e-05	TG
HPDL	9.21724e-05	TG
HPR	0.000534953	TG
HPS1	9.05492e-07	TG
HPS4	0.000125683	TG
HR	1.389e-07	TG
HRNR	0.000461138	TG
HSD11B2	0.000386939	TG
HSD17B1	3.55421e-05	TG
HSD17B12	0.00052859	TG
HSD17B13	0.0163487	TG
HSD17B6	0.000541898	TG
HSD17B7	4.12582e-05	TG
HSF2BP	7.20075e-07	TG
HSPB7	0	TG
HTATIP2	9.6806e-05	TG
HTR1D	1.46241e-06	TG
HTR3B	7.3707e-05	TG
HTR6	0	TG
HYAL2	0	TG
HYAL3	0.000160645	TG
HYKK	0.0027787	TG
IAH1	0.000306046	TG
IBSP	0.000605985	TG
ICA1	0.000158977	TG
ICA1L	9.49548e-05	TG
ICMT	0.00376208	TG
ICOSLG	0	TG
ID4	9.12056e-05	TG
IDH3B	0	TG
IER2	3.91072e-05	TG
IFI16	9.55247e-06	TG
IFI35	0.00223003	TG
IFIT5	3.9228e-06	TG
IFITM2	0	TG
IFNGR1	1.30184e-06	TG
IFT122	8.05248e-06	TG
IFT27	0	TG
IFT46	6.50038e-05	TG
IFT52	0.00124984	TG
IFT57	0.000228276	TG
IFT74	0.000248077	TG
IFT88	1.2155e-06	TG
IGFALS	8.59821e-05	TG
IGFBP6	0.000503811	TG
IGFBP7	0.00855407	TG
IGFL2	0.0015378	TG
IGHMBP2	1.17639e-06	TG
IGSF21	3.97595e-05	TG
IGSF9B	0	TG
IL10RB	0	TG
IL11RA	0	TG
IL12RB1	0	TG
IL17RA	1.66772e-07	TG
IL17RC	0.0110282	TG
IL17REL	0.000455174	TG
IL18R1	0.0046183	TG
IL1R2	2.99921e-05	TG
IL1RL1	0.00248262	TG
IL1RL2	0.000228686	TG
IL20RA	0.00453048	TG
IL21R	4.91975e-05	TG
IL32	2.95691e-05	TG
IL33	0	TG
IL34	4.34575e-06	TG
IL7	1.84338e-06	TG
ILVBL	1.09542e-06	TG
IMP3	6.97142e-06	TG
IMPA1	0.0126535	TG
IMPACT	0	TG
IMPG2	0	TG
INA	2.99452e-05	TG
INCA1	0.00279319	TG
INCENP	3.60245e-07	TG
INO80B	2.80342e-06	TG
INO80C	0	TG
INO80E	0.000142202	TG
INPP1	0	TG
INPP5B	2.61605e-07	TG
INPP5E	1.12723e-05	TG
INSL3	6.07758e-08	TG
INSM1	3.9964e-09	TG
INTS1	7.3359e-06	TG
INTS10	4.49142e-05	TG
INVS	0	TG
IP6K2	0.00194317	TG
IPCEF1	3.33718e-05	TG
IPO8	5.81041e-05	TG
IQCA1	7.40418e-05	TG
IQCB1	7.52256e-05	TG
IQCK	1.8875e-06	TG
IQGAP1	0.00127057	TG
IRAK1BP1	0.000145975	TG
IRAK2	5.32694e-05	TG
IREB2	3.42505e-06	TG
IRF3	1.08989e-05	TG
IRGQ	0.00081226	TG
ITGA3	0.00072456	TG
ITGA7	7.25706e-06	TG
ITGA8	0.000435521	TG
ITGAV	0	TG
ITGB3	2.65965e-05	TG
ITGB3BP	0	TG
ITIH4	0.0179311	TG
ITPA	1.38802e-06	TG
ITPRIPL1	4.84649e-06	TG
IVD	0	TG
JAKMIP3	0.00495501	TG
JAM2	0.00157834	TG
JMJD8	0.000106705	TG
KAT8	2.61964e-05	TG
KBTBD12	7.67731e-05	TG
KCNAB3	2.95785e-05	TG
KCNB2	4.48621e-06	TG
KCNC4	2.15724e-06	TG
KCNE3	4.68469e-05	TG
KCNG4	0.000348537	TG
KCNH6	0.00146911	TG
KCNIP3	0.0107544	TG
KCNJ14	8.8649e-06	TG
KCNJ6	0.0016499	TG
KCNK3	8.34786e-06	TG
KCNN3	0.000104125	TG
KCNN4	0.000201276	TG
KCNRG	2.86382e-06	TG
KCTD21	1.74341e-06	TG
KDM1A	5.30348e-05	TG
KDSR	4.28189e-05	TG
KHDC1L	0	TG
KHDC3L	0	TG
KHNYN	0	TG
KIAA0040	2.50887e-05	TG
KIAA0513	8.60888e-05	TG
KIAA0930	4.41055e-06	TG
KIAA1549	3.68536e-07	TG
KIAA1586	0.00735823	TG
KIAA1671	0.000122922	TG
KIF12	0.00447358	TG
KIF13A	0	TG
KIF17	0.00199075	TG
KIF21B	0.000281442	TG
KIF24	6.82036e-07	TG
KIF3B	4.22115e-05	TG
KIF3C	0	TG
KIF6	0.000220624	TG
KIFC2	2.60862e-06	TG
KIN	1.30798e-06	TG
KLB	0.000196751	TG
KLC3	0.000513319	TG
KLF7	1.20853e-05	TG
KLHDC4	0.00148362	TG
KLHL14	0	TG
KLHL24	0.0002627	TG
KLHL35	0.000214371	TG
KLHL36	1.13908e-05	TG
KLRC1	2.1246e-05	TG
KLRC2	0.0169001	TG
KLRC3	0.00595112	TG
KLRC4	0.00906089	TG
KLRG1	2.83863e-05	TG
KLRK1	1.09237e-06	TG
KMO	2.70466e-08	TG
KMT2B	1.35331e-05	TG
KNG1	4.08277e-07	TG
KNOP1	0.01657	TG
KNSTRN	7.00804e-08	TG
KPNA1	0.000544764	TG
KRBA2	0.000373979	TG
KREMEN1	5.06411e-06	TG
KRI1	0.00731577	TG
KRR1	9.54599e-06	TG
KRT6C	5.96633e-05	TG
KRT80	0.007198	TG
KRT81	0.000881059	TG
KRT83	7.52835e-07	TG
KRTAP5-10	0.000604819	TG
KRTAP5-7	0.00229081	TG
KRTAP5-9	0	TG
L3MBTL2	0.0078559	TG
LACTB2	1.84227e-05	TG
LAMC1	1.89239e-05	TG
LAMC2	0.0175595	TG
LARP1B	2.56488e-06	TG
LARS2	0.000154405	TG
LAT	0.000305751	TG
LBR	0.000687384	TG
LCE5A	0.000321777	TG
LCN1	1.01593e-06	TG
LCN12	2.15146e-06	TG
LCN15	0.000122312	TG
LCNL1	0.000377397	TG
LCP2	7.05688e-05	TG
LDHAL6A	0	TG
LDHC	4.99351e-05	TG
LDLRAD3	1.52881e-05	TG
LDLRAP1	0.00296613	TG
LEFTY1	0.000192234	TG
LEFTY2	1.30451e-05	TG
LEMD2	8.21797e-05	TG
LEPR	4.39423e-05	TG
LEPROT	0	TG
LETMD1	0.000945409	TG
LHPP	0.000235372	TG
LIG1	5.87547e-05	TG
LIG3	0.00259404	TG
LIG4	0	TG
LIMD1	2.658e-05	TG
LIMK2	0.023201	TG
LINGO1	9.95451e-05	TG
LIPE	0	TG
LIPI	0	TG
LIPT1	0	TG
LMBR1	0	TG
LMF1	0	TG
LMO7	5.1469e-05	TG
LMOD1	8.4028e-05	TG
LNP1	0	TG
LNPEP	0.00260777	TG
LNX1	0.00104426	TG
LPAR3	6.6641e-05	TG
LPCAT2	2.19749e-06	TG
LPIN1	0	TG
LPIN2	0.000161369	TG
LPIN3	2.5475e-05	TG
LRBA	0	TG
LRFN5	0	TG
LRIT2	1.74399e-05	TG
LRP10	7.48144e-05	TG
LRP12	0.00113092	TG
LRP2BP	0.00198609	TG
LRP5L	6.03144e-05	TG
LRPPRC	1.39818e-07	TG
LRRC1	5.41436e-05	TG
LRRC2	0.000341801	TG
LRRC20	1.84793e-05	TG
LRRC27	0	TG
LRRC37A3	0.00210089	TG
LRRC43	0.00258668	TG
LRRC46	0.000105563	TG
LRRC4C	2.48894e-05	TG
LRRC61	0.00391825	TG
LRRC8B	0.000189833	TG
LRRIQ3	1.88638e-08	TG
LRRK2	5.7128e-05	TG
LRSAM1	0	TG
LRWD1	1.26112e-05	TG
LSG1	4.74027e-06	TG
LSM5	8.62809e-05	TG
LSM6	0	TG
LSM7	0	TG
LSMEM1	3.91013e-06	TG
LSP1	0.00303221	TG
LTK	1.58497e-05	TG
LURAP1L	2.76552e-08	TG
LXN	3.1707e-06	TG
LY6D	0.00230597	TG
LY6K	0	TG
LY75	0	TG
LYNX1	3.12981e-06	TG
LYPD5	0.000541918	TG
LYRM2	0.000383316	TG
LYRM4	3.42235e-07	TG
LYRM9	0.00261842	TG
LYSMD4	0.000705799	TG
LZTR1	1.68681e-06	TG
MADCAM1	0	TG
MADD	0.000818309	TG
MAEA	0	TG
MAEL	0.03987	TG
MAGEF1	2.05078e-05	TG
MAMSTR	0.000205282	TG
MAN1A2	1.13869e-05	TG
MAN1B1	2.64628e-05	TG
MAN2A2	5.1396e-05	TG
MAN2C1	1.55095e-05	TG
MANBAL	0	TG
MANF	0.000130749	TG
MAP1B	0.00635585	TG
MAP1LC3A	3.42284e-05	TG
MAP1LC3C	2.17021e-05	TG
MAP3K1	0.000105593	TG
MAP3K2	0.000109534	TG
MAP3K3	2.18536e-09	TG
MAP3K7	0	TG
MAPK10	0	TG
MAPK13	0	TG
MAPK14	0	TG
MAPK3	0.00419962	TG
MAPK7	1.14446e-05	TG
MAPK8IP1	0.000142376	TG
MAPK9	0.000157081	TG
MAPKBP1	2.85447e-07	TG
MARK3	0.00047323	TG
MARVELD3	9.41751e-05	TG
MAST3	0.000332211	TG
MATN2	4.41163e-05	TG
MAVS	0.000108345	TG
MBLAC1	0.00675408	TG
MC4R	0	TG
MCAT	0	TG
MCCC1	0	TG
MCFD2	1.22163e-05	TG
MCHR1	0.00028654	TG
MCHR2	0.000453302	TG
MCM3	0	TG
MCM8	9.85198e-05	TG
MCMBP	3.8161e-05	TG
MCOLN2	0.000267029	TG
MCOLN3	0.000237343	TG
MCPH1	0.000449057	TG
MCUR1	0.00017626	TG
MDGA1	0.000114856	TG
MDH1B	0.0124305	TG
MDH2	4.55917e-06	TG
MDK	0.000477802	TG
ME1	0	TG
ME3	0.000439017	TG
MED10	0.00785364	TG
MED17	0.000277852	TG
MED24	0.0123031	TG
MED25	2.63049e-05	TG
MED28	0.00410404	TG
MED30	1.11486e-05	TG
MEDAG	0.000169309	TG
MEI1	0.00038827	TG
MEIS3	6.10153e-05	TG
MEN1	5.37741e-05	TG
MERTK	5.94404e-07	TG
MEST	0.000634362	TG
METAP1D	0.00120994	TG
METTL13	5.44682e-05	TG
METTL14	3.8906e-07	TG
METTL15	3.8645e-12	TG
METTL16	2.98236e-05	TG
METTL18	0.00714176	TG
METTL21C	0.001104	TG
METTL22	0.00320538	TG
METTL2B	0.020314	TG
METTL4	0.00996804	TG
METTL6	0.000499739	TG
MFF	2.22586e-05	TG
MFN1	0.00542272	TG
MFN2	2.39886e-05	TG
MFSD5	0.000347201	TG
MFSD6	1.23889e-05	TG
MGAT2	5.31335e-08	TG
MGAT5	0.000848374	TG
MGMT	8.58095e-06	TG
MGRN1	8.26774e-06	TG
MGST1	4.61856e-06	TG
MIB1	1.67929e-05	TG
MICAL2	0	TG
MICU1	0	TG
MIPEP	0.000605713	TG
MIS12	0.000291655	TG
MITD1	0	TG
MKLN1	0.000163647	TG
MKNK1	0.00249344	TG
MKRN2	0.00790445	TG
MKRN3	0.000126057	TG
MLST8	3.43589e-05	TG
MLYCD	0.00373162	TG
MMAA	0.000356674	TG
MMAB	0.000207361	TG
MMD2	1.26504e-05	TG
MMP14	8.55888e-05	TG
MMRN1	0.0013846	TG
MOCS2	9.44555e-05	TG
MOK	0.000558925	TG
MON1B	0	TG
MORN1	7.67859e-06	TG
MORN3	0.000132637	TG
MORN4	1.89389e-06	TG
MPC2	1.64564e-05	TG
MPHOSPH10	0.00200627	TG
MPI	1.32643e-06	TG
MPP2	7.58941e-05	TG
MR1	1.13445e-05	TG
MRAP2	7.8606e-05	TG
MRGPRF	0.000560237	TG
MRO	0	TG
MROH7	0.00601307	TG
MROH8	2.30558e-05	TG
MRPL1	0	TG
MRPL10	3.7862e-06	TG
MRPL14	5.7074e-05	TG
MRPL19	0.013925	TG
MRPL20	1.50456e-06	TG
MRPL21	2.89655e-07	TG
MRPL23	3.47206e-06	TG
MRPL28	7.90022e-05	TG
MRPL30	0	TG
MRPL36	5.93788e-06	TG
MRPL37	0.000297059	TG
MRPL39	0.00203063	TG
MRPL40	0.00944361	TG
MRPL55	1.48252e-06	TG
MRPS10	2.73293e-05	TG
MRPS15	0.00104027	TG
MRPS25	0	TG
MRPS27	9.44423e-06	TG
MRPS31	0.00312197	TG
MRPS33	2.745e-06	TG
MRPS7	0.000118977	TG
MRPS9	0	TG
MRS2	5.00578e-05	TG
MSH3	1.78846e-05	TG
MSH4	0.00999884	TG
MSL1	2.00894e-05	TG
MST1	2.45875e-05	TG
MT1E	6.63862e-05	TG
MTCH2	1.53315e-05	TG
MTFMT	1.56373e-06	TG
MTG2	9.83407e-05	TG
MTHFS	0	TG
MTIF3	0	TG
MTMR3	1.44073e-05	TG
MTMR6	0.00397971	TG
MTMR9	0.000435379	TG
MTPAP	0	TG
MTR	0.00186138	TG
MTRR	0.000152448	TG
MTUS1	0	TG
MUC5B	0.00180981	TG
MUL1	3.13855e-06	TG
MVB12A	1.03457e-05	TG
MXD3	2.05641e-05	TG
MXRA7	4.22731e-05	TG
MXRA8	0	TG
MYBPC1	1.35363e-08	TG
MYBPC2	6.78539e-09	TG
MYCBPAP	0.00437206	TG
MYEF2	1.78465e-05	TG
MYH3	0.000813398	TG
MYLK	6.07373e-08	TG
MYLK2	5.10483e-05	TG
MYLK3	2.92815e-05	TG
MYLK4	9.25075e-06	TG
MYO15A	5.76668e-05	TG
MYO15B	0	TG
MYO1E	7.45446e-05	TG
MYO5A	7.08761e-06	TG
MYO9A	4.61913e-06	TG
MYO9B	0.000211488	TG
MYOM1	5.99238e-05	TG
MYOZ3	1.5757e-05	TG
MYRFL	7.90159e-06	TG
MZT2A	7.90366e-09	TG
N4BP2L2	5.92779e-07	TG
N4BP3	1.68574e-06	TG
N6AMT1	0	TG
NAA50	0	TG
NAAA	2.2896e-05	TG
NAALAD2	0.00159977	TG
NABP2	2.12984e-06	TG
NADK	0	TG
NADSYN1	0	TG
NAGA	0	TG
NAGPA	4.19649e-07	TG
NAGS	1.06559e-05	TG
NAPG	1.21946e-05	TG
NARS2	6.90109e-09	TG
NAT10	0	TG
NBEAL2	1.11274e-05	TG
NBL1	0.000168404	TG
NBN	0.000181014	TG
NBPF1	0.00195554	TG
NBPF3	5.562e-05	TG
NCALD	0	TG
NCAPD3	0	TG
NCEH1	0.000128656	TG
NCKIPSD	0.00727022	TG
NCL	0.00014784	TG
NCLN	7.96388e-05	TG
NCOA6	1.67067e-06	TG
NDN	5.71507e-05	TG
NDST1	3.11411e-05	TG
NDUFA2	0	TG
NDUFA9	0	TG
NDUFAF1	3.91456e-05	TG
NDUFAF4	2.87868e-05	TG
NDUFAF5	0	TG
NDUFV1	3.78097e-05	TG
NECAB2	8.5097e-06	TG
NEIL2	1.03207e-05	TG
NEK1	6.89169e-05	TG
NEK10	0.00163452	TG
NEK5	0.00020759	TG
NELFCD	4.0506e-05	TG
NETO2	5.38411e-05	TG
NEU3	5.70334e-05	TG
NFASC	0.00063962	TG
NFATC3	0.000261878	TG
NFRKB	0.000501014	TG
NFYB	1.36446e-05	TG
NGFR	7.64765e-07	TG
NGRN	1.64801e-06	TG
NHLH2	0.000103641	TG
NICN1	1.67095e-06	TG
NIF3L1	0	TG
NIN	5.58276e-05	TG
NINJ1	6.13534e-07	TG
NINL	0	TG
NIP7	0	TG
NIPSNAP1	0.000118611	TG
NIPSNAP3A	9.10593e-05	TG
NIT2	0.000468674	TG
NKAIN1	7.67125e-05	TG
NKAIN4	2.969e-05	TG
NKTR	1.7148e-05	TG
NLRC3	5.51908e-05	TG
NLRP1	0.00272387	TG
NME1	2.88849e-05	TG
NME2	0.00117982	TG
NME5	1.00267e-05	TG
NME6	0.0120822	TG
NME7	0.000101401	TG
NME9	6.33503e-06	TG
NMNAT3	0.0091103	TG
NMRK1	0.00672696	TG
NMT1	0	TG
NMUR1	0.0262137	TG
NMUR2	3.68521e-05	TG
NOB1	0	TG
NOC3L	7.28667e-06	TG
NODAL	2.5922e-07	TG
NOL10	0.000116888	TG
NOL6	0.000260204	TG
NOS1	0.000835046	TG
NOTCH3	1.8263e-05	TG
NPAP1	0	TG
NPC1	9.12799e-06	TG
NPEPL1	0.00097948	TG
NPHP3	6.64801e-07	TG
NPIPB7	0.0006379	TG
NPIPB9	7.05504e-05	TG
NPM3	0.00184648	TG
NPR2	8.16539e-06	TG
NPRL3	0.00794305	TG
NPSR1	0.000932919	TG
NPTX2	0.0052891	TG
NQO2	0	TG
NRF1	0	TG
NRG3	1.80197e-06	TG
NRG4	7.74656e-06	TG
NRIP2	0.000198049	TG
NRIP3	0.00127487	TG
NRSN1	0.000714653	TG
NSA2	0	TG
NSG1	0.000451316	TG
NSUN2	0	TG
NSUN6	0.00579088	TG
NT5C3B	0.00029444	TG
NT5E	0	TG
NT5M	3.99851e-05	TG
NTN5	2.82031e-05	TG
NTPCR	0.0132328	TG
NUAK1	0.000142894	TG
NUBP2	0	TG
NUCKS1	0	TG
NUDC	0.00726144	TG
NUDT1	0	TG
NUDT12	5.16457e-08	TG
NUDT13	0.000631597	TG
NUDT14	0.00648579	TG
NUDT15	0	TG
NUDT2	0.00130333	TG
NUP107	0	TG
NUP50	8.99818e-05	TG
NUP85	5.41309e-06	TG
NUP88	3.46289e-06	TG
NUP93	6.73345e-05	TG
NUSAP1	1.04793e-05	TG
NUTM2A	0.000236266	TG
NUTM2B	0.00773999	TG
NUTM2D	1.50812e-06	TG
NUTM2E	0.00270504	TG
NWD1	0.00154873	TG
NYNRIN	3.42286e-05	TG
OAF	9.42134e-05	TG
OARD1	1.86262e-06	TG
OBP2A	0	TG
OBSCN	4.03245e-05	TG
OBSL1	0.00017669	TG
OCEL1	0.00013491	TG
OCIAD1	5.98172e-05	TG
ODF1	0.0150029	TG
ODF2	1.81169e-05	TG
ODF2L	0.00487495	TG
OGFOD1	2.21039e-05	TG
OIP5	3.43351e-05	TG
OLA1	0	TG
OLFML2A	1.18311e-05	TG
OMA1	0	TG
OPA1	0.000532926	TG
OR51E2	1.60737e-06	TG
OR5K2	5.53508e-06	TG
ORMDL1	6.06881e-06	TG
OSBP2	7.96435e-07	TG
OSBPL11	3.17337e-05	TG
OSBPL3	0.000165207	TG
OSCP1	8.8053e-06	TG
OSGEP	0.000102537	TG
OTUD1	9.05907e-06	TG
OTUD3	0.0131243	TG
P2RX2	4.49817e-07	TG
P2RX6	6.02597e-05	TG
P4HTM	0.000113534	TG
PABPC1L	0	TG
PACRG	2.62516e-05	TG
PACRGL	0.0136441	TG
PACS1	9.45664e-07	TG
PACSIN2	0.00508037	TG
PAFAH1B3	7.68238e-07	TG
PAH	0.000492304	TG
PAK2	4.22594e-06	TG
PAK4	3.26185e-06	TG
PANK2	5.50985e-05	TG
PAQR3	0.00900111	TG
PAQR8	4.36417e-07	TG
PARP14	0.000590463	TG
PARVA	0	TG
PARVB	9.21314e-05	TG
PAWR	0	TG
PAX8	0.000317742	TG
PBLD	0.000541747	TG
PCCB	2.75644e-05	TG
PCDH1	0	TG
PCDHA10	0.0138586	TG
PCDHA12	0.000132545	TG
PCDHA13	0.00020857	TG
PCDHA2	0.000167268	TG
PCDHA6	0.000158243	TG
PCDHA7	0.00619878	TG
PCDHA8	0.00617959	TG
PCDHA9	0.000988052	TG
PCDHB10	4.33972e-07	TG
PCDHB12	0	TG
PCDHB2	2.247e-05	TG
PCDHB3	5.02613e-05	TG
PCDHB8	0	TG
PCDHGA1	0	TG
PCDHGA11	4.04433e-05	TG
PCDHGA2	0.000800511	TG
PCDHGA6	0	TG
PCDHGB3	0.00117454	TG
PCED1B	0	TG
PCGF3	3.54829e-05	TG
PCK2	3.91755e-06	TG
PCM1	2.77177e-06	TG
PCYT1A	1.73793e-05	TG
PDCD10	0	TG
PDCD5	1.43946e-05	TG
PDE4C	7.37517e-06	TG
PDE6B	1.13214e-06	TG
PDE6D	0.00927533	TG
PDE6H	0	TG
PDGFD	0	TG
PDGFRL	0	TG
PDHB	5.40304e-07	TG
PDIA4	0	TG
PDIK1L	0	TG
PDLIM2	6.6875e-06	TG
PDLIM3	2.52496e-06	TG
PDLIM4	0.00526012	TG
PDPN	1.54308e-05	TG
PDZD7	7.91418e-06	TG
PDZD8	0.0360638	TG
PDZK1IP1	0	TG
PDZRN4	0.0128809	TG
PEAK1	0.000957661	TG
PEBP1	0.000120886	TG
PEBP4	0	TG
PEF1	0.000125553	TG
PENK	0	TG
PEPD	0	TG
PEX10	4.67666e-05	TG
PEX11G	0.0110939	TG
PEX12	6.02364e-05	TG
PEX14	0	TG
PEX5	4.86691e-05	TG
PEX6	6.77317e-05	TG
PFAS	7.36903e-05	TG
PFKL	9.37503e-06	TG
PGAM1	0	TG
PGAM5	2.89859e-05	TG
PGAP1	6.46232e-05	TG
PGBD1	5.33394e-06	TG
PGGT1B	1.79929e-05	TG
[truncated: 8,512 more rows]
