# Supplementary material for: DeepGAMI: deep biologically guided auxiliary learning for multimodal integration and imputation to improve genotype–phenotype prediction
Source: Genome Med. 2023 Oct 31;15:88. doi: 10.1186/s13073-023-01248-6 (PMC10617196; doi:10.1186/s13073-023-01248-6)
Supplement: Supplementary file 4 — Additional file 4. Prioritized bulk transcription factors to genes and SNPs to gene links for schizophrenia. [file 13073_2023_1248_MOESM4_ESM.xlsx]

## Sheet: S2_prioritized_schizophrenia_bu
feat_id	imp_score	TG	feat_type
chr12:121110235:G:A	0.00801223	ACADS	SNP_TO_TG
chr11:44245222:C:T	0.00561619	ACCS	SNP_TO_TG
chr2:75835107:G:A	0.00508699	MRPL19	SNP_TO_TG
chr2:207639593:A:G	0.00480689	MDH1B	SNP_TO_TG
chr2:75832622:T:C	0.00479064	MRPL19	SNP_TO_TG
chr7:12595455:C:T	0.0043843	SCIN	SNP_TO_TG
chr12:121149064:T:G	0.00436304	ACADS	SNP_TO_TG
chr13:39285787:A:G	0.00431464	FREM2	SNP_TO_TG
chr14:105622056:A:G	0.00426141	NUDT14	SNP_TO_TG
chr7:12589434:C:T	0.00421507	SCIN	SNP_TO_TG
chr18:57446429:G:A	0.00390346	CCBE1	SNP_TO_TG
chr18:57437338:C:T	0.00386835	CCBE1	SNP_TO_TG
chr3:134168830:C:T	0.00366739	ANAPC13	SNP_TO_TG
chr18:57439204:G:A	0.00351978	CCBE1	SNP_TO_TG
chr2:217252621:C:G	0.0034641	SMARCAL1	SNP_TO_TG
chr14:105489558:G:A	0.0034436	NUDT14	SNP_TO_TG
chr18:57440275:T:G	0.00339842	CCBE1	SNP_TO_TG
chr4:88908085:G:C	0.00331029	PKD2	SNP_TO_TG
chr9:35641074:C:T	0.00330037	TPM2	SNP_TO_TG
chr22:42546852:G:A	0.00329065	WBP2NL	SNP_TO_TG
chr3:134167300:T:G	0.00327028	ANAPC13	SNP_TO_TG
chr4:88908640:T:C	0.00324268	PKD2	SNP_TO_TG
chr14:105611742:C:G	0.0032187	NUDT14	SNP_TO_TG
chr9:77707695:A:T	0.00320686	NMRK1	SNP_TO_TG
chr15:72702700:C:T	0.00319661	HEXA	SNP_TO_TG
chr18:57434216:C:A	0.00319573	CCBE1	SNP_TO_TG
chr4:88902202:A:G	0.00318864	PKD2	SNP_TO_TG
chr18:57442140:C:A	0.00318615	CCBE1	SNP_TO_TG
chr9:77707300:A:T	0.0031821	NMRK1	SNP_TO_TG
chr7:5230699:G:A	0.00314647	FBXL18	SNP_TO_TG
chr15:72703588:A:G	0.003144	HEXA	SNP_TO_TG
chr3:134162559:A:T	0.00314097	ANAPC13	SNP_TO_TG
chr2:3585059:C:G	0.00312438	ALLC	SNP_TO_TG
chr2:3620852:A:T	0.00311968	ALLC	SNP_TO_TG
chr2:217251574:A:G	0.00311719	SMARCAL1	SNP_TO_TG
chr22:41869268:G:T	0.00309254	CSDC2	SNP_TO_TG
chr4:88903193:C:G	0.00308614	PKD2	SNP_TO_TG
chr1:86944982:T:C	0.00308441	ODF2L	SNP_TO_TG
chr16:2544387:C:T	0.00308003	PRSS27	SNP_TO_TG
chr12:41867868:A:G	0.00307252	PDZRN4	SNP_TO_TG
chr14:105611775:A:G	0.00303022	NUDT14	SNP_TO_TG
chr1:86947000:T:C	0.0029845	ODF2L	SNP_TO_TG
chr18:57442660:C:T	0.00297477	CCBE1	SNP_TO_TG
chr15:34305366:G:A	0.00297303	CHRM5	SNP_TO_TG
chr4:88901884:A:G	0.00295854	PKD2	SNP_TO_TG
chr13:39277956:G:C	0.00293255	FREM2	SNP_TO_TG
chr12:10684743:A:G	0.00292781	KLRC4	SNP_TO_TG
chr9:116863722:C:G	0.00291908	KIF12	SNP_TO_TG
chr11:64168907:G:A	0.00291382	CCDC88B	SNP_TO_TG
chr15:72702237:A:G	0.002868	HEXA	SNP_TO_TG
chr7:150046747:T:G	0.00286169	LRRC61	SNP_TO_TG
chr12:41904055:T:C	0.00284144	PDZRN4	SNP_TO_TG
chr9:73736728:G:A	0.00282636	TRPM3	SNP_TO_TG
chr21:44424148:G:A	0.00282061	CBS	SNP_TO_TG
chr15:90792115:T:C	0.00275538	GDPGP1	SNP_TO_TG
chr12:41876862:A:T	0.00274944	PDZRN4	SNP_TO_TG
chr15:90789288:C:T	0.00274322	GDPGP1	SNP_TO_TG
chr12:10699128:T:C	0.00274155	KLRC4	SNP_TO_TG
chr15:34301764:A:T	0.00272109	CHRM5	SNP_TO_TG
chr15:90780231:A:G	0.00270713	GDPGP1	SNP_TO_TG
chr14:73745031:C:T	0.00265041	ACOT1	SNP_TO_TG
chr11:64170542:G:A	0.00260551	CCDC88B	SNP_TO_TG
chr2:231754072:T:C	0.00259895	GPR55	SNP_TO_TG
chr12:41854206:C:T	0.00256906	PDZRN4	SNP_TO_TG
chr12:10662969:G:A	0.0025648	KLRC4	SNP_TO_TG
chr12:10664172:A:G	0.00255891	KLRC2	SNP_TO_TG
chr21:44399355:T:A	0.00255283	CBS	SNP_TO_TG
chr17:48597273:G:T	0.00254945	MYCBPAP	SNP_TO_TG
chr14:69827174:A:G	0.00253813	PLEKHD1	SNP_TO_TG
chr12:41890950:G:T	0.00248297	PDZRN4	SNP_TO_TG
chr2:166927896:T:C	0.00248062	GALNT3	SNP_TO_TG
chr2:231758275:G:A	0.00247291	GPR55	SNP_TO_TG
chr15:90787936:A:T	0.00247085	GDPGP1	SNP_TO_TG
chr6:26359866:G:A	0.00246116	BTN3A2	SNP_TO_TG
chr6:26377941:C:G	0.00246088	BTN3A2	SNP_TO_TG
chr15:72690263:C:T	0.00245881	HEXA	SNP_TO_TG
chr6:26370920:T:C	0.00245382	BTN3A2	SNP_TO_TG
chr12:10687239:A:G	0.00244773	KLRC2	SNP_TO_TG
chr15:83507768:G:A	0.00244579	C15orf40	SNP_TO_TG
chr16:171834:C:T	0.00243765	NPRL3	SNP_TO_TG
chr15:90791383:A:C	0.00240112	GDPGP1	SNP_TO_TG
chr10:81423116:A:C	0.00239873	NUTM2B	SNP_TO_TG
chr9:135708454:T:C	0.00237322	AK8	SNP_TO_TG
chr1:233193410:G:A	0.00236681	NTPCR	SNP_TO_TG
chr10:81419811:A:G	0.00234934	NUTM2B	SNP_TO_TG
chr11:10557883:G:T	0.00234472	RNF141	SNP_TO_TG
chr2:3624799:G:A	0.00233785	ALLC	SNP_TO_TG
chr1:233155932:G:C	0.00232552	NTPCR	SNP_TO_TG
chr6:26358254:G:A	0.00231489	BTN3A2	SNP_TO_TG
chr3:12745170:G:A	0.00231319	MKRN2	SNP_TO_TG
chr9:73662481:C:G	0.00231165	TRPM3	SNP_TO_TG
chr9:35696076:A:G	0.00230851	TPM2	SNP_TO_TG
chr10:81418022:T:C	0.00230068	NUTM2B	SNP_TO_TG
chr15:34304945:G:A	0.0022912	CHRM5	SNP_TO_TG
chr1:233151147:A:T	0.00228798	NTPCR	SNP_TO_TG
chr12:10692244:T:G	0.00228516	KLRC4	SNP_TO_TG
chr9:35700825:T:C	0.00228342	TPM2	SNP_TO_TG
chr6:151882362:T:G	0.0022803	CCDC170	SNP_TO_TG
chr11:10553672:C:T	0.00227575	RNF141	SNP_TO_TG
chr11:64170273:C:T	0.00227203	CCDC88B	SNP_TO_TG
chr22:42006838:T:C	0.00226851	CSDC2	SNP_TO_TG
chr14:73768747:C:G	0.0022477	ACOT1	SNP_TO_TG
chr8:124093718:A:G	0.00224269	TBC1D31	SNP_TO_TG
chr9:35796417:A:C	0.00223828	TPM2	SNP_TO_TG
chr14:73809414:G:A	0.00223544	ACOT1	SNP_TO_TG
chr8:103565000:A:C	0.00222887	ODF1	SNP_TO_TG
chr5:128777425:C:T	0.00222266	ADAMTS19	SNP_TO_TG
chr16:2452251:A:G	0.00221832	PRSS27	SNP_TO_TG
chr9:73606161:T:A	0.00221394	TRPM3	SNP_TO_TG
chr9:135725038:G:T	0.00220529	AK8	SNP_TO_TG
chr10:81417214:T:C	0.00220347	NUTM2B	SNP_TO_TG
chr17:4757861:T:C	0.00218199	SPAG7	SNP_TO_TG
chr6:80408214:C:G	0.00218055	SH3BGRL2	SNP_TO_TG
chr3:12669843:A:G	0.00217855	MKRN2	SNP_TO_TG
chr4:88909766:T:C	0.00217731	PKD2	SNP_TO_TG
chr9:135693306:G:A	0.00217642	AK8	SNP_TO_TG
chr9:35686390:G:A	0.00217518	TPM2	SNP_TO_TG
chr2:231757250:G:A	0.00216938	GPR55	SNP_TO_TG
chr15:72692099:A:T	0.00215797	HEXA	SNP_TO_TG
chr9:35725985:C:T	0.00214412	TPM2	SNP_TO_TG
chr4:88909088:G:A	0.0021421	PKD2	SNP_TO_TG
chr1:86945516:C:T	0.00213558	ODF2L	SNP_TO_TG
chr6:80414761:G:A	0.00211682	SH3BGRL2	SNP_TO_TG
chr15:34305350:C:T	0.00210913	CHRM5	SNP_TO_TG
chr15:34308372:T:C	0.00210895	CHRM5	SNP_TO_TG
chr17:48608951:C:T	0.00210777	MYCBPAP	SNP_TO_TG
chr22:41777461:T:C	0.00210704	CSDC2	SNP_TO_TG
chr1:86944965:G:A	0.00210679	ODF2L	SNP_TO_TG
chr16:189971:T:C	0.00210309	NPRL3	SNP_TO_TG
chr7:7665745:G:A	0.00209447	COL28A1	SNP_TO_TG
chr13:114192393:T:G	0.00209312	DCUN1D2	SNP_TO_TG
chr9:135711437:A:G	0.00208089	AK8	SNP_TO_TG
chr10:81598886:C:T	0.00207978	NUTM2B	SNP_TO_TG
chr8:124094192:A:G	0.00207911	TBC1D31	SNP_TO_TG
chr17:48605826:G:C	0.00206923	MYCBPAP	SNP_TO_TG
chr6:26371981:G:A	0.00206864	BTN3A2	SNP_TO_TG
chr3:12507119:A:G	0.00206217	MKRN2	SNP_TO_TG
chr4:57938788:C:T	0.00205292	IGFBP7	SNP_TO_TG
chr11:4639416:G:A	0.0020526	TRIM68	SNP_TO_TG
chr3:43149575:G:A	0.00204376	POMGNT2	SNP_TO_TG
chr9:73773147:T:A	0.00201629	TRPM3	SNP_TO_TG
chr11:65468808:C:T	0.0020132	RNASEH2C	SNP_TO_TG
chr1:86945233:T:C	0.00200692	ODF2L	SNP_TO_TG
chr9:73770603:T:C	0.00199925	TRPM3	SNP_TO_TG
chr9:35687556:G:C	0.00198183	TPM2	SNP_TO_TG
chr10:81539503:A:G	0.00197703	NUTM2B	SNP_TO_TG
chr6:137378880:C:T	0.00197625	IL20RA	SNP_TO_TG
chr12:41888469:G:T	0.00196984	PDZRN4	SNP_TO_TG
chr4:57942825:A:G	0.00196878	IGFBP7	SNP_TO_TG
chr11:10557508:C:A	0.00196794	RNF141	SNP_TO_TG
chr22:41815116:C:T	0.00195767	CSDC2	SNP_TO_TG
chr1:20166382:A:G	0.00195445	OTUD3	SNP_TO_TG
chr13:114193525:A:C	0.00195225	DCUN1D2	SNP_TO_TG
chr20:49541861:T:C	0.00194741	BCAS4	SNP_TO_TG
chr4:88908136:C:A	0.00194675	PKD2	SNP_TO_TG
chr1:20173972:C:T	0.00194369	OTUD3	SNP_TO_TG
chr8:103564973:A:G	0.00193475	ODF1	SNP_TO_TG
chr2:166926401:T:C	0.0019159	GALNT3	SNP_TO_TG
chr11:4640062:A:G	0.00191376	TRIM68	SNP_TO_TG
chr14:73744603:T:C	0.00190663	ACOT1	SNP_TO_TG
chr13:114189789:T:C	0.00190633	DCUN1D2	SNP_TO_TG
chr1:20168990:G:T	0.00189344	OTUD3	SNP_TO_TG
chr17:4758244:A:G	0.0018816	SPAG7	SNP_TO_TG
chr1:20161864:A:G	0.0018679	OTUD3	SNP_TO_TG
chr11:64170226:A:G	0.00186269	CCDC88B	SNP_TO_TG
chr9:73638788:C:G	0.00183911	TRPM3	SNP_TO_TG
chr9:73672045:C:G	0.00183781	TRPM3	SNP_TO_TG
chr9:73658258:T:G	0.00182316	TRPM3	SNP_TO_TG
chr14:73880472:A:G	0.00182125	ACOT1	SNP_TO_TG
chr13:114188165:C:T	0.00182	DCUN1D2	SNP_TO_TG
chr17:48607280:G:C	0.00181633	MYCBPAP	SNP_TO_TG
chr11:5266728:C:T	0.00181204	HBE1	SNP_TO_TG
chr22:31652852:G:A	0.00180977	LIMK2	SNP_TO_TG
chr22:31566378:A:G	0.0018093	LIMK2	SNP_TO_TG
chr7:64232490:G:A	0.00180924	ERV3-1	SNP_TO_TG
chr18:2502594:G:A	0.00178551	METTL4	SNP_TO_TG
chr1:233154887:C:G	0.00178455	NTPCR	SNP_TO_TG
chr14:55400528:G:A	0.00177808	ATG14	SNP_TO_TG
chr14:73938167:G:A	0.00177734	ACOT1	SNP_TO_TG
chr16:77143099:C:T	0.00177041	SYCE1L	SNP_TO_TG
chr4:1400172:T:C	0.0017671	SPON2	SNP_TO_TG
chr7:64224194:G:A	0.00176583	ERV3-1	SNP_TO_TG
chr11:65446126:T:C	0.0017528	RNASEH2C	SNP_TO_TG
chr15:72706345:G:A	0.00174587	HEXA	SNP_TO_TG
chr6:137354662:G:A	0.00174546	IL20RA	SNP_TO_TG
chr17:48608340:C:T	0.00174217	MYCBPAP	SNP_TO_TG
chr20:49516491:G:A	0.00171754	BCAS4	SNP_TO_TG
chr7:7666424:A:T	0.0017138	COL28A1	SNP_TO_TG
chr11:111708668:T:A	0.00171307	PPP2R1B	SNP_TO_TG
chr4:88910113:G:C	0.00171266	PKD2	SNP_TO_TG
chr8:124092625:G:A	0.0017015	TBC1D31	SNP_TO_TG
chr12:10699128:T:C	0.00170132	KLRC2	SNP_TO_TG
chr19:22234928:T:C	0.00169213	ZNF208	SNP_TO_TG
chr21:44439005:C:G	0.00168756	CBS	SNP_TO_TG
chr17:48609789:G:A	0.00168164	SPATA20	SNP_TO_TG
chr18:2502271:T:G	0.00167435	METTL4	SNP_TO_TG
chr4:88909908:G:A	0.00167303	PKD2	SNP_TO_TG
chr10:81447729:G:A	0.00167201	NUTM2B	SNP_TO_TG
chr11:111728911:A:G	0.00166663	PPP2R1B	SNP_TO_TG
chr1:27292462:G:A	0.00166087	NUDC	SNP_TO_TG
chr2:103048157:G:A	0.00165759	IL18R1	SNP_TO_TG
chr15:40721128:C:G	0.00165741	DISP2	SNP_TO_TG
chr18:2502329:A:T	0.00165538	METTL4	SNP_TO_TG
chr14:73768618:A:G	0.00165514	ACOT1	SNP_TO_TG
chr12:10662969:G:A	0.00165049	KLRC2	SNP_TO_TG
chr17:48606735:G:A	0.00165049	MYCBPAP	SNP_TO_TG
chr19:22234938:C:A	0.00164835	ZNF208	SNP_TO_TG
chr19:22235620:G:C	0.00164784	ZNF208	SNP_TO_TG
chr22:31570436:G:A	0.00164772	LIMK2	SNP_TO_TG
chr10:81447620:T:C	0.0016476	NUTM2B	SNP_TO_TG
chr7:72364533:G:A	0.00164348	POM121	SNP_TO_TG
chr22:31565094:A:G	0.00164088	LIMK2	SNP_TO_TG
chr2:207624412:T:C	0.00164021	MDH1B	SNP_TO_TG
chr4:88910425:A:G	0.00163579	PKD2	SNP_TO_TG
chr20:49516214:T:C	0.00163442	BCAS4	SNP_TO_TG
chr1:86945890:T:G	0.0016322	ODF2L	SNP_TO_TG
chr9:35680337:C:G	0.00162902	TPM2	SNP_TO_TG
chr15:40644246:T:A	0.00162898	DISP2	SNP_TO_TG
chr19:22232796:G:A	0.0016257	ZNF208	SNP_TO_TG
chr17:46091444:T:C	0.00161824	SCRN2	SNP_TO_TG
chr12:41900938:T:A	0.00161699	PDZRN4	SNP_TO_TG
chr20:49502167:T:C	0.00160194	BCAS4	SNP_TO_TG
chr11:60788625:A:G	0.00159838	CD6	SNP_TO_TG
chr6:57014469:G:C	0.00159507	KIAA1586	SNP_TO_TG
chr11:5268622:T:G	0.00159462	HBE1	SNP_TO_TG
chr11:5268406:C:T	0.0015941	HBE1	SNP_TO_TG
chr1:119498404:C:T	0.00159038	WARS2	SNP_TO_TG
chr6:56941361:T:C	0.00158902	KIAA1586	SNP_TO_TG
chr3:183943685:T:C	0.00158824	ECE2	SNP_TO_TG
chr14:73822077:C:A	0.00158385	ACOT1	SNP_TO_TG
chr12:10662969:G:A	0.00158115	KLRC3	SNP_TO_TG
chr10:81447433:T:A	0.00157882	NUTM2B	SNP_TO_TG
chr12:10684743:A:G	0.00157879	KLRC2	SNP_TO_TG
chr12:10692244:T:G	0.00157716	KLRC2	SNP_TO_TG
chr12:10699128:T:C	0.0015711	KLRC3	SNP_TO_TG
chr22:31556759:C:G	0.00156963	LIMK2	SNP_TO_TG
chr7:97390344:C:T	0.00156274	NPTX2	SNP_TO_TG
chr6:56961043:G:C	0.00155659	KIAA1586	SNP_TO_TG
chr22:42441091:T:G	0.00154934	WBP2NL	SNP_TO_TG
chr3:12793872:A:G	0.00154167	MKRN2	SNP_TO_TG
chr15:101090733:C:T	0.00154053	CERS3	SNP_TO_TG
chr17:48605058:C:G	0.0015401	MYCBPAP	SNP_TO_TG
chr22:43396094:A:G	0.00153936	PACSIN2	SNP_TO_TG
chr8:103567976:C:G	0.0015378	ODF1	SNP_TO_TG
chr11:5272154:T:C	0.0015357	HBE1	SNP_TO_TG
chr12:10704264:A:G	0.00151333	KLRC2	SNP_TO_TG
chr1:119490819:G:A	0.00151254	WARS2	SNP_TO_TG
chr17:48606737:C:T	0.00151075	MYCBPAP	SNP_TO_TG
chr11:5273687:T:G	0.00150859	HBE1	SNP_TO_TG
chr22:42578596:T:C	0.00150737	WBP2NL	SNP_TO_TG
chr4:88912261:T:C	0.00150523	PKD2	SNP_TO_TG
chr12:10684743:A:G	0.00150369	KLRC3	SNP_TO_TG
chr11:60788612:A:G	0.00150363	CD6	SNP_TO_TG
chr4:1403479:T:C	0.00150015	SPON2	SNP_TO_TG
chr15:83740277:G:A	0.00149408	C15orf40	SNP_TO_TG
chr17:48603858:T:C	0.00149314	MYCBPAP	SNP_TO_TG
chr17:18477178:G:A	0.00149156	FAM106A	SNP_TO_TG
chr12:49279260:T:C	0.00148991	FKBP11	SNP_TO_TG
chr17:48605780:C:G	0.00148603	MYCBPAP	SNP_TO_TG
chr10:81553337:A:G	0.00147955	NUTM2B	SNP_TO_TG
chr12:49272917:G:A	0.00147809	FKBP11	SNP_TO_TG
chr18:2502545:C:A	0.00147337	METTL4	SNP_TO_TG
chr17:26220355:G:T	0.00147174	LYRM9	SNP_TO_TG
chr14:73807631:T:C	0.00147027	ACOT1	SNP_TO_TG
chr15:84709614:G:C	0.00146628	GOLGA6L4	SNP_TO_TG
chr11:5276818:G:T	0.00146618	HBE1	SNP_TO_TG
chr3:184006697:C:T	0.00146329	ECE2	SNP_TO_TG
chr14:55568140:C:T	0.00145688	ATG14	SNP_TO_TG
chr1:113081176:G:A	0.00145443	CAPZA1	SNP_TO_TG
chr17:38196493:G:A	0.00144549	MED24	SNP_TO_TG
chr21:39021199:T:C	0.00144193	KCNJ6	SNP_TO_TG
chr16:77142610:A:G	0.0014391	SYCE1L	SNP_TO_TG
chr5:176948717:T:C	0.00143585	FAM193B	SNP_TO_TG
chr3:12512276:C:T	0.0014356	MKRN2	SNP_TO_TG
chr15:84722233:C:T	0.00143548	GOLGA6L4	SNP_TO_TG
chr17:48597321:T:C	0.00143541	SPATA20	SNP_TO_TG
chr1:113157372:T:C	0.00143442	CAPZA1	SNP_TO_TG
chr17:46086911:C:A	0.00142326	SCRN2	SNP_TO_TG
chr12:49271859:A:G	0.0014213	CCDC65	SNP_TO_TG
chr16:8704079:C:T	0.0014206	METTL22	SNP_TO_TG
chr17:46044031:C:T	0.0014164	SCRN2	SNP_TO_TG
chr3:43132683:T:C	0.00141558	POMGNT2	SNP_TO_TG
chr17:48599450:A:T	0.00141062	SPATA20	SNP_TO_TG
chr1:27295022:T:C	0.00140372	NUDC	SNP_TO_TG
chr15:83970546:A:G	0.00140223	C15orf40	SNP_TO_TG
chr6:56908904:A:T	0.0014001	KIAA1586	SNP_TO_TG
chr11:111670059:T:C	0.00139205	PPP2R1B	SNP_TO_TG
chr15:83752159:T:G	0.00139077	C15orf40	SNP_TO_TG
chr4:88946391:A:G	0.00139019	PKD2	SNP_TO_TG
chr17:48607280:G:C	0.00138918	SPATA20	SNP_TO_TG
chr12:10692244:T:G	0.00138741	KLRC3	SNP_TO_TG
chr1:27298564:C:A	0.00138735	NUDC	SNP_TO_TG
chr15:83578461:C:T	0.0013794	C15orf40	SNP_TO_TG
chr17:26230795:C:G	0.00137499	LYRM9	SNP_TO_TG
chr15:83614954:T:A	0.00137075	C15orf40	SNP_TO_TG
chr14:73913819:G:A	0.00136583	ACOT1	SNP_TO_TG
chr17:26216090:T:C	0.0013654	LYRM9	SNP_TO_TG
chr3:9916009:A:G	0.00136266	IL17RC	SNP_TO_TG
chr17:46481963:G:A	0.0013624	CDK5RAP3	SNP_TO_TG
chr17:48599092:G:A	0.00136083	SPATA20	SNP_TO_TG
chr6:56993128:C:T	0.0013608	KIAA1586	SNP_TO_TG
chr15:83953020:A:T	0.00135688	C15orf40	SNP_TO_TG
chr19:22235491:T:G	0.00135489	ZNF208	SNP_TO_TG
chr6:56925932:T:C	0.00135306	KIAA1586	SNP_TO_TG
chr3:183957467:G:T	0.00135248	ECE2	SNP_TO_TG
chr7:7670069:A:G	0.00134945	COL28A1	SNP_TO_TG
chr19:22235577:C:T	0.00134766	ZNF208	SNP_TO_TG
chr22:42582394:T:C	0.0013394	WBP2NL	SNP_TO_TG
chr3:43119790:C:T	0.00133932	POMGNT2	SNP_TO_TG
chr13:114191502:A:C	0.00133355	DCUN1D2	SNP_TO_TG
chr3:139395474:G:C	0.00133343	NMNAT3	SNP_TO_TG
chr4:57833470:C:T	0.00133293	POLR2B	SNP_TO_TG
chr16:77292595:G:A	0.0013316	SYCE1L	SNP_TO_TG
chr14:73994728:C:A	0.0013295	ACOT1	SNP_TO_TG
chr5:80315366:A:T	0.00132844	DHFR	SNP_TO_TG
chr5:177041148:A:G	0.00132509	FAM153A	SNP_TO_TG
chr2:207626287:C:T	0.00132386	MDH1B	SNP_TO_TG
chr1:92670126:A:G	0.0013205	C1orf146	SNP_TO_TG
chr17:48608340:C:T	0.00132013	SPATA20	SNP_TO_TG
chr7:90123960:C:T	0.00131528	GTPBP10	SNP_TO_TG
chr2:207620518:A:T	0.00131396	MDH1B	SNP_TO_TG
chr6:56952268:G:A	0.00131252	KIAA1586	SNP_TO_TG
chr14:74060127:T:C	0.00131213	ACOT6	SNP_TO_TG
chr15:40650402:C:G	0.00131064	DISP2	SNP_TO_TG
chr17:4784726:G:A	0.00130871	SPAG7	SNP_TO_TG
chr17:48608951:C:T	0.00130673	SPATA20	SNP_TO_TG
chr7:72368344:G:T	0.00130557	POM121	SNP_TO_TG
chr11:65492905:G:A	0.00130414	RNASEH2C	SNP_TO_TG
chr14:55562916:G:A	0.00130267	ATG14	SNP_TO_TG
chr22:31558820:A:G	0.00129868	LIMK2	SNP_TO_TG
chr1:113121673:G:C	0.00129803	CAPZA1	SNP_TO_TG
chr11:5287935:C:T	0.00129798	HBE1	SNP_TO_TG
chr2:207624358:G:C	0.00129311	MDH1B	SNP_TO_TG
chr12:348876:T:C	0.00129292	CCDC77	SNP_TO_TG
chr3:183948663:G:A	0.00129282	ECE2	SNP_TO_TG
chr14:73915828:T:A	0.00129208	ACOT1	SNP_TO_TG
chr15:84747737:G:A	0.00129201	GOLGA6L4	SNP_TO_TG
chr1:92832179:C:G	0.00128936	C1orf146	SNP_TO_TG
chr7:90142375:G:T	0.0012879	GTPBP10	SNP_TO_TG
chr17:18493976:C:T	0.00128755	FAM106A	SNP_TO_TG
chr12:49279260:T:C	0.00128628	CCDC65	SNP_TO_TG
chr4:25327600:G:C	0.0012858	ANAPC4	SNP_TO_TG
chr4:88938630:T:C	0.00128381	PKD2	SNP_TO_TG
chr12:49271859:A:G	0.00128278	FKBP11	SNP_TO_TG
chr15:101105042:C:T	0.00128188	CERS3	SNP_TO_TG
chr4:77199904:A:G	0.00127907	FAM47E	SNP_TO_TG
chr8:143903172:G:A	0.00127854	LY6D	SNP_TO_TG
chr3:48487795:G:C	0.00127551	NCKIPSD	SNP_TO_TG
chr3:9913065:G:A	0.00127057	IL17RC	SNP_TO_TG
chr2:103051558:T:C	0.00126586	IL18R1	SNP_TO_TG
chr15:40645098:G:C	0.00126424	DISP2	SNP_TO_TG
chr1:113137043:G:C	0.00126283	CAPZA1	SNP_TO_TG
chr4:77202713:A:G	0.00126127	FAM47E	SNP_TO_TG
chr16:8701936:C:T	0.00125733	METTL22	SNP_TO_TG
chr3:43119803:C:G	0.0012535	POMGNT2	SNP_TO_TG
chr6:56920939:T:C	0.00125299	KIAA1586	SNP_TO_TG
chr11:65438345:C:T	0.00125296	RNASEH2C	SNP_TO_TG
chr14:73808180:T:C	0.00125176	ACOT1	SNP_TO_TG
chr4:77202404:A:T	0.00124816	FAM47E	SNP_TO_TG
chr17:46080586:G:C	0.0012481	SCRN2	SNP_TO_TG
chr7:7672410:C:G	0.00124735	COL28A1	SNP_TO_TG
chr1:92854663:C:T	0.00124657	C1orf146	SNP_TO_TG
chr17:46474361:A:G	0.00124477	CDK5RAP3	SNP_TO_TG
chr16:77291885:G:T	0.00124469	SYCE1L	SNP_TO_TG
chr2:102925223:A:T	0.00124405	IL18R1	SNP_TO_TG
chr11:5274267:C:T	0.00124037	HBE1	SNP_TO_TG
chr5:177086383:T:C	0.00123997	FAM153A	SNP_TO_TG
chr5:177039844:T:C	0.00123775	FAM153A	SNP_TO_TG
chr2:230854290:T:A	0.00123744	FBXO36	SNP_TO_TG
chr3:43127746:C:T	0.00123565	POMGNT2	SNP_TO_TG
chr17:48599884:C:T	0.00123382	SPATA20	SNP_TO_TG
chr14:73895817:C:T	0.00122996	ACOT1	SNP_TO_TG
chr15:83749352:T:C	0.00122855	C15orf40	SNP_TO_TG
chr17:48605058:C:G	0.0012263	SPATA20	SNP_TO_TG
chr9:5515251:A:G	0.00122549	RLN2	SNP_TO_TG
chr11:258523:A:G	0.00122541	RIC8A	SNP_TO_TG
chr19:4190185:C:T	0.00122498	SIRT6	SNP_TO_TG
chr15:40722781:T:G	0.00122183	DISP2	SNP_TO_TG
chr2:216942438:A:G	0.00122111	XRCC5	SNP_TO_TG
chr6:25365888:C:T	0.0012133	BTN3A2	SNP_TO_TG
chr1:20165685:G:A	0.001211	OTUD3	SNP_TO_TG
chr3:9927266:G:A	0.00120786	IL17RC	SNP_TO_TG
chr11:258542:G:C	0.00120753	RIC8A	SNP_TO_TG
chr14:73860870:C:T	0.00120404	ACOT1	SNP_TO_TG
chr6:56998868:C:T	0.00120372	KIAA1586	SNP_TO_TG
chr9:35804461:C:T	0.00120324	TPM2	SNP_TO_TG
chr5:177069101:A:C	0.00120263	FAM153A	SNP_TO_TG
chr3:9925144:G:A	0.00119995	IL17RC	SNP_TO_TG
chr15:83623066:G:A	0.00119925	C15orf40	SNP_TO_TG
chr5:177082361:T:A	0.00119645	FAM153A	SNP_TO_TG
chr1:113141175:T:C	0.00119544	CAPZA1	SNP_TO_TG
chr5:176975140:C:G	0.00119532	FAM193B	SNP_TO_TG
chr3:139392921:A:C	0.00119447	NMNAT3	SNP_TO_TG
chr1:20168992:T:C	0.00119347	OTUD3	SNP_TO_TG
chr10:17007402:G:A	0.00119303	VIM	SNP_TO_TG
chr7:90160453:T:C	0.00119161	GTPBP10	SNP_TO_TG
chr11:5284146:C:T	0.00118796	HBE1	SNP_TO_TG
chr2:230878189:A:G	0.00118518	FBXO36	SNP_TO_TG
chr3:43123517:G:C	0.00118226	POMGNT2	SNP_TO_TG
chr5:112657117:A:G	0.00117914	YTHDC2	SNP_TO_TG
chr2:103174935:C:G	0.00117626	IL18R1	SNP_TO_TG
chr5:112657404:T:C	0.00117124	YTHDC2	SNP_TO_TG
chr22:43396445:T:C	0.00116961	PACSIN2	SNP_TO_TG
chr17:48606735:G:A	0.00116869	SPATA20	SNP_TO_TG
chr12:10704264:A:G	0.00116702	KLRC3	SNP_TO_TG
chr6:56933942:G:A	0.00116426	KIAA1586	SNP_TO_TG
chr5:177061936:C:T	0.00116423	FAM153A	SNP_TO_TG
chr15:90746290:T:A	0.00116367	GDPGP1	SNP_TO_TG
chr14:73822666:C:G	0.00116283	ACOT1	SNP_TO_TG
chr1:113154080:T:C	0.00116217	CAPZA1	SNP_TO_TG
chr15:83581018:C:A	0.00116191	C15orf40	SNP_TO_TG
chr19:13720415:G:A	0.00116182	GIPC1	SNP_TO_TG
chr17:46044031:C:T	0.00116138	PNPO	SNP_TO_TG
chr1:247266877:A:G	0.00115975	ZNF669	SNP_TO_TG
chr10:81446059:T:C	0.00115873	NUTM2B	SNP_TO_TG
chr1:113236421:G:A	0.00115486	CAPZA1	SNP_TO_TG
chr8:105499710:C:A	0.00115018	LRP12	SNP_TO_TG
chr9:5515207:A:C	0.00114987	RLN2	SNP_TO_TG
chr5:176990294:A:T	0.00114729	FAM193B	SNP_TO_TG
chr14:74076848:G:A	0.00114678	ACOT6	SNP_TO_TG
chr1:113140926:C:T	0.00114039	CAPZA1	SNP_TO_TG
chr15:84788496:A:G	0.00113908	GOLGA6L4	SNP_TO_TG
chr7:7672345:G:A	0.00113901	COL28A1	SNP_TO_TG
chr22:43397563:C:G	0.00113481	PACSIN2	SNP_TO_TG
chr7:90146738:C:T	0.00113323	GTPBP10	SNP_TO_TG
chr14:73847796:C:T	0.00113152	ACOT1	SNP_TO_TG
chr1:113188419:C:T	0.00112972	CAPZA1	SNP_TO_TG
chr17:38208940:A:G	0.00112802	MED24	SNP_TO_TG
chr1:92905351:C:G	0.00112745	C1orf146	SNP_TO_TG
chr5:177056005:G:A	0.0011255	FAM153A	SNP_TO_TG
chr12:49272917:G:A	0.00112535	CCDC65	SNP_TO_TG
chr19:4189963:C:T	0.00112467	SIRT6	SNP_TO_TG
chr1:113109104:C:A	0.00112449	CAPZA1	SNP_TO_TG
chr15:40655444:C:T	0.00112331	DISP2	SNP_TO_TG
chr6:26318262:C:T	0.00111648	BTN3A2	SNP_TO_TG
chr5:176949322:T:C	0.0011161	FAM193B	SNP_TO_TG
chr15:40662748:G:A	0.0011159	DISP2	SNP_TO_TG
chr17:26206896:G:C	0.00110846	LYRM9	SNP_TO_TG
chr3:139395785:A:T	0.00110556	NMNAT3	SNP_TO_TG
chr3:43126872:G:C	0.00110447	POMGNT2	SNP_TO_TG
chr17:26235226:T:C	0.00110279	LYRM9	SNP_TO_TG
chr11:5286808:T:C	0.00110098	HBE1	SNP_TO_TG
chr1:113122956:T:G	0.00109799	CAPZA1	SNP_TO_TG
chr2:219306702:C:A	0.00109788	TMBIM1	SNP_TO_TG
chr17:46399497:G:T	0.00109707	CDK5RAP3	SNP_TO_TG
chr1:113147898:A:C	0.00109594	CAPZA1	SNP_TO_TG
chr11:4658524:T:C	0.00109206	TRIM68	SNP_TO_TG
chr1:113110619:T:C	0.00109201	CAPZA1	SNP_TO_TG
chr9:35785716:A:T	0.0010888	TPM2	SNP_TO_TG
chr1:92821374:G:A	0.00108831	C1orf146	SNP_TO_TG
chr3:14702105:G:A	0.00108544	CCDC174	SNP_TO_TG
chr1:113166235:G:A	0.00108449	CAPZA1	SNP_TO_TG
chr17:18280907:G:A	0.00108434	FAM106A	SNP_TO_TG
chr11:111696440:T:C	0.0010832	PPP2R1B	SNP_TO_TG
chr13:103492939:C:T	0.00108174	BIVM	SNP_TO_TG
chr9:101027241:A:C	0.00108095	TBC1D2	SNP_TO_TG
chr19:13720124:T:C	0.00107863	GIPC1	SNP_TO_TG
chr3:183974309:C:A	0.00107846	ECE2	SNP_TO_TG
chr11:66256660:C:T	0.00107795	BBS1	SNP_TO_TG
chr1:20163079:C:T	0.00107761	OTUD3	SNP_TO_TG
chr11:111668619:A:T	0.00107505	PPP2R1B	SNP_TO_TG
chr4:25340909:C:G	0.00107386	ANAPC4	SNP_TO_TG
chr17:26248922:G:T	0.00107366	LYRM9	SNP_TO_TG
chr17:26216356:G:A	0.00107252	LYRM9	SNP_TO_TG
chr9:115546751:C:G	0.00107	SLC46A2	SNP_TO_TG
chr19:15716243:G:C	0.00106955	CYP4F12	SNP_TO_TG
chr17:38203652:T:C	0.00106803	MED24	SNP_TO_TG
chr11:66247844:G:A	0.00106554	BBS1	SNP_TO_TG
chr1:92893300:G:A	0.00106547	C1orf146	SNP_TO_TG
chr3:183978846:G:A	0.00106449	ECE2	SNP_TO_TG
chr1:113132361:T:C	0.00106427	CAPZA1	SNP_TO_TG
chr17:38215695:C:T	0.00106127	MED24	SNP_TO_TG
chr1:113059220:T:A	0.00106109	CAPZA1	SNP_TO_TG
chr1:247263044:T:C	0.00106098	ZNF669	SNP_TO_TG
chr16:50027299:T:C	0.0010609	HEATR3	SNP_TO_TG
chr9:35783931:T:A	0.00105993	TPM2	SNP_TO_TG
chr3:139395800:T:C	0.00105679	NMNAT3	SNP_TO_TG
chr21:40553344:G:A	0.00105611	PSMG1	SNP_TO_TG
chr14:73865810:T:A	0.00105558	ACOT1	SNP_TO_TG
chr2:219324040:G:A	0.00105353	TMBIM1	SNP_TO_TG
chr9:77670524:G:A	0.00105349	NMRK1	SNP_TO_TG
chr9:35797827:C:T	0.00105318	TPM2	SNP_TO_TG
chr3:139396162:T:C	0.00105217	NMNAT3	SNP_TO_TG
chr3:4410956:A:G	0.00105209	SUMF1	SNP_TO_TG
chr12:348785:T:C	0.00104817	CCDC77	SNP_TO_TG
chr16:77287208:G:T	0.00104593	SYCE1L	SNP_TO_TG
chr17:46086911:C:A	0.00104307	PNPO	SNP_TO_TG
chr7:90146164:T:C	0.00104119	GTPBP10	SNP_TO_TG
chr17:18548225:C:T	0.00104081	FAM106A	SNP_TO_TG
chr4:77201066:A:T	0.00104067	FAM47E	SNP_TO_TG
chr9:101033105:C:A	0.0010355	TBC1D2	SNP_TO_TG
chr1:21553180:C:T	0.00103249	KIF17	SNP_TO_TG
chr7:90128772:A:G	0.00103101	GTPBP10	SNP_TO_TG
chr6:57014469:G:C	0.00103089	BEND6	SNP_TO_TG
chr9:101033531:C:T	0.00102961	TBC1D2	SNP_TO_TG
chr6:25935591:C:T	0.00102903	BTN3A2	SNP_TO_TG
chr3:14712042:A:G	0.00102804	CCDC174	SNP_TO_TG
chr19:15768403:C:T	0.00102606	CYP4F3	SNP_TO_TG
chr17:46434441:A:G	0.0010228	CDK5RAP3	SNP_TO_TG
chr1:15955388:A:G	0.00101715	SLC25A34	SNP_TO_TG
chr17:4755027:G:A	0.00101585	INCA1	SNP_TO_TG
chr1:113176262:T:A	0.00101578	CAPZA1	SNP_TO_TG
chr11:5286312:T:C	0.00101132	HBE1	SNP_TO_TG
chr4:57942401:T:C	0.00100879	IGFBP7	SNP_TO_TG
chr2:217263242:G:T	0.00100763	SMARCAL1	SNP_TO_TG
chr17:26245037:T:A	0.0010076	LYRM9	SNP_TO_TG
chr11:5269343:T:A	0.00100671	HBE1	SNP_TO_TG
chr15:101100802:A:C	0.00100298	CERS3	SNP_TO_TG
chr11:66251228:C:G	0.00100281	BBS1	SNP_TO_TG
chr22:32799368:C:T	0.00100208	RFPL3S	SNP_TO_TG
chr2:102935974:G:A	0.00100089	IL18R1	SNP_TO_TG
chr15:83630823:A:T	0.00100034	C15orf40	SNP_TO_TG
chr3:4409065:G:A	0.000999539	SUMF1	SNP_TO_TG
chr4:77193545:T:G	0.000999144	FAM47E	SNP_TO_TG
chr9:77689082:T:G	0.000999133	NMRK1	SNP_TO_TG
chr17:18311534:G:A	0.000998393	FAM106A	SNP_TO_TG
chr2:160200990:A:G	0.000997499	WDSUB1	SNP_TO_TG
chr14:76383219:A:G	0.000997385	TTLL5	SNP_TO_TG
chr11:5280022:G:C	0.000997218	HBE1	SNP_TO_TG
chr2:160185101:G:A	0.0009938	WDSUB1	SNP_TO_TG
chr3:48768680:C:T	0.000993523	NCKIPSD	SNP_TO_TG
chr14:73785582:T:A	0.00099344	ACOT1	SNP_TO_TG
chr9:73774529:C:G	0.000991441	TRPM3	SNP_TO_TG
chr2:95806167:C:G	0.000990999	KCNIP3	SNP_TO_TG
chr14:74084833:A:G	0.00098965	ACOT6	SNP_TO_TG
chr17:48636661:C:G	0.000988699	SPATA20	SNP_TO_TG
chr3:14698361:G:A	0.000988585	CCDC174	SNP_TO_TG
chr11:65462843:C:G	0.000988356	RNASEH2C	SNP_TO_TG
chr17:38194799:G:A	0.000988145	MED24	SNP_TO_TG
chr22:43407909:T:C	0.000988008	PACSIN2	SNP_TO_TG
chr22:43394489:T:C	0.000987127	PACSIN2	SNP_TO_TG
chr10:17008961:G:C	0.000986869	VIM	SNP_TO_TG
chr21:40536790:G:A	0.000986706	PSMG1	SNP_TO_TG
chr19:15768314:G:C	0.00098488	CYP4F3	SNP_TO_TG
chr9:73624829:G:C	0.000983917	TRPM3	SNP_TO_TG
chr7:90161245:A:C	0.00098287	GTPBP10	SNP_TO_TG
chr17:18542074:G:A	0.00098254	FAM106A	SNP_TO_TG
chr3:14707132:A:C	0.000982305	CCDC174	SNP_TO_TG
chr1:113112746:G:A	0.000981631	CAPZA1	SNP_TO_TG
chr5:177008023:G:A	0.000979252	FAM153A	SNP_TO_TG
chr1:166984154:A:G	0.000978015	MAEL	SNP_TO_TG
chr11:36320554:G:T	0.000977453	COMMD9	SNP_TO_TG
chr22:42545221:G:A	0.000976879	WBP2NL	SNP_TO_TG
chr3:14701635:G:A	0.000975446	CCDC174	SNP_TO_TG
chr1:247262943:G:A	0.000974688	ZNF669	SNP_TO_TG
chr2:217263286:A:G	0.000973478	SMARCAL1	SNP_TO_TG
chr17:48605826:G:C	0.000969206	SPATA20	SNP_TO_TG
chr11:66245936:C:T	0.000966844	BBS1	SNP_TO_TG
chr6:56908904:A:T	0.00096627	BEND6	SNP_TO_TG
chr11:111661455:C:G	0.000963514	PPP2R1B	SNP_TO_TG
chr3:9913458:A:G	0.000962218	IL17RC	SNP_TO_TG
chr2:95896036:G:A	0.000959347	KCNIP3	SNP_TO_TG
chr10:17008313:G:C	0.000958465	VIM	SNP_TO_TG
chr4:37810182:T:C	0.000957984	PGM2	SNP_TO_TG
chr6:56941361:T:C	0.000957108	BEND6	SNP_TO_TG
chr1:247266872:G:A	0.000956853	ZNF669	SNP_TO_TG
chr6:56925932:T:C	0.000956466	BEND6	SNP_TO_TG
chr21:40599529:G:A	0.000954923	PSMG1	SNP_TO_TG
chr3:139396734:T:C	0.000954897	NMNAT3	SNP_TO_TG
chr11:36320468:G:A	0.000954226	COMMD9	SNP_TO_TG
chr17:46352080:C:A	0.000953911	CDK5RAP3	SNP_TO_TG
chr22:32801332:G:A	0.000950873	RFPL3S	SNP_TO_TG
chr15:83584165:C:A	0.000950355	C15orf40	SNP_TO_TG
chr2:217262601:C:G	0.00094915	SMARCAL1	SNP_TO_TG
chr1:92664966:C:T	0.000948965	C1orf146	SNP_TO_TG
chr9:35798067:T:C	0.000945028	TPM2	SNP_TO_TG
chr1:27314814:A:G	0.000944842	NUDC	SNP_TO_TG
chr2:217261321:A:T	0.000943833	SMARCAL1	SNP_TO_TG
chr19:4170694:C:T	0.00094272	SIRT6	SNP_TO_TG
chr22:42650663:C:T	0.000941363	WBP2NL	SNP_TO_TG
chr21:40592611:C:T	0.000940275	PSMG1	SNP_TO_TG
chr2:207627422:C:T	0.00094007	MDH1B	SNP_TO_TG
chr2:102946677:A:G	0.000936915	IL18R1	SNP_TO_TG
chr17:38129841:T:A	0.000935281	MED24	SNP_TO_TG
chr2:103047802:C:T	0.000935233	IL18R1	SNP_TO_TG
chr19:52953642:G:A	0.000935149	ZNF528	SNP_TO_TG
chr3:48488192:G:C	0.000934809	NCKIPSD	SNP_TO_TG
chr15:84762319:G:A	0.000933549	GOLGA6L4	SNP_TO_TG
chr22:32777123:G:C	0.00093307	RFPL3S	SNP_TO_TG
chr1:20163290:T:G	0.000932846	OTUD3	SNP_TO_TG
chr8:103574234:C:T	0.000932447	ODF1	SNP_TO_TG
chr4:77202762:A:G	0.000932152	FAM47E	SNP_TO_TG
chr17:48598279:T:G	0.000931585	SPATA20	SNP_TO_TG
chr3:53085475:C:G	0.000931533	PPM1M	SNP_TO_TG
chr22:42652317:T:C	0.000930495	WBP2NL	SNP_TO_TG
chr15:75315975:G:A	0.000929903	SCAMP2	SNP_TO_TG
chr22:43408940:C:T	0.000929847	PACSIN2	SNP_TO_TG
chr3:4403817:T:A	0.000927148	SUMF1	SNP_TO_TG
chr17:18272449:C:A	0.000925828	FAM106A	SNP_TO_TG
chr17:38181168:T:C	0.000925547	MED24	SNP_TO_TG
chr2:95849529:C:T	0.000924805	KCNIP3	SNP_TO_TG
chr3:9913395:T:C	0.000924635	IL17RC	SNP_TO_TG
chr1:92914957:T:G	0.00092453	C1orf146	SNP_TO_TG
chr17:48606737:C:T	0.000923765	SPATA20	SNP_TO_TG
chr11:65378028:C:T	0.000923266	RNASEH2C	SNP_TO_TG
chr17:46080586:G:C	0.000921146	PNPO	SNP_TO_TG
chr17:48599656:C:T	0.00092028	SPATA20	SNP_TO_TG
chr3:48327729:T:C	0.0009187	NME6	SNP_TO_TG
chr1:27308956:T:C	0.000918107	NUDC	SNP_TO_TG
chr11:66255764:A:G	0.000917864	BBS1	SNP_TO_TG
chr18:782898:A:G	0.000917776	ENOSF1	SNP_TO_TG
chr1:92870846:T:C	0.000916513	C1orf146	SNP_TO_TG
chr13:103472169:A:G	0.000916136	BIVM	SNP_TO_TG
chr17:56797503:G:A	0.000916067	RAD51C	SNP_TO_TG
chr3:4404886:C:T	0.000915241	SUMF1	SNP_TO_TG
chr14:55546648:A:G	0.00091305	ATG14	SNP_TO_TG
chr3:4404720:C:T	0.000912771	SUMF1	SNP_TO_TG
chr19:15768187:G:A	0.000911933	CYP4F3	SNP_TO_TG
chr17:18272448:G:A	0.000911793	FAM106A	SNP_TO_TG
chr19:15768499:T:C	0.000911062	CYP4F3	SNP_TO_TG
chr3:14699014:A:G	0.000910698	CCDC174	SNP_TO_TG
chr4:37807792:C:T	0.000910473	PGM2	SNP_TO_TG
chr4:57940492:G:A	0.00091017	IGFBP7	SNP_TO_TG
chr7:72368345:C:T	0.000909957	POM121	SNP_TO_TG
chr15:99821053:G:C	0.000909747	TTC23	SNP_TO_TG
chr4:8481259:T:C	0.000909293	TRMT44	SNP_TO_TG
chr16:8769633:G:A	0.000907573	METTL22	SNP_TO_TG
chr13:25867944:G:T	0.000907421	MTMR6	SNP_TO_TG
chr3:9915231:T:C	0.000907073	IL17RC	SNP_TO_TG
chr1:75255491:A:G	0.000906824	TYW3	SNP_TO_TG
chr14:74076128:T:C	0.000906159	ACOT6	SNP_TO_TG
chr3:48649457:T:C	0.000905191	NCKIPSD	SNP_TO_TG
chr9:77685487:C:T	0.000903412	NMRK1	SNP_TO_TG
chr1:113095948:T:C	0.000903291	CAPZA1	SNP_TO_TG
chr15:99758573:T:C	0.000902091	TTC23	SNP_TO_TG
chr22:42554839:C:T	0.000901255	WBP2NL	SNP_TO_TG
chr9:101033506:C:T	0.000898133	TBC1D2	SNP_TO_TG
chr1:152191051:G:A	0.00089496	HRNR	SNP_TO_TG
chr2:95771096:T:C	0.000894187	KCNIP3	SNP_TO_TG
chr19:4168872:G:T	0.000893095	SIRT6	SNP_TO_TG
chr10:17007731:C:A	0.000892626	VIM	SNP_TO_TG
chr14:74087563:C:T	0.000892218	ACOT6	SNP_TO_TG
chr1:166973069:C:A	0.00089163	MAEL	SNP_TO_TG
chr2:95864032:C:T	0.000885816	KCNIP3	SNP_TO_TG
chr5:177102261:C:A	0.000883871	FAM153A	SNP_TO_TG
chr6:56933942:G:A	0.000881965	BEND6	SNP_TO_TG
chr1:55058843:T:G	0.000881876	MROH7	SNP_TO_TG
chr4:88942584:G:T	0.000881863	PKD2	SNP_TO_TG
chr17:38184580:C:T	0.000880351	MED24	SNP_TO_TG
chr15:63479962:C:T	0.000879836	RPS27L	SNP_TO_TG
chr15:84779738:A:G	0.000876715	GOLGA6L4	SNP_TO_TG
chr4:8496431:G:C	0.000876533	TRMT44	SNP_TO_TG
chr3:43123896:T:C	0.000876354	POMGNT2	SNP_TO_TG
chr17:46114620:C:T	0.000875364	PNPO	SNP_TO_TG
chr3:14702272:G:A	0.000874097	CCDC174	SNP_TO_TG
chr1:113197800:A:G	0.000873225	CAPZA1	SNP_TO_TG
chr15:75321910:C:T	0.000872732	SCAMP2	SNP_TO_TG
chr3:9918861:C:A	0.000872694	IL17RC	SNP_TO_TG
chr15:101102908:A:G	0.000872078	CERS3	SNP_TO_TG
chr3:149394786:G:C	0.000871749	COMMD2	SNP_TO_TG
chr2:160187186:T:C	0.000871608	WDSUB1	SNP_TO_TG
chr3:149398102:A:G	0.00087011	COMMD2	SNP_TO_TG
chr3:48297611:A:G	0.000869318	NME6	SNP_TO_TG
chr5:131583292:G:A	0.000867882	PDLIM4	SNP_TO_TG
chr1:92877017:C:T	0.000867542	C1orf146	SNP_TO_TG
chr11:277365:G:A	0.000866986	RIC8A	SNP_TO_TG
chr4:37810192:C:T	0.000866471	PGM2	SNP_TO_TG
chr1:27311511:T:C	0.00086587	NUDC	SNP_TO_TG
chr3:149396852:C:A	0.000865455	COMMD2	SNP_TO_TG
chr4:37808397:T:C	0.000864512	PGM2	SNP_TO_TG
chr1:166979579:T:C	0.000863609	MAEL	SNP_TO_TG
chr7:72392946:T:C	0.000863019	POM121	SNP_TO_TG
chr11:66236604:C:T	0.000862289	ZDHHC24	SNP_TO_TG
chr16:77287210:C:T	0.000862127	SYCE1L	SNP_TO_TG
chr3:48323364:T:C	0.000861009	NME6	SNP_TO_TG
chr18:793668:G:A	0.000860687	ENOSF1	SNP_TO_TG
chr22:43400937:T:C	0.000860367	PACSIN2	SNP_TO_TG
chr22:42189135:G:A	0.000859906	CSDC2	SNP_TO_TG
chr1:113207531:T:C	0.000859689	CAPZA1	SNP_TO_TG
chr14:76614855:T:C	0.000859185	GPATCH2L	SNP_TO_TG
chr9:15211568:T:C	0.000859156	TTC39B	SNP_TO_TG
chr14:76617034:A:G	0.000858563	GPATCH2L	SNP_TO_TG
chr9:35801436:C:T	0.000858201	TPM2	SNP_TO_TG
chr16:77292718:G:A	0.000857987	SYCE1L	SNP_TO_TG
chr9:101036178:G:A	0.000857571	TBC1D2	SNP_TO_TG
chr12:121115354:A:G	0.000856247	ACADS	SNP_TO_TG
chr9:115542500:C:G	0.000855741	SLC46A2	SNP_TO_TG
chr14:76633957:T:C	0.000854485	GPATCH2L	SNP_TO_TG
chr1:113109274:T:C	0.000854009	CAPZA1	SNP_TO_TG
chr1:20164439:G:A	0.000853565	OTUD3	SNP_TO_TG
chr3:48327751:G:A	0.000850615	NME6	SNP_TO_TG
chr22:24170583:C:T	0.000850368	VPREB3	SNP_TO_TG
chr17:48603858:T:C	0.000850094	SPATA20	SNP_TO_TG
chr11:66216675:A:G	0.000848754	BBS1	SNP_TO_TG
chr14:76647890:C:T	0.000848567	GPATCH2L	SNP_TO_TG
chr6:56998868:C:T	0.000845753	BEND6	SNP_TO_TG
chr11:66236604:C:T	0.000845067	BBS1	SNP_TO_TG
chr21:40538256:T:C	0.000844951	PSMG1	SNP_TO_TG
chr17:4749206:A:G	0.000844274	INCA1	SNP_TO_TG
chr21:40599677:T:C	0.000843844	PSMG1	SNP_TO_TG
chr22:32799696:G:A	0.000843747	RFPL3S	SNP_TO_TG
chr17:46342596:G:A	0.000843582	CDK5RAP3	SNP_TO_TG
chr22:37571014:G:A	0.000842595	C1QTNF6	SNP_TO_TG
chr17:38181176:C:A	0.000842573	MED24	SNP_TO_TG
chr2:230826145:G:T	0.000842424	FBXO36	SNP_TO_TG
chr15:63560264:C:T	0.000842111	RPS27L	SNP_TO_TG
chr9:34669005:A:C	0.000842011	RPP25L	SNP_TO_TG
chr4:25350504:A:G	0.000841746	ANAPC4	SNP_TO_TG
chr4:57942270:G:C	0.000841236	IGFBP7	SNP_TO_TG
chr3:48270955:T:C	0.000840047	NME6	SNP_TO_TG
chr5:177075417:T:C	0.000839927	FAM153A	SNP_TO_TG
chr7:128313789:A:G	0.000838972	METTL2B	SNP_TO_TG
chr22:43375141:T:C	0.000838641	PACSIN2	SNP_TO_TG
chr4:37807685:C:T	0.000838497	PGM2	SNP_TO_TG
chr4:88078169:G:A	0.000838433	HSD17B13	SNP_TO_TG
chr21:40540690:T:C	0.000837899	PSMG1	SNP_TO_TG
chr1:20164092:G:C	0.000837377	OTUD3	SNP_TO_TG
chr14:76626332:C:T	0.000836896	GPATCH2L	SNP_TO_TG
chr1:113092527:A:G	0.000836003	CAPZA1	SNP_TO_TG
chr11:66245936:C:T	0.000835798	ZDHHC24	SNP_TO_TG
chr1:92668474:T:A	0.00083554	C1orf146	SNP_TO_TG
chr4:57827119:T:A	0.00083527	POLR2B	SNP_TO_TG
chr7:128303659:T:C	0.000835135	METTL2B	SNP_TO_TG
chr2:217263385:T:C	0.000835098	SMARCAL1	SNP_TO_TG
chr15:101128491:C:T	0.000834572	CERS3	SNP_TO_TG
chr10:17008284:A:G	0.000834478	VIM	SNP_TO_TG
chr2:95782742:T:C	0.000833526	KCNIP3	SNP_TO_TG
chr3:53097108:C:T	0.000833455	PPM1M	SNP_TO_TG
chr4:88913148:T:C	0.000832036	PKD2	SNP_TO_TG
chr22:43405068:G:A	0.000831804	PACSIN2	SNP_TO_TG
chr9:35779333:A:C	0.00083167	TPM2	SNP_TO_TG
chr2:200670394:G:A	0.000831653	FTCDNL1	SNP_TO_TG
chr2:230780635:T:G	0.000830548	FBXO36	SNP_TO_TG
chr4:88075976:A:G	0.000830275	HSD17B13	SNP_TO_TG
chr3:4408694:C:T	0.000829286	SUMF1	SNP_TO_TG
chr4:25242141:G:T	0.000826841	ANAPC4	SNP_TO_TG
chr11:94019129:C:T	0.000826679	GPR83	SNP_TO_TG
chr17:46347877:G:A	0.000825009	CDK5RAP3	SNP_TO_TG
chr8:103562751:T:A	0.00082432	ODF1	SNP_TO_TG
chr9:34694641:C:T	0.000824076	RPP25L	SNP_TO_TG
chr16:58356023:G:A	0.000824018	PRSS54	SNP_TO_TG
chr1:166970440:G:A	0.000822127	MAEL	SNP_TO_TG
chr11:4646032:A:G	0.000821801	TRIM68	SNP_TO_TG
chr11:66256660:C:T	0.000821079	ZDHHC24	SNP_TO_TG
chr3:43125909:G:C	0.000819322	POMGNT2	SNP_TO_TG
chr16:77292677:G:A	0.000817667	SYCE1L	SNP_TO_TG
chr19:4194133:A:G	0.000817542	SIRT6	SNP_TO_TG
chr15:83678413:T:G	0.000817531	C15orf40	SNP_TO_TG
chr3:48313418:T:C	0.000817059	NME6	SNP_TO_TG
chr4:77193728:T:G	0.0008162	FAM47E	SNP_TO_TG
chr3:43117792:T:C	0.000815615	POMGNT2	SNP_TO_TG
chr22:42688034:C:G	0.00081558	WBP2NL	SNP_TO_TG
chr6:57009751:G:T	0.00081482	BEND6	SNP_TO_TG
chr9:101026643:T:G	0.000813058	TBC1D2	SNP_TO_TG
chr5:79606963:G:A	0.000813035	DHFR	SNP_TO_TG
chr7:7670473:A:C	0.000812248	COL28A1	SNP_TO_TG
chr3:48358255:C:T	0.000811135	NME6	SNP_TO_TG
chr10:119035068:A:G	0.000810847	PDZD8	SNP_TO_TG
chr1:27303034:T:C	0.000809482	NUDC	SNP_TO_TG
chr11:66216675:A:G	0.000808879	ZDHHC24	SNP_TO_TG
chr6:90164744:G:C	0.00080866	LYRM2	SNP_TO_TG
chr5:131578955:T:A	0.000808473	PDLIM4	SNP_TO_TG
chr7:100137085:G:C	0.000808376	MBLAC1	SNP_TO_TG
chr2:95733717:C:T	0.000808178	KCNIP3	SNP_TO_TG
chr11:65477954:G:A	0.000808069	RNASEH2C	SNP_TO_TG
chr14:76636471:A:G	0.000804654	GPATCH2L	SNP_TO_TG
chr17:4813799:T:G	0.000804614	CHRNE	SNP_TO_TG
chr7:128219187:T:G	0.000803949	METTL2B	SNP_TO_TG
chr19:4169815:T:C	0.000803691	SIRT6	SNP_TO_TG
chr15:99756121:A:G	0.000803214	TTC23	SNP_TO_TG
chr19:15762603:T:C	0.000802394	CYP4F3	SNP_TO_TG
chr11:5291872:T:C	0.000800508	HBE1	SNP_TO_TG
chr15:101115906:C:A	0.000798914	CERS3	SNP_TO_TG
chr11:35002529:T:C	0.000798857	APIP	SNP_TO_TG
chr15:40660515:G:A	0.000798818	DISP2	SNP_TO_TG
chr1:55046446:A:G	0.000797489	MROH7	SNP_TO_TG
chr14:38669589:G:C	0.000797323	GEMIN2	SNP_TO_TG
chr15:84789596:G:T	0.000797192	GOLGA6L4	SNP_TO_TG
chr7:128500025:C:T	0.000795036	PRRT4	SNP_TO_TG
chr19:4264176:G:A	0.000794477	SHD	SNP_TO_TG
chr1:20170716:G:A	0.00079413	OTUD3	SNP_TO_TG
chr9:115520765:A:G	0.000794044	SLC46A2	SNP_TO_TG
chr1:113200671:T:G	0.000792474	CAPZA1	SNP_TO_TG
chr6:57030894:T:C	0.000791763	BEND6	SNP_TO_TG
chr2:95733847:T:C	0.000791206	KCNIP3	SNP_TO_TG
chr11:34997562:T:C	0.000789658	APIP	SNP_TO_TG
chr11:4637279:G:T	0.000789556	TRIM68	SNP_TO_TG
chr14:76618047:G:T	0.000789355	GPATCH2L	SNP_TO_TG
chr1:166969561:C:T	0.000788263	MAEL	SNP_TO_TG
chr9:73773128:A:G	0.000787314	TRPM3	SNP_TO_TG
chr13:103472250:T:C	0.000787299	BIVM	SNP_TO_TG
chr15:75320306:A:G	0.000786098	SCAMP2	SNP_TO_TG
chr1:113106369:A:G	0.000785933	CAPZA1	SNP_TO_TG
chr11:63906224:G:A	0.000782105	CCDC88B	SNP_TO_TG
chr11:66251228:C:G	0.000781988	ZDHHC24	SNP_TO_TG
chr7:128501831:T:C	0.00078156	PRRT4	SNP_TO_TG
chr19:15765822:C:A	0.00078136	CYP4F3	SNP_TO_TG
chr2:103132269:C:G	0.000778818	IL18R1	SNP_TO_TG
chr1:166979611:G:A	0.000777349	MAEL	SNP_TO_TG
chr11:66222353:G:A	0.000776925	BBS1	SNP_TO_TG
chr1:27052710:A:C	0.000775628	NUDC	SNP_TO_TG
chr2:95923622:G:A	0.000775364	KCNIP3	SNP_TO_TG
chr4:25245446:G:A	0.0007732	ANAPC4	SNP_TO_TG
chr1:246871455:G:C	0.000772507	SCCPDH	SNP_TO_TG
chr2:102925790:G:C	0.000771727	IL1RL1	SNP_TO_TG
chr3:43124226:C:T	0.000771694	POMGNT2	SNP_TO_TG
chr11:4657241:G:T	0.000770577	TRIM68	SNP_TO_TG
chr3:52540544:G:T	0.000770426	ITIH4	SNP_TO_TG
chr17:38150492:T:C	0.000770054	MED24	SNP_TO_TG
chr1:166966005:A:G	0.00076901	MAEL	SNP_TO_TG
chr17:48597273:G:T	0.000768481	SPATA20	SNP_TO_TG
chr11:94029614:G:C	0.000768438	GPR83	SNP_TO_TG
chr7:128287345:C:T	0.0007677	METTL2B	SNP_TO_TG
chr1:55063923:C:G	0.000766153	MROH7	SNP_TO_TG
chr13:103478402:G:A	0.000766068	BIVM	SNP_TO_TG
chr4:25246312:T:C	0.000765874	ANAPC4	SNP_TO_TG
chr3:52826620:C:T	0.000765781	ITIH4	SNP_TO_TG
chr11:66208566:C:G	0.000765079	BBS1	SNP_TO_TG
chr22:42131447:G:A	0.000765001	CSDC2	SNP_TO_TG
chr11:34983321:G:A	0.000762564	APIP	SNP_TO_TG
chr1:113156426:C:T	0.000762548	CAPZA1	SNP_TO_TG
chr2:95855555:C:T	0.000762523	KCNIP3	SNP_TO_TG
chr15:75304754:C:T	0.000762476	SCAMP2	SNP_TO_TG
chr11:63936994:C:T	0.000762017	CCDC88B	SNP_TO_TG
chr15:63541171:A:G	0.000761978	RPS27L	SNP_TO_TG
chr5:131578265:G:A	0.000761938	PDLIM4	SNP_TO_TG
chr19:15763798:G:C	0.000761767	CYP4F3	SNP_TO_TG
chr2:95716644:G:C	0.000760275	KCNIP3	SNP_TO_TG
chr14:76618341:G:A	0.00075852	GPATCH2L	SNP_TO_TG
chr15:84778100:G:T	0.000758262	GOLGA6L4	SNP_TO_TG
chr4:88128344:G:A	0.000757638	HSD17B13	SNP_TO_TG
chr11:94023794:A:G	0.000757308	GPR83	SNP_TO_TG
chr1:25887525:G:A	0.000756723	LDLRAP1	SNP_TO_TG
chr3:53026104:T:C	0.000754613	PPM1M	SNP_TO_TG
chr17:46096126:G:A	0.000754246	PNPO	SNP_TO_TG
chr15:83838530:T:C	0.000753979	C15orf40	SNP_TO_TG
chr4:57710475:T:C	0.000753598	POLR2B	SNP_TO_TG
chr3:52925403:T:C	0.000753118	GNL3	SNP_TO_TG
chr1:55048711:C:T	0.000752767	MROH7	SNP_TO_TG
chr13:25846130:C:T	0.000752425	MTMR6	SNP_TO_TG
chr22:42201111:A:G	0.000752334	CSDC2	SNP_TO_TG
chr11:34979505:C:G	0.000751992	APIP	SNP_TO_TG
chr11:63936005:C:T	0.000751979	CCDC88B	SNP_TO_TG
chr11:94012670:A:T	0.000751492	GPR83	SNP_TO_TG
chr4:88072693:A:T	0.000750137	HSD17B13	SNP_TO_TG
chr7:128211664:T:C	0.000749639	METTL2B	SNP_TO_TG
chr22:37570784:C:T	0.000748963	C1QTNF6	SNP_TO_TG
chr2:95742678:C:A	0.000748707	KCNIP3	SNP_TO_TG
chr11:36318661:A:G	0.000748097	COMMD9	SNP_TO_TG
chr16:19975418:C:T	0.000746082	KNOP1	SNP_TO_TG
chr17:48605780:C:G	0.000743788	SPATA20	SNP_TO_TG
chr14:73983422:G:A	0.000742717	ACOT1	SNP_TO_TG
chr19:15768173:C:A	0.000741007	CYP4F3	SNP_TO_TG
chr6:90166608:A:G	0.000740736	LYRM2	SNP_TO_TG
chr1:113095661:C:T	0.000739958	CAPZA1	SNP_TO_TG
chr4:57715644:A:G	0.00073935	POLR2B	SNP_TO_TG
chr19:15766069:G:A	0.000738891	CYP4F3	SNP_TO_TG
chr11:63931607:C:T	0.000738176	CCDC88B	SNP_TO_TG
chr3:48328812:T:C	0.000737872	NME6	SNP_TO_TG
chr13:36668441:G:T	0.000737553	SOHLH2	SNP_TO_TG
chr11:35018936:T:C	0.00073647	APIP	SNP_TO_TG
chr13:36665833:C:A	0.000734638	SOHLH2	SNP_TO_TG
chr17:38213443:A:G	0.000734109	MED24	SNP_TO_TG
chr17:38215314:A:G	0.000732836	MED24	SNP_TO_TG
chr3:4404765:G:A	0.00073263	SUMF1	SNP_TO_TG
chr11:66247844:G:A	0.000732274	ZDHHC24	SNP_TO_TG
chr11:63883215:C:T	0.000732226	CCDC88B	SNP_TO_TG
chr2:95809238:T:C	0.000731256	KCNIP3	SNP_TO_TG
chr11:4627503:C:G	0.00073106	TRIM68	SNP_TO_TG
chr3:53040546:A:G	0.000730863	ITIH4	SNP_TO_TG
chr11:94014720:A:C	0.000730309	GPR83	SNP_TO_TG
chr14:73904268:T:C	0.000729781	ACOT1	SNP_TO_TG
chr11:36319223:T:A	0.000729356	COMMD9	SNP_TO_TG
chr1:55054161:C:G	0.000729335	MROH7	SNP_TO_TG
chr6:56994594:C:G	0.000728687	BEND6	SNP_TO_TG
chr9:35778744:A:G	0.000728117	TPM2	SNP_TO_TG
chr3:52925403:T:C	0.000727779	ITIH4	SNP_TO_TG
chr9:101034138:C:G	0.000727615	TBC1D2	SNP_TO_TG
chr4:88954407:C:T	0.000726335	PKD2	SNP_TO_TG
chr11:94012754:G:T	0.000725578	GPR83	SNP_TO_TG
chr14:76618440:C:T	0.00072515	GPATCH2L	SNP_TO_TG
chr19:15768383:G:A	0.000724958	CYP4F3	SNP_TO_TG
chr1:27009751:T:C	0.000723461	NUDC	SNP_TO_TG
chr11:35006465:A:T	0.000723377	APIP	SNP_TO_TG
chr3:53056199:T:C	0.000722935	PPM1M	SNP_TO_TG
chr19:15764408:G:A	0.000722153	CYP4F3	SNP_TO_TG
chr21:40538108:G:A	0.000722105	PSMG1	SNP_TO_TG
chr21:40575088:T:C	0.000721098	PSMG1	SNP_TO_TG
chr2:102925790:G:C	0.000720369	IL18R1	SNP_TO_TG
chr13:103478784:C:T	0.000720267	BIVM	SNP_TO_TG
chr1:55069790:C:A	0.000719142	MROH7	SNP_TO_TG
chr11:35006708:G:A	0.000718931	APIP	SNP_TO_TG
chr4:37807722:G:A	0.00071856	PGM2	SNP_TO_TG
chr4:1751934:T:C	0.000717667	TACC3	SNP_TO_TG
chr19:52953830:G:A	0.000716557	ZNF528	SNP_TO_TG
chr11:94008221:T:C	0.000716523	GPR83	SNP_TO_TG
chr19:10689098:C:T	0.000716374	KRI1	SNP_TO_TG
chr1:55077870:T:C	0.00071628	MROH7	SNP_TO_TG
chr11:34982233:A:G	0.00071624	APIP	SNP_TO_TG
chr4:88093461:C:G	0.000716009	HSD17B13	SNP_TO_TG
chr6:56913072:G:A	0.000715187	BEND6	SNP_TO_TG
chr2:217299335:G:A	0.000711655	SMARCAL1	SNP_TO_TG
chr4:88954247:G:C	0.000711274	PKD2	SNP_TO_TG
chr14:55488234:T:C	0.000710018	ATG14	SNP_TO_TG
chr15:63608888:C:A	0.000709898	RPS27L	SNP_TO_TG
chr11:94023104:A:C	0.000708713	GPR83	SNP_TO_TG
chr7:128185782:C:A	0.000708275	METTL2B	SNP_TO_TG
chr19:10689518:G:A	0.000707302	KRI1	SNP_TO_TG
chr6:56906440:C:T	0.000706229	BEND6	SNP_TO_TG
chr2:232403500:G:A	0.000705677	NMUR1	SNP_TO_TG
chr10:81434452:A:T	0.000704938	NUTM2B	SNP_TO_TG
chr19:15765599:G:A	0.000704077	CYP4F3	SNP_TO_TG
chr7:100195102:C:T	0.000703694	MBLAC1	SNP_TO_TG
chr7:7671707:G:A	0.000703377	COL28A1	SNP_TO_TG
chr15:84788808:G:C	0.000702765	GOLGA6L4	SNP_TO_TG
chr11:94007888:G:A	0.000701446	GPR83	SNP_TO_TG
chr11:270987:C:T	0.000701138	RIC8A	SNP_TO_TG
chr4:25235360:G:C	0.000700702	ANAPC4	SNP_TO_TG
chr14:76675452:A:G	0.000700581	GPATCH2L	SNP_TO_TG
chr16:19975782:C:T	0.000700489	KNOP1	SNP_TO_TG
chr1:176790096:C:T	0.000699004	ASTN1	SNP_TO_TG
chr4:1735446:C:T	0.00069616	TACC3	SNP_TO_TG
chr5:131586559:C:G	0.000696131	PDLIM4	SNP_TO_TG
chr2:95735140:C:T	0.000695958	KCNIP3	SNP_TO_TG
chr10:81598886:C:T	0.000695446	NUTM2E	SNP_TO_TG
chr1:55052031:G:A	0.000695151	MROH7	SNP_TO_TG
chr22:24148787:G:A	0.000694542	VPREB3	SNP_TO_TG
chr15:83963051:A:G	0.000693958	C15orf40	SNP_TO_TG
chr11:66232773:C:T	0.000693886	BBS1	SNP_TO_TG
chr1:113208039:T:C	0.000693472	CAPZA1	SNP_TO_TG
chr11:43924630:T:C	0.000692451	ALKBH3	SNP_TO_TG
chr4:25234781:A:G	0.000691694	ANAPC4	SNP_TO_TG
chr9:73773253:G:A	0.000691377	TRPM3	SNP_TO_TG
chr19:15767959:A:G	0.000690488	CYP4F3	SNP_TO_TG
chr1:113098015:A:G	0.000690349	CAPZA1	SNP_TO_TG
chr1:113145394:A:G	0.000689699	CAPZA1	SNP_TO_TG
chr19:10693008:G:C	0.000689681	KRI1	SNP_TO_TG
chr14:76640510:A:T	0.000689157	GPATCH2L	SNP_TO_TG
chr1:113147897:A:C	0.000685893	CAPZA1	SNP_TO_TG
chr14:76639564:T:C	0.000685677	GPATCH2L	SNP_TO_TG
chr1:27122152:C:G	0.000683311	NUDC	SNP_TO_TG
chr14:76682956:G:T	0.000683206	GPATCH2L	SNP_TO_TG
chr2:207614820:C:T	0.000681874	MDH1B	SNP_TO_TG
chr3:52853747:C:G	0.000681798	ITIH4	SNP_TO_TG
chr17:61590481:G:A	0.000681642	KCNH6	SNP_TO_TG
chr15:84753624:G:A	0.000679683	GOLGA6L4	SNP_TO_TG
chr4:1760843:G:A	0.000679215	TACC3	SNP_TO_TG
chr2:217282212:C:G	0.000678104	SMARCAL1	SNP_TO_TG
chr14:73902150:T:A	0.000678066	ACOT1	SNP_TO_TG
chr10:119031378:T:C	0.00067788	PDZD8	SNP_TO_TG
chr12:10664172:A:G	0.000677519	KLRC3	SNP_TO_TG
chr4:44616657:A:G	0.000676352	GNPDA2	SNP_TO_TG
chr4:1748840:A:G	0.000676	TACC3	SNP_TO_TG
chr19:4268019:G:A	0.000674625	SHD	SNP_TO_TG
chr3:52852897:G:T	0.000674073	ITIH4	SNP_TO_TG
chr19:15748681:T:G	0.000673796	CYP4F12	SNP_TO_TG
chr14:76637709:G:A	0.000673723	GPATCH2L	SNP_TO_TG
chr2:95805050:C:T	0.000673501	KCNIP3	SNP_TO_TG
chr14:76682464:C:A	0.000673418	GPATCH2L	SNP_TO_TG
chr9:15208546:T:A	0.000672456	TTC39B	SNP_TO_TG
chr6:56952268:G:A	0.000671538	BEND6	SNP_TO_TG
chr14:36320639:G:A	0.000670454	RALGAPA1	SNP_TO_TG
chr17:4732467:A:T	0.000669425	INCA1	SNP_TO_TG
chr17:46102728:G:A	0.00066923	CDK5RAP3	SNP_TO_TG
chr11:63905819:C:T	0.000668582	CCDC88B	SNP_TO_TG
chr22:32794439:C:T	0.000668553	RFPL3S	SNP_TO_TG
chr14:76607223:C:G	0.000668395	GPATCH2L	SNP_TO_TG
chr2:95950045:A:C	0.000668105	KCNIP3	SNP_TO_TG
chr4:57901882:C:T	0.000667955	POLR2B	SNP_TO_TG
chr4:8491336:T:C	0.0006679	TRMT44	SNP_TO_TG
chr5:131580234:G:T	0.000667386	PDLIM4	SNP_TO_TG
chr15:84818455:T:C	0.000664594	GOLGA6L4	SNP_TO_TG
chr1:113139196:G:A	0.000664189	CAPZA1	SNP_TO_TG
chr7:128207650:T:C	0.000664097	METTL2B	SNP_TO_TG
chr14:55489197:G:A	0.00066363	ATG14	SNP_TO_TG
chr15:99762627:G:A	0.000663328	TTC23	SNP_TO_TG
chr11:35004862:T:C	0.000662986	APIP	SNP_TO_TG
chr16:19977601:C:A	0.000662444	KNOP1	SNP_TO_TG
chr6:56961043:G:C	0.000662409	BEND6	SNP_TO_TG
chr11:34978520:C:T	0.000662003	APIP	SNP_TO_TG
chr3:53064022:C:A	0.000661809	PPM1M	SNP_TO_TG
chr7:128336193:C:T	0.000661141	METTL2B	SNP_TO_TG
chr21:40574552:G:T	0.000659908	PSMG1	SNP_TO_TG
chr19:15767909:A:G	0.000659755	CYP4F3	SNP_TO_TG
chr8:17265985:C:G	0.000659537	CNOT7	SNP_TO_TG
chr7:128188611:T:C	0.000659528	METTL2B	SNP_TO_TG
chr17:61591760:T:C	0.000659207	KCNH6	SNP_TO_TG
chr17:38203652:T:C	0.000659194	RAPGEFL1	SNP_TO_TG
chr10:75087179:C:A	0.000658896	NUDT13	SNP_TO_TG
chr5:79605853:G:A	0.00065819	DHFR	SNP_TO_TG
chr3:53058960:C:T	0.00065742	PPM1M	SNP_TO_TG
chr5:131588151:T:C	0.000656457	PDLIM4	SNP_TO_TG
chr19:15546629:T:C	0.000655818	AKAP8	SNP_TO_TG
chr13:41369904:A:G	0.000655382	MRPS31	SNP_TO_TG
chr3:48329036:A:C	0.000654955	NME6	SNP_TO_TG
chr17:61590824:A:T	0.000654842	KCNH6	SNP_TO_TG
chr4:1740985:A:C	0.000653819	TACC3	SNP_TO_TG
chr15:101092821:G:T	0.000653253	CERS3	SNP_TO_TG
chr22:24179661:A:T	0.000653064	VPREB3	SNP_TO_TG
chr2:102925223:A:T	0.00065295	IL1RL1	SNP_TO_TG
chr19:15464920:G:C	0.00065226	AKAP8	SNP_TO_TG
chr11:63909035:G:A	0.000651555	CCDC88B	SNP_TO_TG
chr19:15455404:A:G	0.000651436	AKAP8	SNP_TO_TG
chr16:19977473:T:G	0.000650366	KNOP1	SNP_TO_TG
chr13:36669534:G:C	0.000650077	SOHLH2	SNP_TO_TG
chr19:10693836:G:T	0.000649767	KRI1	SNP_TO_TG
chr5:79614850:C:T	0.000648822	DHFR	SNP_TO_TG
chr3:43146515:T:G	0.000648595	POMGNT2	SNP_TO_TG
chr11:34980103:C:T	0.000647881	APIP	SNP_TO_TG
chr3:43116940:T:C	0.000647862	POMGNT2	SNP_TO_TG
chr4:88078012:A:C	0.000647717	HSD17B13	SNP_TO_TG
chr13:25835614:G:A	0.000647025	MTMR6	SNP_TO_TG
chr1:113091487:C:T	0.000646776	CAPZA1	SNP_TO_TG
chr7:128209858:C:T	0.00064671	METTL2B	SNP_TO_TG
chr15:84815443:A:T	0.000645914	GOLGA6L4	SNP_TO_TG
chr21:40546569:T:G	0.000645359	PSMG1	SNP_TO_TG
chr19:10693753:T:C	0.000645074	KRI1	SNP_TO_TG
chr11:66199362:T:G	0.000644698	ZDHHC24	SNP_TO_TG
chr15:83756821:T:G	0.00064463	C15orf40	SNP_TO_TG
chr4:57948145:A:G	0.000642656	IGFBP7	SNP_TO_TG
chr4:57709879:T:C	0.000642534	POLR2B	SNP_TO_TG
chr2:160196461:T:A	0.000640527	WDSUB1	SNP_TO_TG
chr11:66232773:C:T	0.000638523	ZDHHC24	SNP_TO_TG
chr3:53026104:T:C	0.000638264	ITIH4	SNP_TO_TG
chr13:25813694:G:A	0.000638131	MTMR6	SNP_TO_TG
chr13:36662272:T:C	0.000636956	SOHLH2	SNP_TO_TG
chr1:113195789:G:A	0.000636665	CAPZA1	SNP_TO_TG
chr6:56897408:T:C	0.000635885	BEND6	SNP_TO_TG
chr7:90155026:T:A	0.000634973	GTPBP10	SNP_TO_TG
chr4:25245437:A:G	0.000634903	ANAPC4	SNP_TO_TG
chr9:35793707:C:T	0.000634751	TPM2	SNP_TO_TG
chr11:66287516:A:G	0.00063438	ZDHHC24	SNP_TO_TG
chr15:63523552:A:G	0.00063426	RPS27L	SNP_TO_TG
chr4:79859716:T:C	0.000633769	PAQR3	SNP_TO_TG
chr19:4264675:C:T	0.00063327	SHD	SNP_TO_TG
chr7:128250418:G:A	0.000631829	METTL2B	SNP_TO_TG
chr11:66228713:T:C	0.000630982	ZDHHC24	SNP_TO_TG
chr4:44622835:T:C	0.000630147	GNPDA2	SNP_TO_TG
chr13:36660053:T:C	0.000630041	SOHLH2	SNP_TO_TG
chr6:56920939:T:C	0.000629602	BEND6	SNP_TO_TG
chr5:80206558:A:G	0.000628941	DHFR	SNP_TO_TG
chr13:25813711:C:T	0.000628572	MTMR6	SNP_TO_TG
chr6:56933202:C:G	0.000627615	BEND6	SNP_TO_TG
chr19:10691618:G:A	0.000626982	KRI1	SNP_TO_TG
chr1:75193989:G:T	0.000626715	TYW3	SNP_TO_TG
chr17:26251158:C:G	0.000626431	LYRM9	SNP_TO_TG
chr4:37808324:G:A	0.000626371	PGM2	SNP_TO_TG
chr5:79605786:G:A	0.000625304	DHFR	SNP_TO_TG
chr19:4186215:A:C	0.000625183	SIRT6	SNP_TO_TG
chr15:63606977:G:A	0.000625125	RPS27L	SNP_TO_TG
chr3:48329900:A:G	0.000625064	NME6	SNP_TO_TG
chr11:63982502:G:A	0.000624873	CCDC88B	SNP_TO_TG
chr3:52837855:T:C	0.000621767	ITIH4	SNP_TO_TG
chr4:88909197:G:C	0.000621595	PKD2	SNP_TO_TG
chr19:10689955:G:A	0.000621086	KRI1	SNP_TO_TG
chr4:37808424:G:A	0.000621063	PGM2	SNP_TO_TG
chr3:48144829:A:G	0.000620347	NME6	SNP_TO_TG
chr11:66242402:T:G	0.000620229	BBS1	SNP_TO_TG
chr1:113197730:G:A	0.000619801	CAPZA1	SNP_TO_TG
chr14:36067553:G:C	0.000618997	RALGAPA1	SNP_TO_TG
chr3:4404633:G:T	0.000618672	SUMF1	SNP_TO_TG
chr1:27121930:G:A	0.00061855	NUDC	SNP_TO_TG
chr11:66196384:C:T	0.000618519	BBS1	SNP_TO_TG
chr4:57951010:A:G	0.000617358	IGFBP7	SNP_TO_TG
chr4:79853586:G:A	0.000616879	PAQR3	SNP_TO_TG
chr3:53098875:T:C	0.000616605	ITIH4	SNP_TO_TG
chr4:20802117:A:G	0.000616396	PACRGL	SNP_TO_TG
chr7:90176397:T:G	0.000615484	GTPBP10	SNP_TO_TG
chr3:53096552:G:A	0.000614701	ITIH4	SNP_TO_TG
chr11:66208566:C:G	0.000614301	ZDHHC24	SNP_TO_TG
chr11:66270360:C:T	0.000614098	ZDHHC24	SNP_TO_TG
chr10:119113257:A:G	0.000613573	PDZD8	SNP_TO_TG
chr15:75623664:G:A	0.000613521	COMMD4	SNP_TO_TG
chr4:37807658:T:G	0.000612689	PGM2	SNP_TO_TG
chr14:76655673:C:A	0.000611231	GPATCH2L	SNP_TO_TG
chr3:53085475:C:G	0.000610751	ITIH4	SNP_TO_TG
chr3:27388664:C:G	0.000610302	NEK10	SNP_TO_TG
chr10:119073886:G:A	0.000609629	PDZD8	SNP_TO_TG
chr15:63571809:G:A	0.000608753	RPS27L	SNP_TO_TG
chr4:44635801:A:G	0.000607824	GNPDA2	SNP_TO_TG
chr14:74081365:C:T	0.00060744	ACOT6	SNP_TO_TG
chr11:43883591:G:A	0.00060699	ALKBH3	SNP_TO_TG
chr11:66196384:C:T	0.000606673	ZDHHC24	SNP_TO_TG
chr11:34996953:A:G	0.000604336	APIP	SNP_TO_TG
chr7:7671662:A:G	0.000604168	COL28A1	SNP_TO_TG
chr17:38128765:G:C	0.000603177	MED24	SNP_TO_TG
chr22:42618340:T:C	0.00060284	WBP2NL	SNP_TO_TG
chr16:87801933:T:C	0.000602832	KLHDC4	SNP_TO_TG
chr11:66293273:A:G	0.000602132	ZDHHC24	SNP_TO_TG
chr1:21553933:T:C	0.00060165	KIF17	SNP_TO_TG
chr11:63910417:G:A	0.000601436	CCDC88B	SNP_TO_TG
chr4:88954408:G:A	0.000601266	PKD2	SNP_TO_TG
chr16:19977617:C:A	0.00060112	KNOP1	SNP_TO_TG
chr21:40542367:A:C	0.00060103	PSMG1	SNP_TO_TG
chr3:48170521:C:G	0.000600777	NME6	SNP_TO_TG
chr11:94007983:G:A	0.000600329	GPR83	SNP_TO_TG
chr11:66287516:A:G	0.000600135	BBS1	SNP_TO_TG
chr4:57936188:A:G	0.000600115	IGFBP7	SNP_TO_TG
chr3:48167281:A:G	0.000599867	NME6	SNP_TO_TG
chr10:119109935:T:C	0.000599517	PDZD8	SNP_TO_TG
chr11:4626052:T:G	0.000599068	TRIM68	SNP_TO_TG
chr4:25290442:C:T	0.000598806	ANAPC4	SNP_TO_TG
chr1:113144263:T:C	0.000598401	CAPZA1	SNP_TO_TG
chr11:5291830:A:G	0.000598197	HBE1	SNP_TO_TG
chr1:75221150:G:A	0.000597571	TYW3	SNP_TO_TG
chr16:58352383:G:A	0.000596822	PRSS54	SNP_TO_TG
chr10:119106387:G:C	0.000595106	PDZD8	SNP_TO_TG
chr15:83963260:T:C	0.000594688	C15orf40	SNP_TO_TG
chr19:10680684:G:T	0.000594548	KRI1	SNP_TO_TG
chr5:131583120:G:C	0.000594461	PDLIM4	SNP_TO_TG
chr19:10689027:A:G	0.000594301	KRI1	SNP_TO_TG
chr15:101108550:A:G	0.000593999	CERS3	SNP_TO_TG
chr4:1748486:G:A	0.000592106	TACC3	SNP_TO_TG
chr13:25840580:G:T	0.000591317	MTMR6	SNP_TO_TG
chr15:83914288:T:C	0.000590336	C15orf40	SNP_TO_TG
chr19:10688602:G:C	0.000589793	KRI1	SNP_TO_TG
chr1:55055320:G:A	0.000589719	MROH7	SNP_TO_TG
chr2:217256031:C:A	0.000588384	SMARCAL1	SNP_TO_TG
chr2:102949161:C:T	0.000588245	IL18R1	SNP_TO_TG
chr11:66255764:A:G	0.000586509	ZDHHC24	SNP_TO_TG
chr1:113154400:C:T	0.000586166	CAPZA1	SNP_TO_TG
chr1:15995956:G:A	0.000586042	SLC25A34	SNP_TO_TG
chr11:93994010:G:A	0.000585619	GPR83	SNP_TO_TG
chr1:245247420:G:A	0.000585581	EFCAB2	SNP_TO_TG
chr4:1727603:A:G	0.000585518	TACC3	SNP_TO_TG
chr3:52896032:C:A	0.000585298	GNL3	SNP_TO_TG
chr4:88109998:G:A	0.000585276	HSD17B13	SNP_TO_TG
chr2:95750419:T:C	0.000584208	KCNIP3	SNP_TO_TG
chr4:79855596:G:A	0.000582676	PAQR3	SNP_TO_TG
chr13:111349894:C:A	0.000582618	CARS2	SNP_TO_TG
chr2:200673267:C:G	0.000582339	FTCDNL1	SNP_TO_TG
chr11:66228713:T:C	0.000582012	BBS1	SNP_TO_TG
chr16:19975981:G:A	0.000581837	KNOP1	SNP_TO_TG
chr11:63898826:G:T	0.000581551	CCDC88B	SNP_TO_TG
chr4:77217924:A:T	0.000581381	CCDC158	SNP_TO_TG
chr11:34998290:A:T	0.000580827	APIP	SNP_TO_TG
chr4:79867438:T:C	0.000580565	PAQR3	SNP_TO_TG
chr10:119098875:T:C	0.000580463	PDZD8	SNP_TO_TG
chr11:43922067:T:C	0.000580262	ALKBH3	SNP_TO_TG
chr11:43883487:G:T	0.00058016	ALKBH3	SNP_TO_TG
chr15:78909070:A:G	0.000580125	CHRNA5	SNP_TO_TG
chr15:42659350:G:A	0.000579871	VPS39	SNP_TO_TG
chr4:88087483:A:G	0.000579778	HSD17B13	SNP_TO_TG
chr9:15215637:T:C	0.000579519	TTC39B	SNP_TO_TG
chr4:77219057:G:T	0.00057922	CCDC158	SNP_TO_TG
chr9:35769371:A:T	0.000578678	TPM2	SNP_TO_TG
chr3:52863605:G:A	0.00057727	GNL3	SNP_TO_TG
chr1:21559702:C:A	0.000575972	KIF17	SNP_TO_TG
chr11:66199362:T:G	0.000575089	BBS1	SNP_TO_TG
chr22:42179662:A:G	0.000574741	CSDC2	SNP_TO_TG
chr19:10689797:C:T	0.000574586	KRI1	SNP_TO_TG
chr4:1700964:A:T	0.000574132	TACC3	SNP_TO_TG
chr10:119086300:T:C	0.000573963	PDZD8	SNP_TO_TG
chr6:87962514:G:A	0.000572053	SMIM8	SNP_TO_TG
chr1:113089320:A:T	0.000571886	CAPZA1	SNP_TO_TG
chr4:44753322:T:C	0.000571854	GNPDA2	SNP_TO_TG
chr19:10688969:G:C	0.000571475	KRI1	SNP_TO_TG
chr2:95926648:A:G	0.000571387	KCNIP3	SNP_TO_TG
chr11:35004340:C:G	0.000571043	APIP	SNP_TO_TG
chr4:37808675:C:T	0.000570697	PGM2	SNP_TO_TG
chr1:74577958:A:T	0.000570676	TNNI3K	SNP_TO_TG
chr11:66293273:A:G	0.000570115	BBS1	SNP_TO_TG
chr9:73762034:G:A	0.000569499	TRPM3	SNP_TO_TG
chr17:38215695:C:T	0.000569465	RAPGEFL1	SNP_TO_TG
chr5:122383482:C:T	0.000569209	SNX24	SNP_TO_TG
chr19:10691445:A:C	0.000568876	KRI1	SNP_TO_TG
chr3:53082937:C:T	0.000568865	PPM1M	SNP_TO_TG
chr3:48333342:T:C	0.000568777	NME6	SNP_TO_TG
chr4:88078479:C:G	0.00056859	HSD17B13	SNP_TO_TG
chr11:4627635:G:A	0.000568457	TRIM68	SNP_TO_TG
chr15:42671308:G:A	0.000568192	VPS39	SNP_TO_TG
chr22:42529219:A:G	0.000567374	WBP2NL	SNP_TO_TG
chr11:34983827:T:C	0.000567253	APIP	SNP_TO_TG
chr4:1741325:A:G	0.000567114	TACC3	SNP_TO_TG
chr13:25818807:A:G	0.000566173	MTMR6	SNP_TO_TG
chr4:20783663:T:A	0.000565733	PACRGL	SNP_TO_TG
chr5:177108456:C:T	0.000565188	FAM153A	SNP_TO_TG
chr3:48306531:T:G	0.000565173	NME6	SNP_TO_TG
chr14:73829906:G:A	0.000564856	ACOT1	SNP_TO_TG
chr19:15495932:G:A	0.000564743	AKAP8	SNP_TO_TG
chr15:42676437:G:A	0.000564189	VPS39	SNP_TO_TG
chr2:167348457:G:C	0.000564021	SCN7A	SNP_TO_TG
chr15:63544881:G:C	0.000563622	RPS27L	SNP_TO_TG
chr15:63510228:T:G	0.000563346	RPS27L	SNP_TO_TG
chr11:4611070:C:A	0.00056234	TRIM68	SNP_TO_TG
chr5:79605860:G:A	0.000561213	DHFR	SNP_TO_TG
chr7:7620311:A:G	0.000560595	COL28A1	SNP_TO_TG
chr1:176797582:C:T	0.000560352	ASTN1	SNP_TO_TG
chr14:74082861:T:C	0.000560217	ACOT2	SNP_TO_TG
chr16:58255564:C:T	0.000560041	PRSS54	SNP_TO_TG
chr6:87874575:A:T	0.000560017	SMIM8	SNP_TO_TG
chr14:36187889:G:A	0.000559834	RALGAPA1	SNP_TO_TG
chr21:40584258:A:T	0.000559518	PSMG1	SNP_TO_TG
chr1:74573871:A:G	0.000559432	TNNI3K	SNP_TO_TG
chr1:74480696:C:T	0.000559194	TNNI3K	SNP_TO_TG
chr1:27264269:G:A	0.000558923	NUDC	SNP_TO_TG
chr1:75206325:G:A	0.000558487	TYW3	SNP_TO_TG
chr11:63962819:C:T	0.00055766	CCDC88B	SNP_TO_TG
chr3:52605943:T:A	0.000557526	GNL3	SNP_TO_TG
chr11:63978067:C:G	0.000556678	CCDC88B	SNP_TO_TG
chr3:53011050:C:A	0.000556404	PPM1M	SNP_TO_TG
chr21:40533164:T:C	0.000554676	PSMG1	SNP_TO_TG
chr3:9928140:T:C	0.000554625	IL17RC	SNP_TO_TG
chr3:53011050:C:A	0.000554522	ITIH4	SNP_TO_TG
chr1:75207296:C:T	0.000553674	TYW3	SNP_TO_TG
chr2:217250099:C:G	0.000552745	SMARCAL1	SNP_TO_TG
chr1:21538708:G:A	0.000552386	KIF17	SNP_TO_TG
chr10:119085744:A:G	0.0005522	PDZD8	SNP_TO_TG
chr1:53440816:G:T	0.000551753	ZYG11B	SNP_TO_TG
chr15:101110643:C:T	0.000551533	CERS3	SNP_TO_TG
chr11:63961433:C:T	0.000551096	CCDC88B	SNP_TO_TG
chr19:15526462:C:T	0.000550926	AKAP8	SNP_TO_TG
chr14:74052930:A:T	0.000550767	ACOT2	SNP_TO_TG
chr15:63461363:A:G	0.000550579	RPS27L	SNP_TO_TG
chr11:66270774:C:G	0.000550413	ZDHHC24	SNP_TO_TG
chr2:200670094:G:A	0.000550398	FTCDNL1	SNP_TO_TG
chr1:27093711:G:C	0.000550351	NUDC	SNP_TO_TG
chr2:217275483:A:G	0.000549307	SMARCAL1	SNP_TO_TG
chr7:90162240:C:T	0.000549012	GTPBP10	SNP_TO_TG
chr21:40545656:A:G	0.000548669	PSMG1	SNP_TO_TG
chr11:35009203:A:G	0.000548277	APIP	SNP_TO_TG
chr1:74579114:C:A	0.000548141	TNNI3K	SNP_TO_TG
chr1:166834348:C:T	0.000547803	MAEL	SNP_TO_TG
chr1:166828307:C:A	0.000547719	MAEL	SNP_TO_TG
chr10:119084040:T:C	0.000547215	PDZD8	SNP_TO_TG
chr6:87921595:A:G	0.000546343	SMIM8	SNP_TO_TG
chr10:119067005:T:C	0.0005456	PDZD8	SNP_TO_TG
chr4:1744943:A:G	0.000544443	TACC3	SNP_TO_TG
chr17:38208940:A:G	0.000544136	RAPGEFL1	SNP_TO_TG
chr19:15769827:C:G	0.000543454	CYP4F3	SNP_TO_TG
chr11:94023593:C:T	0.000543433	GPR83	SNP_TO_TG
chr11:43914201:T:C	0.000542946	ALKBH3	SNP_TO_TG
chr2:95929713:A:G	0.000542792	KCNIP3	SNP_TO_TG
chr11:43918540:T:C	0.000542526	ALKBH3	SNP_TO_TG
chr17:38153875:T:A	0.00054241	MED24	SNP_TO_TG
chr14:76617027:T:G	0.000542328	GPATCH2L	SNP_TO_TG
chr12:7074117:G:A	0.000541966	PTPN6	SNP_TO_TG
chr2:103048157:G:A	0.00054155	IL1RL1	SNP_TO_TG
chr2:230795339:C:T	0.000541353	FBXO36	SNP_TO_TG
chr3:48312658:T:C	0.000541206	NME6	SNP_TO_TG
chr17:61600717:A:G	0.000541049	KCNH6	SNP_TO_TG
chr11:35005686:A:T	0.000541041	APIP	SNP_TO_TG
chr4:77211690:G:A	0.000540039	CCDC158	SNP_TO_TG
chr4:77185879:A:G	0.000539897	CCDC158	SNP_TO_TG
chr1:166828869:C:G	0.000539489	MAEL	SNP_TO_TG
chr1:113189053:G:A	0.00053829	CAPZA1	SNP_TO_TG
chr2:95948987:A:G	0.000537064	KCNIP3	SNP_TO_TG
chr14:36076048:C:T	0.000536796	RALGAPA1	SNP_TO_TG
chr10:119062696:C:T	0.00053672	PDZD8	SNP_TO_TG
chr5:131575920:G:A	0.000536577	PDLIM4	SNP_TO_TG
chr19:15763691:G:A	0.000535879	CYP4F3	SNP_TO_TG
chr11:4625973:A:T	0.000535836	TRIM68	SNP_TO_TG
chr5:6362933:C:T	0.000535068	MED10	SNP_TO_TG
chr11:43880489:C:T	0.000534583	ALKBH3	SNP_TO_TG
chr1:176778801:G:A	0.000534566	ASTN1	SNP_TO_TG
chr3:48153826:C:T	0.000534268	ZNF589	SNP_TO_TG
chr11:63976027:C:T	0.000534266	CCDC88B	SNP_TO_TG
chr10:119081715:C:T	0.000533392	PDZD8	SNP_TO_TG
chr4:1745486:G:A	0.000532882	TACC3	SNP_TO_TG
chr6:87951784:C:T	0.000532739	SMIM8	SNP_TO_TG
chr1:25899165:T:G	0.000532329	LDLRAP1	SNP_TO_TG
chr2:217260556:G:A	0.000532263	SMARCAL1	SNP_TO_TG
chr11:35026368:A:T	0.000530682	APIP	SNP_TO_TG
chr1:16027106:C:T	0.000529371	SLC25A34	SNP_TO_TG
chr19:15763998:A:T	0.00052921	CYP4F3	SNP_TO_TG
chr5:6363605:A:G	0.000529054	MED10	SNP_TO_TG
chr11:4639283:G:C	0.000528602	TRIM68	SNP_TO_TG
chr4:1692532:C:T	0.000527889	TACC3	SNP_TO_TG
chr4:20806315:A:G	0.00052756	PACRGL	SNP_TO_TG
chr7:128199925:C:A	0.00052722	METTL2B	SNP_TO_TG
chr4:77197674:C:T	0.000527027	FAM47E	SNP_TO_TG
chr3:48323890:G:A	0.000526966	NME6	SNP_TO_TG
chr4:88141958:A:G	0.000526833	HSD17B13	SNP_TO_TG
chr13:41369094:C:T	0.000526759	MRPS31	SNP_TO_TG
chr4:79868715:A:G	0.000526559	PAQR3	SNP_TO_TG
chr4:77197397:A:G	0.000526217	FAM47E	SNP_TO_TG
chr10:81553337:A:G	0.000525746	NUTM2E	SNP_TO_TG
chr11:4647400:A:T	0.000525605	TRIM68	SNP_TO_TG
chr14:74030964:T:C	0.000525586	ACOT2	SNP_TO_TG
chr3:53098938:C:G	0.000525253	PPM1M	SNP_TO_TG
chr14:36227146:A:C	0.0005251	RALGAPA1	SNP_TO_TG
chr1:110267851:A:T	0.000524926	GSTM3	SNP_TO_TG
chr1:68173536:C:G	0.000524922	GNG12	SNP_TO_TG
chr11:34982146:T:G	0.000524799	APIP	SNP_TO_TG
chr15:75611831:C:T	0.000524592	COMMD4	SNP_TO_TG
chr4:1704584:G:A	0.000524352	TACC3	SNP_TO_TG
chr22:42543960:C:T	0.000523623	WBP2NL	SNP_TO_TG
chr19:10692860:C:T	0.00052337	KRI1	SNP_TO_TG
chr1:166832368:C:T	0.000523233	MAEL	SNP_TO_TG
chr15:42515276:C:G	0.000522512	VPS39	SNP_TO_TG
chr4:1733888:G:A	0.00052196	TACC3	SNP_TO_TG
chr19:4341899:C:T	0.000520665	STAP2	SNP_TO_TG
chr4:88082452:T:C	0.000520483	HSD17B13	SNP_TO_TG
chr2:95849653:T:C	0.000520045	KCNIP3	SNP_TO_TG
chr15:75619201:C:T	0.000519886	COMMD4	SNP_TO_TG
chr14:74059363:A:C	0.000519734	ACOT2	SNP_TO_TG
chr6:87952491:G:A	0.000519681	SMIM8	SNP_TO_TG
chr19:10689113:A:G	0.000519083	KRI1	SNP_TO_TG
chr11:43926224:A:G	0.000519071	ALKBH3	SNP_TO_TG
chr3:53001007:C:T	0.000518748	ITIH4	SNP_TO_TG
chr3:42630225:G:A	0.000518555	SEC22C	SNP_TO_TG
chr10:119120100:A:C	0.000518428	PDZD8	SNP_TO_TG
chr3:52603352:A:G	0.000518363	GNL3	SNP_TO_TG
chr12:345369:C:G	0.000518243	CCDC77	SNP_TO_TG
chr11:66256099:G:A	0.000518217	BBS1	SNP_TO_TG
chr4:88153030:G:A	0.000518136	HSD17B13	SNP_TO_TG
chr5:6394495:C:T	0.000517865	MED10	SNP_TO_TG
chr17:38213443:A:G	0.000517656	RAPGEFL1	SNP_TO_TG
chr11:94016197:T:C	0.000517485	GPR83	SNP_TO_TG
chr11:4637189:C:G	0.000517476	TRIM68	SNP_TO_TG
chr4:1724549:C:T	0.000517318	TACC3	SNP_TO_TG
chr1:247263032:C:T	0.000517187	ZNF669	SNP_TO_TG
chr6:87904899:G:A	0.000517128	SMIM8	SNP_TO_TG
chr5:128008108:C:T	0.000516982	FBN2	SNP_TO_TG
chr1:176798026:C:T	0.00051658	ASTN1	SNP_TO_TG
chr4:17626418:G:A	0.000516394	MED28	SNP_TO_TG
chr21:40581293:T:C	0.000516301	PSMG1	SNP_TO_TG
chr2:167321291:G:C	0.000516049	SCN7A	SNP_TO_TG
chr11:34981372:A:G	0.000515985	APIP	SNP_TO_TG
chr1:166820104:G:A	0.000515744	MAEL	SNP_TO_TG
chr1:16018544:G:A	0.000515433	SLC25A34	SNP_TO_TG
chr1:74588465:T:A	0.000514881	TNNI3K	SNP_TO_TG
chr4:1748599:G:A	0.000514611	TACC3	SNP_TO_TG
chr11:4643807:G:A	0.000514221	TRIM68	SNP_TO_TG
chr19:15749143:T:C	0.000514132	CYP4F12	SNP_TO_TG
chr13:111348760:C:T	0.000514108	CARS2	SNP_TO_TG
chr15:63581753:G:T	0.000514079	RPS27L	SNP_TO_TG
chr4:79857580:G:A	0.000513325	PAQR3	SNP_TO_TG
chr10:119077104:T:C	0.000512663	PDZD8	SNP_TO_TG
chr6:90205148:C:G	0.00051263	LYRM2	SNP_TO_TG
chr17:26242263:G:A	0.00051243	LYRM9	SNP_TO_TG
chr5:131587686:G:C	0.000512407	PDLIM4	SNP_TO_TG
chr11:34917272:C:T	0.000512376	APIP	SNP_TO_TG
chr19:10691557:G:A	0.000512213	KRI1	SNP_TO_TG
chr4:1762497:T:C	0.000511601	TACC3	SNP_TO_TG
chr2:102946677:A:G	0.000511077	IL1RL1	SNP_TO_TG
chr2:167337363:C:T	0.000511022	SCN7A	SNP_TO_TG
chr3:42623961:C:G	0.000510644	SEC22C	SNP_TO_TG
chr11:66235242:A:G	0.000510435	CTSF	SNP_TO_TG
chr1:75196488:C:T	0.000510415	TYW3	SNP_TO_TG
chr2:167339893:G:A	0.000510326	SCN7A	SNP_TO_TG
chr4:57711382:C:T	0.000510177	POLR2B	SNP_TO_TG
chr10:119103803:G:T	0.00050991	PDZD8	SNP_TO_TG
chr19:15506863:C:A	0.000509905	AKAP8	SNP_TO_TG
chr19:15749887:G:A	0.000509825	CYP4F12	SNP_TO_TG
chr16:58252245:T:C	0.000509231	PRSS54	SNP_TO_TG
chr10:119137548:G:A	0.00050922	PDZD8	SNP_TO_TG
chr3:53101224:C:T	0.000509195	PPM1M	SNP_TO_TG
chr7:97675148:C:T	0.000509122	BHLHA15	SNP_TO_TG
chr6:87911508:T:C	0.000508959	SMIM8	SNP_TO_TG
chr9:35786889:A:G	0.000508883	TPM2	SNP_TO_TG
chr16:58315989:T:A	0.00050863	PRSS54	SNP_TO_TG
chr1:166940899:G:A	0.000508308	MAEL	SNP_TO_TG
chr19:4340575:T:C	0.000507381	STAP2	SNP_TO_TG
chr19:15748675:C:T	0.000506581	CYP4F12	SNP_TO_TG
chr11:43912137:T:C	0.000506251	ALKBH3	SNP_TO_TG
chr11:66275026:A:G	0.000505836	CTSF	SNP_TO_TG
chr5:79612956:C:T	0.000505563	DHFR	SNP_TO_TG
chr4:77199913:G:A	0.000504842	FAM47E	SNP_TO_TG
chr4:1711776:G:A	0.000504837	TACC3	SNP_TO_TG
chr10:119112461:G:A	0.00050467	PDZD8	SNP_TO_TG
chr10:81424856:T:G	0.000504563	NUTM2B	SNP_TO_TG
chr3:48152562:A:G	0.00050416	NME6	SNP_TO_TG
chr10:119051707:T:A	0.000504044	PDZD8	SNP_TO_TG
chr13:111349334:T:C	0.000503699	CARS2	SNP_TO_TG
chr12:57220120:C:T	0.000503414	HSD17B6	SNP_TO_TG
chr4:25263547:G:T	0.000503382	ANAPC4	SNP_TO_TG
chr11:4601162:C:T	0.00050334	TRIM68	SNP_TO_TG
chr7:128206130:T:C	0.000503072	METTL2B	SNP_TO_TG
chr16:19975407:C:T	0.000502848	KNOP1	SNP_TO_TG
chr11:66242402:T:G	0.000502552	ZDHHC24	SNP_TO_TG
chr6:87915110:A:G	0.00050249	SMIM8	SNP_TO_TG
chr11:34932469:A:C	0.000502006	APIP	SNP_TO_TG
chr15:50431087:C:T	0.000502006	SLC27A2	SNP_TO_TG
chr14:36187890:C:T	0.000501885	RALGAPA1	SNP_TO_TG
chr1:75263088:T:C	0.000501791	TYW3	SNP_TO_TG
chr22:21107809:T:C	0.00050176	SNAP29	SNP_TO_TG
chr15:63612012:T:C	0.000501743	RPS27L	SNP_TO_TG
chr3:48773108:G:C	0.000501242	NCKIPSD	SNP_TO_TG
chr15:84942889:T:C	0.000501192	GOLGA6L4	SNP_TO_TG
chr6:87923796:C:G	0.000501066	SMIM8	SNP_TO_TG
chr14:36306920:A:G	0.000500291	RALGAPA1	SNP_TO_TG
chr5:128006227:C:T	0.000499782	FBN2	SNP_TO_TG
chr6:87973627:A:G	0.000499317	SMIM8	SNP_TO_TG
chr1:16038098:C:T	0.000498618	SLC25A34	SNP_TO_TG
chr19:10684594:C:G	0.00049811	KRI1	SNP_TO_TG
chr3:53098938:C:G	0.000497427	ITIH4	SNP_TO_TG
chr14:76633956:G:A	0.000497361	GPATCH2L	SNP_TO_TG
chr3:48152562:A:G	0.0004973	ZNF589	SNP_TO_TG
chr19:15763929:C:G	0.000497217	CYP4F3	SNP_TO_TG
chr7:128334351:T:C	0.000496953	METTL2B	SNP_TO_TG
chr3:52634092:C:T	0.000496208	GNL3	SNP_TO_TG
chr11:66287516:A:G	0.000496195	CTSF	SNP_TO_TG
chr3:48152716:C:T	0.000495807	ZNF589	SNP_TO_TG
chr22:21229564:C:T	0.000495506	SNAP29	SNP_TO_TG
chr4:25191232:G:T	0.000495274	ANAPC4	SNP_TO_TG
chr3:42683551:T:C	0.000495253	SEC22C	SNP_TO_TG
chr3:27389456:A:C	0.000495164	NEK10	SNP_TO_TG
chr4:57709860:G:A	0.000494966	POLR2B	SNP_TO_TG
chr22:21136455:C:G	0.000494762	SNAP29	SNP_TO_TG
chr6:87983690:A:G	0.00049475	SMIM8	SNP_TO_TG
chr15:78910258:C:T	0.000494578	CHRNA5	SNP_TO_TG
chr2:217323058:G:A	0.000494243	SMARCAL1	SNP_TO_TG
chr1:27086227:G:C	0.000494152	NUDC	SNP_TO_TG
chr14:76418283:G:A	0.000493455	TTLL5	SNP_TO_TG
chr15:78907859:A:C	0.000492966	CHRNA5	SNP_TO_TG
chr4:44626376:T:C	0.00049281	GNPDA2	SNP_TO_TG
chr2:200650760:A:C	0.000492705	FTCDNL1	SNP_TO_TG
chr4:1745345:A:G	0.000492416	TACC3	SNP_TO_TG
chr22:42598951:T:G	0.000491956	WBP2NL	SNP_TO_TG
chr3:48156635:T:C	0.000491621	NME6	SNP_TO_TG
chr5:79604392:T:C	0.000491441	DHFR	SNP_TO_TG
chr10:81434332:C:T	0.000491351	NUTM2B	SNP_TO_TG
chr14:76633810:C:T	0.000490833	GPATCH2L	SNP_TO_TG
chr11:4629021:C:G	0.000489879	TRIM68	SNP_TO_TG
chr3:52976469:C:T	0.000489831	ITIH4	SNP_TO_TG
chr11:34957517:C:G	0.000489534	APIP	SNP_TO_TG
chr13:25818199:C:A	0.000489428	MTMR6	SNP_TO_TG
chr6:87951932:G:C	0.000489379	SMIM8	SNP_TO_TG
chr15:50421694:G:A	0.000489217	SLC27A2	SNP_TO_TG
chr14:73890210:C:T	0.000489097	ACOT1	SNP_TO_TG
chr3:48306835:A:G	0.000488298	NME6	SNP_TO_TG
chr6:87962038:T:G	0.000488121	SMIM8	SNP_TO_TG
chr3:53022076:C:G	0.000488013	PPM1M	SNP_TO_TG
chr22:21160945:G:A	0.000487765	SNAP29	SNP_TO_TG
chr1:113128286:C:T	0.00048768	CAPZA1	SNP_TO_TG
chr3:48168390:A:G	0.000487582	ZNF589	SNP_TO_TG
chr15:63571963:A:G	0.000487372	RPS27L	SNP_TO_TG
chr11:66255764:A:G	0.000487318	CTSF	SNP_TO_TG
chr2:232678429:G:A	0.000487314	PDE6D	SNP_TO_TG
chr11:4645866:G:T	0.000487249	TRIM68	SNP_TO_TG
chr15:50424052:A:T	0.000487131	SLC27A2	SNP_TO_TG
chr11:4657690:G:T	0.000486903	TRIM68	SNP_TO_TG
chr16:58257982:A:G	0.000486873	PRSS54	SNP_TO_TG
chr22:21191242:T:A	0.000486587	SNAP29	SNP_TO_TG
chr22:21176629:A:G	0.000486505	SNAP29	SNP_TO_TG
chr17:46085024:T:G	0.000486368	SCRN2	SNP_TO_TG
chr5:131588345:T:C	0.000486283	PDLIM4	SNP_TO_TG
chr5:131576772:A:G	0.000486178	PDLIM4	SNP_TO_TG
chr15:101116184:G:C	0.000486052	CERS3	SNP_TO_TG
chr11:93953459:C:T	0.000485363	GPR83	SNP_TO_TG
chr3:53096552:G:A	0.000485178	PPM1M	SNP_TO_TG
chr2:232680767:G:A	0.000485167	PDE6D	SNP_TO_TG
chr1:53365235:G:C	0.000484154	ZYG11B	SNP_TO_TG
chr19:15478325:C:T	0.00048405	AKAP8	SNP_TO_TG
chr1:176792051:G:A	0.000483986	ASTN1	SNP_TO_TG
chr3:43119941:G:A	0.000483846	POMGNT2	SNP_TO_TG
chr4:88949917:G:A	0.000483835	PKD2	SNP_TO_TG
chr3:48323133:T:G	0.000482832	NME6	SNP_TO_TG
chr11:66236431:G:A	0.000482748	BBS1	SNP_TO_TG
chr22:43283989:C:T	0.000482494	ARFGAP3	SNP_TO_TG
chr5:140128649:T:A	0.000482393	PCDHA10	SNP_TO_TG
chr10:119108258:C:T	0.000481971	PDZD8	SNP_TO_TG
chr14:74032326:A:G	0.00048183	ACOT2	SNP_TO_TG
chr11:4604010:C:T	0.000481736	TRIM68	SNP_TO_TG
chr12:57225554:A:G	0.000480831	HSD17B6	SNP_TO_TG
chr11:66275026:A:G	0.000480238	BBS1	SNP_TO_TG
chr10:119066942:C:T	0.000480142	PDZD8	SNP_TO_TG
chr22:43257945:C:T	0.000479941	ARFGAP3	SNP_TO_TG
chr16:58338482:T:A	0.000479929	PRSS54	SNP_TO_TG
chr1:74545226:T:C	0.000479647	TNNI3K	SNP_TO_TG
chr1:166834121:T:G	0.000479541	MAEL	SNP_TO_TG
chr3:42629910:A:C	0.000478033	SEC22C	SNP_TO_TG
chr1:176772280:G:T	0.000477609	ASTN1	SNP_TO_TG
chr22:43312615:C:T	0.000477037	ARFGAP3	SNP_TO_TG
chr10:119080409:G:A	0.000477018	PDZD8	SNP_TO_TG
chr1:74570570:G:A	0.000476714	TNNI3K	SNP_TO_TG
chr4:79855767:G:C	0.00047665	PAQR3	SNP_TO_TG
chr22:42117322:C:T	0.000476307	CSDC2	SNP_TO_TG
chr17:38157920:G:T	0.000476015	MED24	SNP_TO_TG
chr15:75607479:G:A	0.000475767	COMMD4	SNP_TO_TG
chr5:6384152:C:G	0.000475627	MED10	SNP_TO_TG
chr7:90129142:A:C	0.000475083	GTPBP10	SNP_TO_TG
chr1:247266664:G:A	0.000474586	ZNF669	SNP_TO_TG
chr11:66256660:C:T	0.000474572	CTSF	SNP_TO_TG
chr4:20765108:A:C	0.00047403	PACRGL	SNP_TO_TG
chr4:44615602:C:T	0.000473407	GNPDA2	SNP_TO_TG
chr4:77188288:G:C	0.000473141	CCDC158	SNP_TO_TG
chr6:56993128:C:T	0.000472942	BEND6	SNP_TO_TG
chr4:1745492:C:T	0.000472758	TACC3	SNP_TO_TG
chr14:76382163:G:A	0.000472559	TTLL5	SNP_TO_TG
chr11:34958467:C:G	0.000471733	APIP	SNP_TO_TG
chr11:63912736:A:G	0.000471656	CCDC88B	SNP_TO_TG
chr3:52997154:C:T	0.000471632	ITIH4	SNP_TO_TG
chr15:83935120:A:G	0.00047144	C15orf40	SNP_TO_TG
chr1:166830033:A:G	0.00047143	MAEL	SNP_TO_TG
chr1:68172506:C:G	0.000471373	GNG12	SNP_TO_TG
chr3:42648731:G:A	0.000471222	SEC22C	SNP_TO_TG
chr10:119064774:C:A	0.000471192	PDZD8	SNP_TO_TG
chr3:53042469:A:C	0.00047098	PPM1M	SNP_TO_TG
chr2:167352594:T:C	0.000470946	SCN7A	SNP_TO_TG
chr11:4637218:C:G	0.000470601	TRIM68	SNP_TO_TG
chr17:56685509:G:T	0.000470448	RAD51C	SNP_TO_TG
chr2:232627401:C:T	0.000470363	PDE6D	SNP_TO_TG
chr3:4404473:T:C	0.000470219	SUMF1	SNP_TO_TG
chr2:167321555:C:T	0.00046979	SCN7A	SNP_TO_TG
chr4:44617975:A:T	0.000469651	GNPDA2	SNP_TO_TG
chr22:43294744:T:C	0.000469468	ARFGAP3	SNP_TO_TG
chr7:128193481:T:C	0.000469467	METTL2B	SNP_TO_TG
chr11:34994522:T:C	0.000468833	APIP	SNP_TO_TG
chr21:27032307:G:A	0.000468607	JAM2	SNP_TO_TG
chr15:85108833:C:T	0.000468341	GOLGA6L4	SNP_TO_TG
chr19:4339922:G:C	0.000467864	STAP2	SNP_TO_TG
chr17:4771420:C:T	0.000467788	INCA1	SNP_TO_TG
chr4:20807388:T:A	0.000467771	PACRGL	SNP_TO_TG
chr22:43308526:G:T	0.000467479	ARFGAP3	SNP_TO_TG
chr3:52880543:G:A	0.000467269	ITIH4	SNP_TO_TG
chr21:27032745:T:G	0.000466835	JAM2	SNP_TO_TG
chr3:52611413:T:C	0.000466814	GNL3	SNP_TO_TG
chr10:81447729:G:A	0.000466579	NUTM2E	SNP_TO_TG
chr2:95742453:A:C	0.000466089	KCNIP3	SNP_TO_TG
chr11:93974297:G:T	0.000466065	GPR83	SNP_TO_TG
chr15:78907406:C:G	0.000466031	CHRNA5	SNP_TO_TG
chr4:77197396:C:T	0.00046585	FAM47E	SNP_TO_TG
chr2:232653981:T:C	0.000465471	PDE6D	SNP_TO_TG
chr22:21154750:C:T	0.000465164	SNAP29	SNP_TO_TG
chr6:90248742:A:G	0.000465011	LYRM2	SNP_TO_TG
chr11:66209024:C:T	0.000464337	CTSF	SNP_TO_TG
chr5:131578608:C:G	0.000463374	PDLIM4	SNP_TO_TG
chr11:66222353:G:A	0.000462881	CTSF	SNP_TO_TG
chr5:131602807:A:G	0.000462661	PDLIM4	SNP_TO_TG
chr2:102935974:G:A	0.000462609	IL1RL1	SNP_TO_TG
chr15:78908010:C:T	0.000461532	CHRNA5	SNP_TO_TG
chr11:34957455:A:G	0.000461321	APIP	SNP_TO_TG
chr15:75622943:G:A	0.00046017	COMMD4	SNP_TO_TG
chr17:38164025:T:G	0.000460069	MED24	SNP_TO_TG
chr15:63590577:T:C	0.000459946	RPS27L	SNP_TO_TG
chr15:63509182:C:T	0.000459728	RPS27L	SNP_TO_TG
chr6:56911574:A:G	0.000459273	BEND6	SNP_TO_TG
chr6:147617313:G:C	0.000458976	STXBP5	SNP_TO_TG
chr4:88079170:G:A	0.000458098	HSD17B13	SNP_TO_TG
chr19:41241975:G:T	0.000457737	C19orf54	SNP_TO_TG
chr19:15749211:G:A	0.000457706	CYP4F12	SNP_TO_TG
chr12:75903679:T:C	0.000457549	GLIPR1L2	SNP_TO_TG
chr7:100279946:G:A	0.000457228	MBLAC1	SNP_TO_TG
chr2:232409405:G:C	0.000457073	NMUR1	SNP_TO_TG
chr3:42641236:C:A	0.000456014	SEC22C	SNP_TO_TG
chr2:167372080:C:T	0.000455985	SCN7A	SNP_TO_TG
chr11:66214859:T:A	0.000455769	ZDHHC24	SNP_TO_TG
chr19:10689015:A:C	0.000455621	KRI1	SNP_TO_TG
chr11:4647517:A:G	0.000455323	TRIM68	SNP_TO_TG
chr3:42651014:G:C	0.000455285	SEC22C	SNP_TO_TG
chr16:58349131:T:A	0.000454648	PRSS54	SNP_TO_TG
chr7:128190275:A:G	0.000454474	METTL2B	SNP_TO_TG
chr12:10755973:G:T	0.000454451	KLRC2	SNP_TO_TG
chr3:46596094:C:T	0.000454204	LRRC2	SNP_TO_TG
chr22:42579923:T:C	0.000453811	WBP2NL	SNP_TO_TG
chr1:53382816:A:C	0.000453445	ZYG11B	SNP_TO_TG
chr1:89492201:C:T	0.000453165	GBP3	SNP_TO_TG
chr10:119117134:G:A	0.000453048	PDZD8	SNP_TO_TG
chr4:25245407:G:A	0.000452852	ANAPC4	SNP_TO_TG
chr6:87982996:T:A	0.000452196	SMIM8	SNP_TO_TG
chr1:231159179:T:C	0.000451966	CAPN9	SNP_TO_TG
chr2:232714087:A:G	0.000451335	PDE6D	SNP_TO_TG
chr22:42541656:T:C	0.000449808	WBP2NL	SNP_TO_TG
chr2:95862098:C:G	0.000449662	KCNIP3	SNP_TO_TG
chr11:4633761:G:A	0.000449572	TRIM68	SNP_TO_TG
chr15:63482420:A:G	0.000449387	RPS27L	SNP_TO_TG
chr4:79850473:G:A	0.000449256	PAQR3	SNP_TO_TG
chr15:42677173:T:A	0.000449001	VPS39	SNP_TO_TG
chr22:21109168:A:C	0.000448864	SNAP29	SNP_TO_TG
chr1:89471892:C:T	0.000448203	GBP3	SNP_TO_TG
chr7:97847459:T:G	0.000448103	BHLHA15	SNP_TO_TG
chr10:119085096:C:T	0.000448078	PDZD8	SNP_TO_TG
chr11:43916382:T:A	0.000447855	ALKBH3	SNP_TO_TG
chr15:64737103:G:C	0.000447656	RBPMS2	SNP_TO_TG
chr11:43926350:C:G	0.000447427	ALKBH3	SNP_TO_TG
chr10:119061086:A:G	0.000447234	PDZD8	SNP_TO_TG
chr2:232632052:C:G	0.000446807	PDE6D	SNP_TO_TG
chr21:27030679:G:A	0.000446724	JAM2	SNP_TO_TG
chr22:21161564:G:C	0.000445834	SNAP29	SNP_TO_TG
chr4:77210255:A:G	0.000445793	CCDC158	SNP_TO_TG
chr21:27034678:T:C	0.000445765	JAM2	SNP_TO_TG
chr1:75217134:G:A	0.000445535	TYW3	SNP_TO_TG
chr5:130618866:C:T	0.000445455	CDC42SE2	SNP_TO_TG
chr14:36050531:A:C	0.000445133	RALGAPA1	SNP_TO_TG
chr16:58252209:A:G	0.000444902	PRSS54	SNP_TO_TG
chr19:15778391:T:C	0.000444587	CYP4F3	SNP_TO_TG
chr3:42663902:A:G	0.000444306	SEC22C	SNP_TO_TG
chr19:15748762:A:T	0.000443789	CYP4F12	SNP_TO_TG
chr15:83890433:A:G	0.000443644	C15orf40	SNP_TO_TG
chr15:75630562:C:T	0.000443506	COMMD4	SNP_TO_TG
chr5:140173597:G:A	0.000443061	PCDHA8	SNP_TO_TG
chr9:77694171:G:C	0.000442535	NMRK1	SNP_TO_TG
chr11:35014972:G:A	0.000442484	APIP	SNP_TO_TG
chr1:166834223:C:T	0.000442173	MAEL	SNP_TO_TG
chr11:34935433:C:T	0.000441792	APIP	SNP_TO_TG
chr1:16028033:C:T	0.00044175	SLC25A34	SNP_TO_TG
chr1:176801532:A:G	0.00044165	ASTN1	SNP_TO_TG
chr19:10693624:T:C	0.00044135	KRI1	SNP_TO_TG
chr13:50693769:A:G	0.00044115	TRIM13	SNP_TO_TG
chr1:27048983:G:C	0.000441129	NUDC	SNP_TO_TG
chr14:36237541:C:T	0.000440852	RALGAPA1	SNP_TO_TG
chr14:36072622:C:A	0.000440591	RALGAPA1	SNP_TO_TG
chr3:53067833:C:T	0.000440367	PPM1M	SNP_TO_TG
chr22:43303417:T:G	0.000440315	ARFGAP3	SNP_TO_TG
chr11:43924477:A:G	0.000440103	ALKBH3	SNP_TO_TG
chr1:152289159:G:A	0.000439877	HRNR	SNP_TO_TG
chr2:167371182:G:A	0.000439664	SCN7A	SNP_TO_TG
chr19:10693764:A:C	0.000439209	KRI1	SNP_TO_TG
chr4:17645942:T:C	0.000438992	MED28	SNP_TO_TG
chr2:232401855:T:C	0.000438881	NMUR1	SNP_TO_TG
chr15:84810480:C:T	0.00043878	GOLGA6L4	SNP_TO_TG
chr19:15697863:C:A	0.00043851	CYP4F12	SNP_TO_TG
chr1:53404211:C:T	0.000438452	ZYG11B	SNP_TO_TG
chr6:147605503:A:T	0.000437851	STXBP5	SNP_TO_TG
chr6:90212195:G:A	0.000437805	LYRM2	SNP_TO_TG
chr3:42613594:A:T	0.000437791	SEC22C	SNP_TO_TG
chr11:93953334:A:G	0.000437466	GPR83	SNP_TO_TG
chr3:53097108:C:T	0.000436601	ITIH4	SNP_TO_TG
chr2:216946614:C:T	0.000436376	XRCC5	SNP_TO_TG
chr11:4656233:A:G	0.000436154	TRIM68	SNP_TO_TG
chr15:83582211:A:G	0.000435865	C15orf40	SNP_TO_TG
chr6:87941419:A:G	0.000435787	SMIM8	SNP_TO_TG
chr14:73858625:A:T	0.000435603	ACOT1	SNP_TO_TG
chr6:87933853:C:T	0.000435121	SMIM8	SNP_TO_TG
chr14:36065300:G:C	0.000434881	RALGAPA1	SNP_TO_TG
chr5:140173597:G:A	0.000434166	PCDHA7	SNP_TO_TG
chr22:42579520:T:C	0.000433796	WBP2NL	SNP_TO_TG
chr11:34935239:T:C	0.000433768	APIP	SNP_TO_TG
chr4:77190649:A:G	0.000433741	CCDC158	SNP_TO_TG
chr5:140168151:G:T	0.000433515	PCDHA10	SNP_TO_TG
chr22:43311010:C:T	0.000433293	ARFGAP3	SNP_TO_TG
chr11:66245936:C:T	0.000432626	CTSF	SNP_TO_TG
chr10:62614345:C:G	0.000432538	RHOBTB1	SNP_TO_TG
chr5:131599647:C:T	0.000432298	PDLIM4	SNP_TO_TG
chr3:42649599:A:G	0.000432291	SEC22C	SNP_TO_TG
chr15:78908154:G:C	0.000432282	CHRNA5	SNP_TO_TG
chr4:79838762:A:C	0.000432028	PAQR3	SNP_TO_TG
chr3:48156635:T:C	0.000431913	ZNF589	SNP_TO_TG
chr6:147576423:G:C	0.000431865	STXBP5	SNP_TO_TG
chr21:27037867:G:A	0.000431431	JAM2	SNP_TO_TG
chr15:64293456:G:A	0.000431247	DAPK2	SNP_TO_TG
chr10:81447620:T:C	0.000431218	NUTM2E	SNP_TO_TG
chr6:87992435:C:T	0.000431214	SMIM8	SNP_TO_TG
chr10:119105339:T:G	0.000430969	PDZD8	SNP_TO_TG
chr11:4645302:T:C	0.00043081	TRIM68	SNP_TO_TG
chr1:74604188:G:A	0.000430673	TNNI3K	SNP_TO_TG
chr22:21193365:C:T	0.000429995	SNAP29	SNP_TO_TG
chr15:75611650:A:G	0.000429863	COMMD4	SNP_TO_TG
chr6:87943569:T:A	0.000429716	SMIM8	SNP_TO_TG
chr15:75612759:G:C	0.0004295	COMMD4	SNP_TO_TG
chr5:140168811:T:G	0.000429345	PCDHA7	SNP_TO_TG
chr3:52897095:A:T	0.000429332	GNL3	SNP_TO_TG
chr1:21541219:A:G	0.000429176	KIF17	SNP_TO_TG
chr17:38215314:A:G	0.00042902	RAPGEFL1	SNP_TO_TG
chr3:52995416:T:C	0.000428544	PPM1M	SNP_TO_TG
chr6:87995244:T:C	0.000428209	SMIM8	SNP_TO_TG
chr15:90993215:G:A	0.000427943	IQGAP1	SNP_TO_TG
chr1:89496345:G:A	0.000427676	GBP3	SNP_TO_TG
chr6:87998451:T:C	0.000427514	SMIM8	SNP_TO_TG
chr5:140167463:C:T	0.000427509	PCDHA10	SNP_TO_TG
chr6:56901585:T:C	0.000426937	BEND6	SNP_TO_TG
chr22:21152568:C:T	0.000426801	SNAP29	SNP_TO_TG
chr1:75266815:T:A	0.000426694	TYW3	SNP_TO_TG
chr5:131594628:G:C	0.00042664	PDLIM4	SNP_TO_TG
chr4:20677887:A:T	0.000426617	PACRGL	SNP_TO_TG
chr15:63582785:G:A	0.000426612	RPS27L	SNP_TO_TG
chr7:128223717:A:C	0.000426473	METTL2B	SNP_TO_TG
chr15:90775913:C:T	0.000426312	CIB1	SNP_TO_TG
chr1:166911149:T:A	0.000426287	MAEL	SNP_TO_TG
chr1:166821633:C:T	0.000426249	MAEL	SNP_TO_TG
chr11:66256099:G:A	0.000425927	ZDHHC24	SNP_TO_TG
chr15:42753684:T:G	0.000425769	GANC	SNP_TO_TG
chr1:176800793:T:A	0.000425609	ASTN1	SNP_TO_TG
chr10:81539503:A:G	0.000425406	NUTM2E	SNP_TO_TG
chr19:15749967:G:A	0.000425165	CYP4F12	SNP_TO_TG
chr15:83882783:T:G	0.000424885	C15orf40	SNP_TO_TG
chr17:4787372:G:A	0.000424826	INCA1	SNP_TO_TG
chr1:16039739:A:G	0.000424759	SLC25A34	SNP_TO_TG
chr4:77191952:G:A	0.000424751	CCDC158	SNP_TO_TG
chr1:74610686:C:A	0.000424496	TNNI3K	SNP_TO_TG
chr17:38194799:G:A	0.000424491	RAPGEFL1	SNP_TO_TG
chr1:15995890:G:A	0.000424392	SLC25A34	SNP_TO_TG
chr2:167315196:C:T	0.000424328	SCN7A	SNP_TO_TG
chr4:20756807:C:A	0.000424307	PACRGL	SNP_TO_TG
chr15:64772309:T:C	0.000424261	RBPMS2	SNP_TO_TG
chr15:64744284:T:C	0.000423844	RBPMS2	SNP_TO_TG
chr15:75618157:C:A	0.000423835	COMMD4	SNP_TO_TG
chr1:166832725:C:T	0.00042375	MAEL	SNP_TO_TG
chr2:232714252:C:T	0.000423548	PDE6D	SNP_TO_TG
chr15:83749158:C:T	0.000423363	C15orf40	SNP_TO_TG
chr6:90213665:A:G	0.000422675	LYRM2	SNP_TO_TG
chr2:217313741:A:G	0.00042246	SMARCAL1	SNP_TO_TG
chr11:63956102:G:A	0.000422185	CCDC88B	SNP_TO_TG
chr11:63912189:G:C	0.000422162	CCDC88B	SNP_TO_TG
chr3:42632217:G:A	0.000422061	SEC22C	SNP_TO_TG
chr6:147657512:T:A	0.000421984	STXBP5	SNP_TO_TG
chr10:119138042:C:G	0.000421785	PDZD8	SNP_TO_TG
chr22:43227867:G:C	0.000421685	ARFGAP3	SNP_TO_TG
chr4:25301342:C:T	0.000421533	ANAPC4	SNP_TO_TG
chr11:66209024:C:T	0.000421145	BBS1	SNP_TO_TG
chr4:20788138:A:G	0.000420233	PACRGL	SNP_TO_TG
chr11:63892665:C:T	0.000420077	CCDC88B	SNP_TO_TG
chr3:42699716:G:A	0.000419977	SEC22C	SNP_TO_TG
chr15:51251312:A:G	0.00041981	TNFAIP8L3	SNP_TO_TG
chr22:42569870:C:T	0.000419625	WBP2NL	SNP_TO_TG
chr17:38158133:C:T	0.000419521	MED24	SNP_TO_TG
chr1:176800543:T:G	0.000419332	ASTN1	SNP_TO_TG
chr11:34949198:G:T	0.00041907	APIP	SNP_TO_TG
chr1:166833839:T:C	0.00041887	MAEL	SNP_TO_TG
chr14:36117540:C:T	0.000418486	RALGAPA1	SNP_TO_TG
chr22:21115062:T:C	0.00041842	SNAP29	SNP_TO_TG
chr11:66270360:C:T	0.000418347	CTSF	SNP_TO_TG
chr11:63968576:A:G	0.000418089	CCDC88B	SNP_TO_TG
chr4:17653891:A:G	0.000417786	MED28	SNP_TO_TG
chr3:53040546:A:G	0.000417771	PPM1M	SNP_TO_TG
chr22:21116594:A:C	0.000417338	SNAP29	SNP_TO_TG
chr2:231884316:G:A	0.000417016	ARMC9	SNP_TO_TG
chr19:10689023:C:T	0.000416664	KRI1	SNP_TO_TG
chr19:10695824:G:A	0.000416015	KRI1	SNP_TO_TG
chr4:25229409:G:C	0.00041582	ANAPC4	SNP_TO_TG
chr21:27038948:G:A	0.000415763	JAM2	SNP_TO_TG
chr6:87917847:C:T	0.000415408	SMIM8	SNP_TO_TG
chr15:64862963:A:G	0.000414933	RBPMS2	SNP_TO_TG
chr2:216992958:T:C	0.00041487	XRCC5	SNP_TO_TG
chr3:42620684:A:G	0.000414858	SEC22C	SNP_TO_TG
chr4:1756063:G:C	0.000414558	TACC3	SNP_TO_TG
chr15:42554582:A:G	0.00041452	GANC	SNP_TO_TG
chr11:34918570:G:A	0.000414383	APIP	SNP_TO_TG
chr11:66251228:C:G	0.000413601	CTSF	SNP_TO_TG
chr11:93936112:G:A	0.000413451	GPR83	SNP_TO_TG
chr14:36061838:C:G	0.0004133	RALGAPA1	SNP_TO_TG
chr22:43298697:A:G	0.000413104	ARFGAP3	SNP_TO_TG
chr22:42189384:C:T	0.0004129	CSDC2	SNP_TO_TG
chr19:4342285:G:C	0.00041225	STAP2	SNP_TO_TG
chr14:36079583:G:C	0.00041225	RALGAPA1	SNP_TO_TG
chr15:64770130:C:A	0.000412202	RBPMS2	SNP_TO_TG
chr11:4627484:T:C	0.000412057	TRIM68	SNP_TO_TG
chr2:102957532:T:C	0.000411775	IL18R1	SNP_TO_TG
chr5:140168811:T:G	0.000411574	PCDHA10	SNP_TO_TG
chr11:63956492:A:C	0.000411232	CCDC88B	SNP_TO_TG
chr3:52983806:A:G	0.000411172	PPM1M	SNP_TO_TG
chr9:101031678:A:G	0.000411084	TBC1D2	SNP_TO_TG
chr11:66247844:G:A	0.00041101	CTSF	SNP_TO_TG
chr13:111348288:T:C	0.000410708	CARS2	SNP_TO_TG
chr14:74054221:A:G	0.000410708	ACOT2	SNP_TO_TG
chr13:25819955:T:C	0.00041059	MTMR6	SNP_TO_TG
chr7:128224430:C:T	0.000410499	METTL2B	SNP_TO_TG
chr3:48286765:C:T	0.000410319	NME6	SNP_TO_TG
chr11:94032591:G:A	0.000410024	GPR83	SNP_TO_TG
chr3:53056199:T:C	0.000410011	ITIH4	SNP_TO_TG
chr3:42651778:G:A	0.000409553	SEC22C	SNP_TO_TG
chr22:21073281:C:T	0.000409369	SNAP29	SNP_TO_TG
chr1:113197969:C:T	0.000409351	CAPZA1	SNP_TO_TG
chr16:58329828:T:C	0.000409211	PRSS54	SNP_TO_TG
chr15:42624817:G:A	0.000408516	GANC	SNP_TO_TG
chr10:70054947:T:C	0.000408361	PBLD	SNP_TO_TG
chr6:147713764:A:G	0.000408267	STXBP5	SNP_TO_TG
chr14:36021362:G:T	0.000408109	RALGAPA1	SNP_TO_TG
chr6:147665722:G:C	0.00040782	STXBP5	SNP_TO_TG
chr3:42662493:C:T	0.000407649	SEC22C	SNP_TO_TG
chr15:64868028:A:G	0.000407409	RBPMS2	SNP_TO_TG
chr3:125680326:T:A	0.000407242	ROPN1B	SNP_TO_TG
chr12:75898630:C:T	0.000407168	GLIPR1L2	SNP_TO_TG
chr11:4647575:T:A	0.000407167	TRIM68	SNP_TO_TG
chr17:6368566:G:A	0.000407015	PITPNM3	SNP_TO_TG
chr4:1729348:T:A	0.000406574	TACC3	SNP_TO_TG
chr21:27029740:C:G	0.000406472	JAM2	SNP_TO_TG
chr4:88922734:G:A	0.000406065	PKD2	SNP_TO_TG
chr14:76645514:G:A	0.000406056	GPATCH2L	SNP_TO_TG
chr2:167321234:C:A	0.000405555	SCN7A	SNP_TO_TG
chr11:43927208:T:G	0.000405546	ALKBH3	SNP_TO_TG
chr17:4823699:G:T	0.000405354	INCA1	SNP_TO_TG
chr2:102957532:T:C	0.000405303	IL1RL1	SNP_TO_TG
chr22:42185186:C:T	0.000405245	CSDC2	SNP_TO_TG
chr15:83585708:A:C	0.000404972	C15orf40	SNP_TO_TG
chr3:48734002:T:C	0.000404958	NCKIPSD	SNP_TO_TG
chr4:79853664:C:A	0.000404853	PAQR3	SNP_TO_TG
chr12:75898585:C:T	0.000404484	GLIPR1L2	SNP_TO_TG
chr3:42645480:C:T	0.000404457	SEC22C	SNP_TO_TG
chr11:4637177:T:G	0.000404403	TRIM68	SNP_TO_TG
chr10:119065205:A:G	0.000404315	PDZD8	SNP_TO_TG
chr4:57948156:A:C	0.00040422	IGFBP7	SNP_TO_TG
chr15:90964193:C:T	0.000404173	IQGAP1	SNP_TO_TG
chr3:42643738:G:C	0.000403964	SEC22C	SNP_TO_TG
chr10:62609738:T:C	0.000403761	RHOBTB1	SNP_TO_TG
chr7:26892325:G:A	0.000403614	SKAP2	SNP_TO_TG
chr4:77193208:A:T	0.000403601	CCDC158	SNP_TO_TG
chr11:66235242:A:G	0.000403561	BBS1	SNP_TO_TG
chr1:53444836:T:C	0.000403518	ZYG11B	SNP_TO_TG
chr19:10680478:A:G	0.000403357	KRI1	SNP_TO_TG
chr15:83588895:A:G	0.000403218	C15orf40	SNP_TO_TG
chr1:16016777:T:A	0.000402977	SLC25A34	SNP_TO_TG
chr10:119080297:A:G	0.00040257	PDZD8	SNP_TO_TG
chr11:66236431:G:A	0.000402391	ZDHHC24	SNP_TO_TG
chr4:1745770:A:G	0.00040211	TACC3	SNP_TO_TG
chr10:103743852:C:G	0.000402044	NPM3	SNP_TO_TG
chr10:62624715:C:G	0.000401882	RHOBTB1	SNP_TO_TG
chr10:119124240:G:A	0.000401512	PDZD8	SNP_TO_TG
chr4:1690893:C:G	0.000401435	TACC3	SNP_TO_TG
chr2:232385650:T:C	0.000401013	NMUR1	SNP_TO_TG
chr15:63508285:G:A	0.00040058	RPS27L	SNP_TO_TG
chr11:34966755:C:T	0.000400334	APIP	SNP_TO_TG
chr2:95740100:T:G	0.000400005	KCNIP3	SNP_TO_TG
chr5:131601720:G:A	0.000399941	PDLIM4	SNP_TO_TG
chr13:36657443:T:C	0.000399818	SOHLH2	SNP_TO_TG
chr19:15528649:A:T	0.000399761	AKAP8	SNP_TO_TG
chr11:63912728:C:T	0.000399689	CCDC88B	SNP_TO_TG
chr10:70058802:G:T	0.00039967	PBLD	SNP_TO_TG
chr4:20805507:C:T	0.000399179	PACRGL	SNP_TO_TG
chr22:43277147:A:G	0.000398988	ARFGAP3	SNP_TO_TG
chr2:216994146:T:C	0.000398936	XRCC5	SNP_TO_TG
chr2:232388035:T:C	0.000398519	NMUR1	SNP_TO_TG
chr2:95742678:C:A	0.00039834	PROM2	SNP_TO_TG
chr4:20679934:T:A	0.000398008	PACRGL	SNP_TO_TG
chr22:43296051:C:A	0.000397855	ARFGAP3	SNP_TO_TG
chr22:43316232:G:A	0.000397797	ARFGAP3	SNP_TO_TG
chr11:64170274:G:A	0.000397486	CCDC88B	SNP_TO_TG
chr15:63504015:A:T	0.000397243	RPS27L	SNP_TO_TG
chr14:74068890:G:A	0.00039716	ACOT2	SNP_TO_TG
chr4:1729347:A:G	0.000396979	TACC3	SNP_TO_TG
chr4:77198637:C:T	0.000396951	FAM47E	SNP_TO_TG
chr15:63502129:G:A	0.000396876	RPS27L	SNP_TO_TG
chr11:66270360:C:T	0.000396658	BBS1	SNP_TO_TG
chr2:207597420:A:T	0.000396311	MDH1B	SNP_TO_TG
chr4:44627266:G:C	0.000396159	GNPDA2	SNP_TO_TG
chr10:119130996:C:T	0.000396148	PDZD8	SNP_TO_TG
chr14:74047195:T:C	0.000395953	ACOT2	SNP_TO_TG
chr11:4625696:G:C	0.000395908	TRIM68	SNP_TO_TG
chr11:4657811:G:A	0.000395331	TRIM68	SNP_TO_TG
chr10:62606650:G:A	0.000394479	RHOBTB1	SNP_TO_TG
chr15:42672690:T:C	0.000394351	GANC	SNP_TO_TG
chr17:38163936:C:T	0.000394317	MED24	SNP_TO_TG
chr5:131600589:G:C	0.000394234	PDLIM4	SNP_TO_TG
chr2:232387698:G:A	0.000394008	NMUR1	SNP_TO_TG
chr4:57951704:T:C	0.000393599	IGFBP7	SNP_TO_TG
chr19:15749063:G:C	0.00039354	CYP4F12	SNP_TO_TG
chr4:44628881:C:T	0.000393507	GNPDA2	SNP_TO_TG
chr2:167370630:T:C	0.000393411	SCN7A	SNP_TO_TG
chr6:56900658:T:G	0.000393228	BEND6	SNP_TO_TG
chr7:128281256:G:A	0.000393211	METTL2B	SNP_TO_TG
chr22:43299294:T:A	0.00039318	ARFGAP3	SNP_TO_TG
chr3:42600979:A:T	0.000393154	SEC22C	SNP_TO_TG
chr11:94035172:C:T	0.000393117	GPR83	SNP_TO_TG
chr12:64084016:C:T	0.00039308	DPY19L2	SNP_TO_TG
chr15:42623234:C:T	0.000392932	GANC	SNP_TO_TG
chr11:66270774:C:G	0.000392749	CTSF	SNP_TO_TG
chr15:84777733:T:C	0.000392506	GOLGA6L4	SNP_TO_TG
chr5:140156264:T:C	0.000392275	PCDHA8	SNP_TO_TG
chr1:89500526:G:T	0.000392178	GBP3	SNP_TO_TG
chr7:128177115:A:G	0.000392072	METTL2B	SNP_TO_TG
chr3:52604180:A:G	0.00039175	GNL3	SNP_TO_TG
chr15:64843812:C:T	0.000391683	RBPMS2	SNP_TO_TG
chr6:87980735:G:C	0.000391537	SMIM8	SNP_TO_TG
chr2:232591793:C:T	0.000391427	PDE6D	SNP_TO_TG
chr22:43296317:C:T	0.0003913	ARFGAP3	SNP_TO_TG
chr9:116862427:G:C	0.000391298	KIF12	SNP_TO_TG
chr3:52979050:T:C	0.000391231	PPM1M	SNP_TO_TG
chr22:21106141:T:C	0.000390947	SNAP29	SNP_TO_TG
chr1:74502629:C:T	0.000390735	TNNI3K	SNP_TO_TG
chr15:63529400:A:G	0.000390659	RPS27L	SNP_TO_TG
chr5:131599370:T:C	0.000390325	PDLIM4	SNP_TO_TG
chr15:64870416:C:T	0.000390289	RBPMS2	SNP_TO_TG
chr1:176800749:G:A	0.000390246	ASTN1	SNP_TO_TG
chr11:94014866:G:C	0.000389942	GPR83	SNP_TO_TG
chr10:119130199:C:T	0.00038988	PDZD8	SNP_TO_TG
chr10:70069412:G:A	0.000389789	PBLD	SNP_TO_TG
chr10:119132046:T:C	0.000389645	PDZD8	SNP_TO_TG
chr11:43922776:G:A	0.000389452	ALKBH3	SNP_TO_TG
chr3:42648378:A:G	0.000389318	SEC22C	SNP_TO_TG
chr14:74074804:C:T	0.000388799	ACOT6	SNP_TO_TG
chr17:38150604:C:T	0.000388552	MED24	SNP_TO_TG
chr5:140180537:A:G	0.000388539	PCDHA7	SNP_TO_TG
chr2:167352464:T:G	0.0003877	SCN7A	SNP_TO_TG
chr3:42634544:A:G	0.000387531	SEC22C	SNP_TO_TG
chr3:48151062:C:T	0.000387376	ZNF589	SNP_TO_TG
chr1:74600403:T:A	0.000387204	TNNI3K	SNP_TO_TG
chr1:176795294:G:T	0.000386975	ASTN1	SNP_TO_TG
chr22:31982241:C:G	0.000386824	PISD	SNP_TO_TG
chr5:6390756:G:A	0.00038671	MED10	SNP_TO_TG
chr5:140018235:G:A	0.000386676	EIF4EBP3	SNP_TO_TG
chr5:140167463:C:T	0.000386473	PCDHA7	SNP_TO_TG
chr15:64291213:C:G	0.000386192	DAPK2	SNP_TO_TG
chr2:167368253:A:C	0.000386155	SCN7A	SNP_TO_TG
chr12:64091508:C:T	0.000386092	DPY19L2	SNP_TO_TG
chr1:166832698:A:G	0.000386038	MAEL	SNP_TO_TG
chr11:66214859:T:A	0.000385762	CTSF	SNP_TO_TG
chr14:74059383:G:C	0.000385641	ACOT2	SNP_TO_TG
chr2:95742453:A:C	0.000385486	PROM2	SNP_TO_TG
chr3:42643696:G:A	0.000385474	SEC22C	SNP_TO_TG
chr11:35005370:C:T	0.000385284	APIP	SNP_TO_TG
chr6:57065443:G:C	0.000385159	BEND6	SNP_TO_TG
chr14:76156407:T:C	0.000384608	TTLL5	SNP_TO_TG
chr3:42613235:C:T	0.000384545	SEC22C	SNP_TO_TG
chr15:84818792:T:C	0.00038436	GOLGA6L4	SNP_TO_TG
chr5:79607330:T:C	0.000383888	DHFR	SNP_TO_TG
chr4:25307423:A:G	0.000383813	ANAPC4	SNP_TO_TG
chr7:128178480:A:G	0.000383378	METTL2B	SNP_TO_TG
chr11:66236431:G:A	0.000383111	CTSF	SNP_TO_TG
chr10:103756750:A:G	0.00038296	NPM3	SNP_TO_TG
chr6:26393021:G:A	0.000382855	ZNF322	SNP_TO_TG
chr4:20634382:G:A	0.000382629	PACRGL	SNP_TO_TG
chr14:36279119:C:T	0.000382397	RALGAPA1	SNP_TO_TG
chr22:42130843:G:A	0.000382172	CSDC2	SNP_TO_TG
chr17:4781023:A:T	0.000382073	INCA1	SNP_TO_TG
chr4:1736737:T:C	0.000381788	TACC3	SNP_TO_TG
chr3:53101224:C:T	0.000381477	ITIH4	SNP_TO_TG
chr19:10679733:A:G	0.000380975	KRI1	SNP_TO_TG
chr22:43261694:T:G	0.000380962	ARFGAP3	SNP_TO_TG
chr11:4601228:G:A	0.000380873	TRIM68	SNP_TO_TG
chr12:10239455:A:G	0.000380764	CLEC1A	SNP_TO_TG
chr5:140174622:G:A	0.00038068	PCDHA10	SNP_TO_TG
chr15:41869162:G:A	0.000380616	RPAP1	SNP_TO_TG
chr3:4404898:C:T	0.000380524	SUMF1	SNP_TO_TG
chr1:183174002:C:G	0.0003805	LAMC2	SNP_TO_TG
chr4:77188327:T:G	0.000380134	CCDC158	SNP_TO_TG
chr3:52586682:T:A	0.000379863	GNL3	SNP_TO_TG
chr22:24604860:C:T	0.000379614	SUSD2	SNP_TO_TG
chr1:176813997:C:G	0.00037872	ASTN1	SNP_TO_TG
chr2:95487569:A:G	0.000378327	KCNIP3	SNP_TO_TG
chr5:140184442:G:A	0.000378251	PCDHA8	SNP_TO_TG
chr1:74656617:T:C	0.000378098	TNNI3K	SNP_TO_TG
chr14:76411880:A:G	0.000377803	TTLL5	SNP_TO_TG
chr1:89493957:G:A	0.000377759	GBP3	SNP_TO_TG
chr22:21211544:C:T	0.000377487	SNAP29	SNP_TO_TG
chr11:43906442:C:G	0.000377063	ALKBH3	SNP_TO_TG
chr4:88928197:A:G	0.000376957	PKD2	SNP_TO_TG
chr22:21175309:C:A	0.000376478	SNAP29	SNP_TO_TG
chr19:10688939:C:T	0.000376247	KRI1	SNP_TO_TG
chr15:78870803:C:T	0.000376059	CHRNA5	SNP_TO_TG
chr22:43264851:T:C	0.000375487	ARFGAP3	SNP_TO_TG
chr15:64864596:G:A	0.000375455	RBPMS2	SNP_TO_TG
chr10:62623425:G:A	0.000375343	RHOBTB1	SNP_TO_TG
chr15:42548839:G:A	0.000375193	GANC	SNP_TO_TG
chr11:35009086:C:T	0.000374801	APIP	SNP_TO_TG
chr14:36166496:G:C	0.000374442	RALGAPA1	SNP_TO_TG
chr15:41848796:G:A	0.000374403	RPAP1	SNP_TO_TG
chr13:50390031:A:T	0.000374017	EBPL	SNP_TO_TG
chr15:91009381:G:A	0.000373713	IQGAP1	SNP_TO_TG
chr10:119141869:T:C	0.000373686	PDZD8	SNP_TO_TG
chr6:87911136:C:G	0.000373328	SMIM8	SNP_TO_TG
chr22:21185753:G:A	0.00037331	SNAP29	SNP_TO_TG
chr6:87890465:C:T	0.000373297	SMIM8	SNP_TO_TG
chr3:42659954:C:T	0.000373218	SEC22C	SNP_TO_TG
chr22:21168756:G:A	0.000372783	SNAP29	SNP_TO_TG
chr22:42218602:G:A	0.000372485	TNFRSF13C	SNP_TO_TG
chr22:42239827:C:T	0.000372469	TNFRSF13C	SNP_TO_TG
chr11:43927688:T:C	0.000372191	ALKBH3	SNP_TO_TG
chr11:34962399:A:G	0.000372106	APIP	SNP_TO_TG
chr10:119116270:G:C	0.00037204	PDZD8	SNP_TO_TG
chr1:183157125:A:G	0.000372015	LAMC2	SNP_TO_TG
chr5:140157861:T:C	0.000371909	PCDHA10	SNP_TO_TG
chr19:15503806:G:A	0.000371764	AKAP8	SNP_TO_TG
chr17:38160008:C:T	0.000371726	MED24	SNP_TO_TG
chr2:167365268:G:A	0.000371564	SCN7A	SNP_TO_TG
chr15:42624908:T:C	0.000371357	GANC	SNP_TO_TG
chr2:95806167:C:G	0.000371311	PROM2	SNP_TO_TG
chr10:119052749:G:A	0.00037116	PDZD8	SNP_TO_TG
chr22:43272792:C:T	0.000371062	ARFGAP3	SNP_TO_TG
chr22:42246037:G:A	0.000371016	TNFRSF13C	SNP_TO_TG
chr6:27423966:A:G	0.000370991	ZNF391	SNP_TO_TG
chr14:36247509:G:A	0.000370917	RALGAPA1	SNP_TO_TG
chr5:140165231:T:C	0.000369553	PCDHA10	SNP_TO_TG
chr21:27038874:G:T	0.000369475	JAM2	SNP_TO_TG
chr15:63506743:G:A	0.000369465	RPS27L	SNP_TO_TG
chr3:52983246:G:C	0.000369386	PPM1M	SNP_TO_TG
chr5:140157861:T:C	0.000369149	PCDHA7	SNP_TO_TG
chr11:63930466:G:A	0.000369024	CCDC88B	SNP_TO_TG
chr22:19185606:T:C	0.000368873	MRPL40	SNP_TO_TG
chr6:87986696:T:A	0.000368844	SMIM8	SNP_TO_TG
chr11:66242402:T:G	0.000368802	CTSF	SNP_TO_TG
chr10:119089183:A:G	0.000368742	PDZD8	SNP_TO_TG
chr10:62610324:A:T	0.000368618	RHOBTB1	SNP_TO_TG
chr11:93992700:T:C	0.000368518	GPR83	SNP_TO_TG
chr2:95733847:T:C	0.000367865	PROM2	SNP_TO_TG
chr7:97848681:A:G	0.000367826	BHLHA15	SNP_TO_TG
chr1:183156006:T:G	0.000367816	LAMC2	SNP_TO_TG
chr16:58355094:G:A	0.00036705	PRSS54	SNP_TO_TG
chr11:66293273:A:G	0.000366894	CTSF	SNP_TO_TG
chr16:58336291:A:G	0.000366597	PRSS54	SNP_TO_TG
chr11:66256099:G:A	0.000366252	CTSF	SNP_TO_TG
chr4:77198465:G:A	0.000366243	FAM47E	SNP_TO_TG
chr15:90985596:C:G	0.000366112	IQGAP1	SNP_TO_TG
chr1:75234661:T:C	0.000366016	TYW3	SNP_TO_TG
chr1:74599340:G:T	0.000365852	TNNI3K	SNP_TO_TG
chr7:97849451:C:G	0.0003657	BHLHA15	SNP_TO_TG
chr15:84784919:G:A	0.000365617	GOLGA6L4	SNP_TO_TG
chr15:75613092:C:T	0.000365404	COMMD4	SNP_TO_TG
chr15:90775919:T:A	0.000365378	CIB1	SNP_TO_TG
chr5:140162160:C:T	0.000365352	PCDHA10	SNP_TO_TG
chr2:167367526:G:A	0.000365281	SCN7A	SNP_TO_TG
chr19:15749116:T:C	0.000365177	CYP4F12	SNP_TO_TG
chr11:63942777:C:T	0.000365172	CCDC88B	SNP_TO_TG
chr2:95855555:C:T	0.000365171	PROM2	SNP_TO_TG
chr3:52507719:G:C	0.000365088	ITIH4	SNP_TO_TG
chr3:42643600:G:A	0.000365071	SEC22C	SNP_TO_TG
chr2:232389139:A:G	0.000364934	NMUR1	SNP_TO_TG
chr1:222925935:T:C	0.000364929	AIDA	SNP_TO_TG
chr16:19977733:C:T	0.000364279	KNOP1	SNP_TO_TG
chr14:36109361:C:G	0.000363991	RALGAPA1	SNP_TO_TG
chr3:53058960:C:T	0.000363967	ITIH4	SNP_TO_TG
chr5:140168151:G:T	0.000363718	PCDHA7	SNP_TO_TG
chr15:75607592:A:G	0.000363647	COMMD4	SNP_TO_TG
chr19:15516024:A:T	0.000363395	AKAP8	SNP_TO_TG
chr3:52973373:A:T	0.000363241	PPM1M	SNP_TO_TG
chr4:77198054:C:T	0.000362546	FAM47E	SNP_TO_TG
chr19:10693008:G:C	0.000362114	AP1M2	SNP_TO_TG
chr1:151674396:T:C	0.000362014	SNX27	SNP_TO_TG
chr22:42219160:G:C	0.000362	TNFRSF13C	SNP_TO_TG
chr6:87976450:C:T	0.000361989	SMIM8	SNP_TO_TG
chr15:51157753:C:T	0.000361868	TNFAIP8L3	SNP_TO_TG
chr22:42636687:T:C	0.000361654	WBP2NL	SNP_TO_TG
chr1:75188321:G:A	0.000361583	TYW3	SNP_TO_TG
chr11:63952759:C:T	0.000361524	CCDC88B	SNP_TO_TG
chr15:90776154:G:T	0.000361236	CIB1	SNP_TO_TG
chr4:20710254:C:T	0.000361163	PACRGL	SNP_TO_TG
chr22:43252280:A:G	0.000360946	ARFGAP3	SNP_TO_TG
chr5:6383669:C:G	0.000360781	MED10	SNP_TO_TG
[truncated: 271,024+ more rows]
