# Supplementary material for: DeepGAMI: deep biologically guided auxiliary learning for multimodal integration and imputation to improve genotype–phenotype prediction
Source: Genome Med. 2023 Oct 31;15:88. doi: 10.1186/s13073-023-01248-6 (PMC10617196; doi:10.1186/s13073-023-01248-6)
Supplement: Supplementary file 5 — Additional file 5. Prioritized genes and SNPs for cognitive impairment phenotype in Alzheimer’s disease. [file 13073_2023_1248_MOESM5_ESM.xlsx]

## Sheet: Sheet1
id	imp_score	phenotype	feat_type
SP9	0.0732853	No CI	TF
STAT4	0.0787628	No CI	TF
HEY2	0.0441462	No CI	TF
ZKSCAN3	0.00968448	No CI	TF
MESP2	0.0180798	No CI	TF
TFEB	0.0258445	No CI	TF
RUNX3	0.0815008	No CI	TF
FOXO4	0.0401324	No CI	TF
PLAG1	0.0419357	No CI	TF
NEUROG2	0.0677074	No CI	TF
KLF15	0.0319155	No CI	TF
HMBOX1	0.0042568	No CI	TF
NKX2-2	0.0191845	No CI	TF
FLI1	0.0267661	No CI	TF
TP73	0.0930533	No CI	TF
HES7	0.0664814	No CI	TF
TCF3	0.00256493	No CI	TF
YY2	0.124081	No CI	TF
VENTX	0.0653856	No CI	TF
ZBTB42	0.192295	No CI	TF
TGIF2	0.00508222	No CI	TF
RFX8	0.0228144	No CI	TF
CREB3L1	0.00221518	No CI	TF
PLAGL1	0.0592976	No CI	TF
TFAP2E	0.122809	No CI	TF
NFKB1	0.0137227	No CI	TF
MEF2C	0.0975788	No CI	TF
HOXD1	0.0620545	No CI	TF
TCF15	0.131537	No CI	TF
MYOG	0.220591	No CI	TF
TGIF1	0.0174738	No CI	TF
DRGX	0.00241418	No CI	TF
YBX1	0.0479385	No CI	TF
AHRR	0.000691453	No CI	TF
TET1	0.0171116	No CI	TF
TFAP2A	0.042619	No CI	TF
FOXO1	0.0386913	No CI	TF
THRB	0.0579974	No CI	TF
NFAT5	0.065407	No CI	TF
TBX15	0.0634796	No CI	TF
PKNOX2	0.060798	No CI	TF
EMX2	0.00653293	No CI	TF
ZBTB7B	0.027927	No CI	TF
MAFF	0.00105634	No CI	TF
MAFB	0.0293262	No CI	TF
FOXP2	0.0701061	No CI	TF
TFAP2C	0.128337	No CI	TF
ELF1	0.0284343	No CI	TF
GLI2	0.00383991	No CI	TF
FOXJ3	0.0542692	No CI	TF
E2F3	0.0615469	No CI	TF
MXI1	0.0920761	No CI	TF
POU3F1	0.0653674	No CI	TF
FOXC2	0.0673515	No CI	TF
SOX10	0.0571549	No CI	TF
RXRG	0.0213853	No CI	TF
NR2F2	0.0770977	No CI	TF
NR0B1	0.0351458	No CI	TF
ZNF232	0.00515221	No CI	TF
MITF	0.0286837	No CI	TF
MEIS3	0.0972998	No CI	TF
GRHL1	0.0473247	No CI	TF
FOXN3	0.0468289	No CI	TF
HIVEP2	0.0150076	No CI	TF
SPDEF	0.0860555	No CI	TF
FOXF2	0.0118181	No CI	TF
NFATC2	0.0137976	No CI	TF
MAFK	0.0242516	No CI	TF
CENPB	0.00706798	No CI	TF
KLF8	0.0888688	No CI	TF
NEUROD6	0.0874135	No CI	TF
RREB1	0.0601339	No CI	TF
STAT5A	0.00202895	No CI	TF
SOX8	0.0502112	No CI	TF
POU3F3	0.0794439	No CI	TF
TBX3	0.01115	No CI	TF
SP7	0.182625	No CI	TF
HIC1	0.0456618	No CI	TF
NHLH2	0.0317472	No CI	TF
BCL6B	0.129479	No CI	TF
FOXF1	0.0300025	No CI	TF
PAX7	0.0190831	No CI	TF
HNF4A	0.127443	No CI	TF
RXRA	0.0354586	No CI	TF
SP1	0.0665443	No CI	TF
GATA2	0.100053	No CI	TF
NR2E1	0.0246292	No CI	TF
FOXD4L1	0.187867	No CI	TF
FOXD4	0.0202145	No CI	TF
IRF2	0.00848206	No CI	TF
IRF1	0.000917654	No CI	TF
FOXC1	0.0614576	No CI	TF
RELA	0.018756	No CI	TF
GLI1	0.00577892	No CI	TF
SP6	0.160098	No CI	TF
TCF7L1	0.000109489	No CI	TF
ONECUT2	0.0651888	No CI	TF
MYB	0.097689	No CI	TF
ZNF423	0.0304662	No CI	TF
FOXM1	0.0495461	No CI	TF
TFCP2	0.0699097	No CI	TF
FOXD2	0.0651265	No CI	TF
SP9	0.0457259	Mild CI	TF
STAT4	0.128162	Mild CI	TF
HEY2	0.00705784	Mild CI	TF
ZKSCAN3	0.0162766	Mild CI	TF
MESP2	0.00997307	Mild CI	TF
TFEB	0.0128966	Mild CI	TF
RUNX3	0.0606721	Mild CI	TF
FOXO4	0.0245842	Mild CI	TF
PLAG1	0.0226481	Mild CI	TF
NEUROG2	0.0406307	Mild CI	TF
KLF15	0.0985368	Mild CI	TF
HMBOX1	0.0131076	Mild CI	TF
NKX2-2	0.0288722	Mild CI	TF
FLI1	0.0184182	Mild CI	TF
TP73	0.116057	Mild CI	TF
HES7	0.0545967	Mild CI	TF
TCF3	0.000179383	Mild CI	TF
YY2	0.04676	Mild CI	TF
VENTX	0.0223145	Mild CI	TF
ZBTB42	0.0525389	Mild CI	TF
TGIF2	0.00995371	Mild CI	TF
RFX8	0.0434017	Mild CI	TF
CREB3L1	0.00576079	Mild CI	TF
PLAGL1	0.0605645	Mild CI	TF
TFAP2E	0.158373	Mild CI	TF
NFKB1	0.0181103	Mild CI	TF
MEF2C	0.0907318	Mild CI	TF
HOXD1	0.010418	Mild CI	TF
TCF15	0.0506117	Mild CI	TF
MYOG	0.123537	Mild CI	TF
TGIF1	0.00486589	Mild CI	TF
DRGX	0.00927133	Mild CI	TF
YBX1	0.0685601	Mild CI	TF
AHRR	0.00240073	Mild CI	TF
TET1	0.0140324	Mild CI	TF
TFAP2A	0.140871	Mild CI	TF
FOXO1	0.0415255	Mild CI	TF
THRB	0.132807	Mild CI	TF
NFAT5	0.0128308	Mild CI	TF
TBX15	0.0279182	Mild CI	TF
PKNOX2	0.0764559	Mild CI	TF
EMX2	0.0444185	Mild CI	TF
ZBTB7B	0.0254136	Mild CI	TF
MAFF	0.00681297	Mild CI	TF
MAFB	0.0321064	Mild CI	TF
FOXP2	0.0147098	Mild CI	TF
TFAP2C	0.0592977	Mild CI	TF
ELF1	0.0238704	Mild CI	TF
GLI2	0.00117673	Mild CI	TF
FOXJ3	0.0505223	Mild CI	TF
E2F3	0.0867067	Mild CI	TF
MXI1	0.0386315	Mild CI	TF
POU3F1	0.0198033	Mild CI	TF
FOXC2	0.0601429	Mild CI	TF
SOX10	0.0452015	Mild CI	TF
RXRG	0.0188673	Mild CI	TF
NR2F2	0.0670455	Mild CI	TF
NR0B1	0.0636503	Mild CI	TF
ZNF232	0.00750306	Mild CI	TF
MITF	0.00904444	Mild CI	TF
MEIS3	0.12454	Mild CI	TF
GRHL1	0.0125693	Mild CI	TF
FOXN3	0.0792571	Mild CI	TF
HIVEP2	0.0293058	Mild CI	TF
SPDEF	0.061725	Mild CI	TF
FOXF2	0.0432421	Mild CI	TF
NFATC2	0.0143077	Mild CI	TF
MAFK	0.063926	Mild CI	TF
CENPB	0.0134656	Mild CI	TF
KLF8	0.0338479	Mild CI	TF
NEUROD6	0.0600024	Mild CI	TF
RREB1	0.0970132	Mild CI	TF
STAT5A	0.00646419	Mild CI	TF
SOX8	0.0311612	Mild CI	TF
POU3F3	0.0487901	Mild CI	TF
TBX3	0.00782284	Mild CI	TF
SP7	0.228661	Mild CI	TF
HIC1	0.0405374	Mild CI	TF
NHLH2	0.0366717	Mild CI	TF
BCL6B	0.0421941	Mild CI	TF
FOXF1	0.011488	Mild CI	TF
PAX7	0.00680688	Mild CI	TF
HNF4A	0.254025	Mild CI	TF
RXRA	0.0812958	Mild CI	TF
SP1	0.0277684	Mild CI	TF
GATA2	0.0388667	Mild CI	TF
NR2E1	0.0269023	Mild CI	TF
FOXD4L1	0.220582	Mild CI	TF
FOXD4	0.041748	Mild CI	TF
IRF2	0.0200641	Mild CI	TF
IRF1	0.00181222	Mild CI	TF
FOXC1	0.0488071	Mild CI	TF
RELA	0.0291117	Mild CI	TF
GLI1	0.015901	Mild CI	TF
SP6	0.198204	Mild CI	TF
TCF7L1	0.00102259	Mild CI	TF
ONECUT2	0.0209823	Mild CI	TF
MYB	0.030469	Mild CI	TF
ZNF423	0.0312014	Mild CI	TF
FOXM1	0.0194921	Mild CI	TF
TFCP2	0.0654775	Mild CI	TF
FOXD2	0.103445	Mild CI	TF
SP9	0.13238	CI AD/dementia	TF
STAT4	0.0334203	CI AD/dementia	TF
HEY2	0.0384111	CI AD/dementia	TF
ZKSCAN3	0.0126737	CI AD/dementia	TF
MESP2	0.00983449	CI AD/dementia	TF
TFEB	0.0203598	CI AD/dementia	TF
RUNX3	0.109765	CI AD/dementia	TF
FOXO4	0.0395438	CI AD/dementia	TF
PLAG1	0.0537749	CI AD/dementia	TF
NEUROG2	0.0967326	CI AD/dementia	TF
KLF15	0.0966294	CI AD/dementia	TF
HMBOX1	0.00850855	CI AD/dementia	TF
NKX2-2	0.0067916	CI AD/dementia	TF
FLI1	0.0103147	CI AD/dementia	TF
TP73	0.0887263	CI AD/dementia	TF
HES7	0.0189289	CI AD/dementia	TF
TCF3	0.00225276	CI AD/dementia	TF
YY2	0.118325	CI AD/dementia	TF
VENTX	0.0390146	CI AD/dementia	TF
ZBTB42	0.171038	CI AD/dementia	TF
TGIF2	0.0134313	CI AD/dementia	TF
RFX8	0.04105	CI AD/dementia	TF
CREB3L1	0.00497424	CI AD/dementia	TF
PLAGL1	0.124753	CI AD/dementia	TF
TFAP2E	0.0419565	CI AD/dementia	TF
NFKB1	0.0272628	CI AD/dementia	TF
MEF2C	0.170846	CI AD/dementia	TF
HOXD1	0.0542025	CI AD/dementia	TF
TCF15	0.169407	CI AD/dementia	TF
MYOG	0.210082	CI AD/dementia	TF
TGIF1	0.0221784	CI AD/dementia	TF
DRGX	0.00603122	CI AD/dementia	TF
YBX1	0.109786	CI AD/dementia	TF
AHRR	0.000832328	CI AD/dementia	TF
TET1	0.0233842	CI AD/dementia	TF
TFAP2A	0.0948818	CI AD/dementia	TF
FOXO1	0.0331603	CI AD/dementia	TF
THRB	0.121575	CI AD/dementia	TF
NFAT5	0.0591325	CI AD/dementia	TF
TBX15	0.0552854	CI AD/dementia	TF
PKNOX2	0.116455	CI AD/dementia	TF
EMX2	0.044464	CI AD/dementia	TF
ZBTB7B	0.0454809	CI AD/dementia	TF
MAFF	0.00397573	CI AD/dementia	TF
MAFB	0.00339749	CI AD/dementia	TF
FOXP2	0.0719663	CI AD/dementia	TF
TFAP2C	0.133302	CI AD/dementia	TF
ELF1	0.0505637	CI AD/dementia	TF
GLI2	0.00503605	CI AD/dementia	TF
FOXJ3	0.0733506	CI AD/dementia	TF
E2F3	0.046614	CI AD/dementia	TF
MXI1	0.124565	CI AD/dementia	TF
POU3F1	0.0636509	CI AD/dementia	TF
FOXC2	0.0525268	CI AD/dementia	TF
SOX10	0.0770054	CI AD/dementia	TF
RXRG	0.0249608	CI AD/dementia	TF
NR2F2	0.0173521	CI AD/dementia	TF
NR0B1	0.0332418	CI AD/dementia	TF
ZNF232	0.00295796	CI AD/dementia	TF
MITF	0.0287694	CI AD/dementia	TF
MEIS3	0.204077	CI AD/dementia	TF
GRHL1	0.040664	CI AD/dementia	TF
FOXN3	0.106723	CI AD/dementia	TF
HIVEP2	0.0289724	CI AD/dementia	TF
SPDEF	0.0652035	CI AD/dementia	TF
FOXF2	0.0305915	CI AD/dementia	TF
NFATC2	0.0210607	CI AD/dementia	TF
MAFK	0.0785056	CI AD/dementia	TF
CENPB	0.014333	CI AD/dementia	TF
KLF8	0.0829351	CI AD/dementia	TF
NEUROD6	0.118523	CI AD/dementia	TF
RREB1	0.0280833	CI AD/dementia	TF
STAT5A	0.00745568	CI AD/dementia	TF
SOX8	0.0418741	CI AD/dementia	TF
POU3F3	0.042803	CI AD/dementia	TF
TBX3	0.00293994	CI AD/dementia	TF
SP7	0.0674309	CI AD/dementia	TF
HIC1	0.00618407	CI AD/dementia	TF
NHLH2	0.0475101	CI AD/dementia	TF
BCL6B	0.0733614	CI AD/dementia	TF
FOXF1	0.0394201	CI AD/dementia	TF
PAX7	0.0125516	CI AD/dementia	TF
HNF4A	0.100398	CI AD/dementia	TF
RXRA	0.0475821	CI AD/dementia	TF
SP1	0.081768	CI AD/dementia	TF
GATA2	0.0624468	CI AD/dementia	TF
NR2E1	0.0248281	CI AD/dementia	TF
FOXD4L1	0.199626	CI AD/dementia	TF
FOXD4	0.046699	CI AD/dementia	TF
IRF2	0.00820302	CI AD/dementia	TF
IRF1	0.00130401	CI AD/dementia	TF
FOXC1	0.0367306	CI AD/dementia	TF
RELA	0.0373696	CI AD/dementia	TF
GLI1	0.00576345	CI AD/dementia	TF
SP6	0.12083	CI AD/dementia	TF
TCF7L1	0.000441134	CI AD/dementia	TF
ONECUT2	0.0540195	CI AD/dementia	TF
MYB	0.0637372	CI AD/dementia	TF
ZNF423	0.0437321	CI AD/dementia	TF
FOXM1	0.0544614	CI AD/dementia	TF
TFCP2	0.0983366	CI AD/dementia	TF
FOXD2	0.0674324	CI AD/dementia	TF
chr7_87384164_C_T_b38	0.00825435	No CI	SNP
chr17_51240964_C_T_b38	0.0548714	No CI	SNP
chr19_45292804_C_T_b38	0.0861734	No CI	SNP
chr7_44523956_C_T_b38	0.0296663	No CI	SNP
chr1_35773633_C_T_b38	0.0534047	No CI	SNP
chr20_36261305_G_A_b38	0.0300663	No CI	SNP
chr14_62125374_C_T_b38	0.00773793	No CI	SNP
chr14_99574045_T_C_b38	0.00851826	No CI	SNP
chr6_643726_A_C_b38	0.0305338	No CI	SNP
chr6_648918_C_T_b38	0.0486556	No CI	SNP
chr6_651014_T_C_b38	0.00363603	No CI	SNP
chr6_841734_G_C_b38	0.0154067	No CI	SNP
chr6_738592_C_T_b38	0.0360581	No CI	SNP
chr6_629612_T_C_b38	0.0235269	No CI	SNP
chr6_2346014_T_A_b38	0.0471122	No CI	SNP
chr6_625568_C_T_b38	0.0436562	No CI	SNP
chr6_815895_G_A_b38	0.0306971	No CI	SNP
chr6_618261_A_G_b38	0.0106567	No CI	SNP
chr6_849070_G_A_b38	0.0604897	No CI	SNP
chr6_856881_G_T_b38	0.0233507	No CI	SNP
chr6_776308_G_T_b38	0.0158483	No CI	SNP
chr6_683600_T_C_b38	0.0433826	No CI	SNP
chr6_848699_G_C_b38	0.00842766	No CI	SNP
chr6_806089_G_A_b38	0.00978449	No CI	SNP
chr6_827897_C_T_b38	0.0151349	No CI	SNP
chr12_129745353_C_T_b38	0.114646	No CI	SNP
chr19_50733450_G_A_b38	0.0376374	No CI	SNP
chr19_38512051_C_T_b38	0.0547376	No CI	SNP
chr11_125777817_T_C_b38	0.0884636	No CI	SNP
chr20_47066879_A_G_b38	0.00647183	No CI	SNP
chr19_689828_C_T_b38	0.0130425	No CI	SNP
chr19_768429_C_T_b38	0.0964071	No CI	SNP
chr19_290157_C_A_b38	0.0427753	No CI	SNP
chr19_767890_G_C_b38	0.0260616	No CI	SNP
chr19_417157_C_T_b38	0.0365873	No CI	SNP
chr19_763886_A_C_b38	0.0209561	No CI	SNP
chr19_416205_T_C_b38	0.0171224	No CI	SNP
chr19_756909_C_T_b38	0.0546462	No CI	SNP
chr19_102938_A_G_b38	0.0153478	No CI	SNP
chr19_983421_C_T_b38	0.0526692	No CI	SNP
chr19_761978_C_T_b38	0.0326809	No CI	SNP
chr19_694731_C_T_b38	0.0626306	No CI	SNP
chr19_982362_C_T_b38	0.0284694	No CI	SNP
chr19_759261_G_A_b38	0.0518302	No CI	SNP
chr19_438911_C_T_b38	0.0433784	No CI	SNP
chr19_760251_G_A_b38	0.00944672	No CI	SNP
chr19_412860_G_A_b38	0.0389703	No CI	SNP
chr19_447320_G_C_b38	0.0100385	No CI	SNP
chr19_991361_C_G_b38	0.0328059	No CI	SNP
chr19_385376_G_C_b38	0.0361076	No CI	SNP
chr19_647462_G_A_b38	0.080742	No CI	SNP
chr19_430290_G_A_b38	0.0626805	No CI	SNP
chr19_982895_C_A_b38	0.0499806	No CI	SNP
chr19_947554_C_T_b38	0.0331409	No CI	SNP
chr19_322054_G_A_b38	0.0403107	No CI	SNP
chr19_987897_C_T_b38	0.0896237	No CI	SNP
chr19_406174_T_A_b38	0.0306772	No CI	SNP
chr19_982195_G_T_b38	0.0522846	No CI	SNP
chr19_978855_A_G_b38	0.0199857	No CI	SNP
chr19_387268_C_A_b38	0.0770568	No CI	SNP
chr19_389217_G_A_b38	0.0392677	No CI	SNP
chr2_85439907_G_A_b38	0.0262042	No CI	SNP
chr1_5021113_G_A_b38	0.0689361	No CI	SNP
chr8_41557750_A_G_b38	0.0125677	No CI	SNP
chr8_42569606_C_T_b38	0.0160363	No CI	SNP
chr2_101451842_C_T_b38	0.000571137	No CI	SNP
chr19_2374399_C_T_b38	0.0172901	No CI	SNP
chr3_127042460_G_A_b38	0.0239996	No CI	SNP
chr2_121463599_G_C_b38	0.00764127	No CI	SNP
chr12_105614092_A_G_b38	0.00388803	No CI	SNP
chr11_369119_C_T_b38	0.0622924	No CI	SNP
chr11_805953_G_C_b38	0.00865678	No CI	SNP
chr11_707025_G_A_b38	0.0211909	No CI	SNP
chr11_710889_G_A_b38	0.0124656	No CI	SNP
chr11_358264_C_T_b38	0.0185972	No CI	SNP
chr11_362615_G_A_b38	0.0398966	No CI	SNP
chr11_715053_T_C_b38	0.0323907	No CI	SNP
chr11_365550_A_G_b38	0.0486623	No CI	SNP
chr11_715060_G_A_b38	0.0193972	No CI	SNP
chr11_518569_C_T_b38	0.0241382	No CI	SNP
chr11_332222_C_T_b38	0.0636738	No CI	SNP
chr11_762801_C_T_b38	0.00880426	No CI	SNP
chr11_1233760_G_A_b38	0.0718876	No CI	SNP
chr11_906896_C_T_b38	0.0718326	No CI	SNP
chr11_777641_C_A_b38	0.0127777	No CI	SNP
chr11_767810_A_G_b38	0.006699	No CI	SNP
chr11_562065_C_T_b38	0.024385	No CI	SNP
chr11_739458_A_G_b38	0.00701708	No CI	SNP
chr11_564674_G_A_b38	0.0186268	No CI	SNP
chr11_745660_C_A_b38	0.00891362	No CI	SNP
chr11_738827_A_G_b38	0.0160846	No CI	SNP
chr11_798254_C_A_b38	0.00611463	No CI	SNP
chr18_459411_A_C_b38	0.0286699	No CI	SNP
chr18_667691_A_T_b38	0.0204766	No CI	SNP
chr18_702077_A_G_b38	0.0167244	No CI	SNP
chr18_685818_A_G_b38	0.0173795	No CI	SNP
chr18_684335_C_T_b38	0.0423596	No CI	SNP
chr18_553517_G_A_b38	0.0982858	No CI	SNP
chr6_71424717_G_A_b38	0.0102973	No CI	SNP
chr18_4682279_G_T_b38	0.0085018	No CI	SNP
chr18_4695410_G_A_b38	0.00934373	No CI	SNP
chr18_4701506_T_C_b38	0.0188484	No CI	SNP
chr11_129431313_G_A_b38	0.00995438	No CI	SNP
chr12_31924544_G_A_b38	0.00365702	No CI	SNP
chr19_6339119_C_T_b38	0.0440463	No CI	SNP
chr20_3791787_G_A_b38	0.00959794	No CI	SNP
chr19_7542228_C_T_b38	0.0153987	No CI	SNP
chr17_5677531_G_A_b38	0.0421076	No CI	SNP
chr8_6799777_C_T_b38	0.0114343	No CI	SNP
chr3_112384117_A_G_b38	0.00330553	No CI	SNP
chr19_17411500_T_C_b38	0.0800147	No CI	SNP
chr16_31691635_C_T_b38	0.0210482	No CI	SNP
chr22_20287888_G_A_b38	0.0272211	No CI	SNP
chr22_22163918_C_T_b38	0.0460492	No CI	SNP
chr22_42865866_C_T_b38	0.0138967	No CI	SNP
chr14_67603830_C_T_b38	0.0103314	No CI	SNP
chr14_92939815_G_A_b38	0.0100743	No CI	SNP
chr14_96091037_G_A_b38	0.0576333	No CI	SNP
chr14_34496183_C_T_b38	0.0159391	No CI	SNP
chr20_44115185_C_T_b38	0.0578112	No CI	SNP
chr20_1668407_G_A_b38	0.0795468	No CI	SNP
chr20_24119725_G_A_b38	0.0429825	No CI	SNP
chr18_4181926_T_C_b38	0.00865034	No CI	SNP
chr18_3984483_C_T_b38	0.00601942	No CI	SNP
chr18_4141703_C_G_b38	0.0387405	No CI	SNP
chr18_3805462_C_T_b38	0.057111	No CI	SNP
chr18_3758248_T_C_b38	0.0092793	No CI	SNP
chr18_3984886_A_G_b38	0.00429589	No CI	SNP
chr18_3806713_C_T_b38	0.0144415	No CI	SNP
chr18_3769744_T_C_b38	0.0299745	No CI	SNP
chr18_49175226_G_A_b38	0.00304367	No CI	SNP
chr13_53341798_G_A_b38	0.0659544	No CI	SNP
chr16_48885619_G_A_b38	0.0172742	No CI	SNP
chr16_87212312_G_C_b38	0.00525762	No CI	SNP
chr15_99180276_T_A_b38	0.0653105	No CI	SNP
chr8_30464740_C_T_b38	0.000304425	No CI	SNP
chr19_29509738_T_C_b38	0.0290086	No CI	SNP
chr7_52312450_G_A_b38	0.000519957	No CI	SNP
chr9_79503112_G_A_b38	0.00325827	No CI	SNP
chr9_12510409_A_G_b38	0.0625752	No CI	SNP
chr9_12606973_G_A_b38	0.00444939	No CI	SNP
chr9_12058973_G_T_b38	0.0121912	No CI	SNP
chr9_12058051_T_G_b38	0.0431953	No CI	SNP
chr9_12481723_C_A_b38	0.000806889	No CI	SNP
chr9_12541189_T_A_b38	0.0139466	No CI	SNP
chr9_12540715_G_C_b38	0.0104111	No CI	SNP
chr9_12539719_C_T_b38	0.0112959	No CI	SNP
chr9_12007078_C_A_b38	0.00882672	No CI	SNP
chr9_12396671_G_C_b38	0.0171332	No CI	SNP
chr9_12404899_A_G_b38	0.0358329	No CI	SNP
chr9_11686970_G_A_b38	0.00988081	No CI	SNP
chr9_12356374_A_G_b38	0.0150633	No CI	SNP
chr9_12587627_G_A_b38	0.0204355	No CI	SNP
chr10_30863059_C_T_b38	0.043099	No CI	SNP
chr12_31077866_G_A_b38	0.0137588	No CI	SNP
chr6_62846349_G_A_b38	0.000104767	No CI	SNP
chr6_23845451_A_G_b38	0.0163228	No CI	SNP
chr5_179290575_G_A_b38	0.00193563	No CI	SNP
chr5_34434666_G_A_b38	0.056931	No CI	SNP
chr3_126036715_C_T_b38	0.0382667	No CI	SNP
chr2_63617087_C_T_b38	0.00696981	No CI	SNP
chr2_203859027_G_A_b38	0.0299037	No CI	SNP
chr14_74289713_T_C_b38	0.0763599	No CI	SNP
chr10_96103232_A_G_b38	0.00928663	No CI	SNP
chr10_24079113_C_T_b38	0.105558	No CI	SNP
chr13_40445695_C_T_b38	0.041331	No CI	SNP
chr8_21699773_C_T_b38	0.0053864	No CI	SNP
chr1_99445751_A_C_b38	0.0435057	No CI	SNP
chr4_2623898_T_C_b38	0.0233728	No CI	SNP
chr20_22824260_C_T_b38	0.00261669	No CI	SNP
chr14_44791509_T_C_b38	0.00192194	No CI	SNP
chr7_151807412_C_T_b38	0.0036213	No CI	SNP
chr1_107723325_C_G_b38	0.00126516	No CI	SNP
chr18_59738539_G_A_b38	0.00625637	No CI	SNP
chr5_111161867_T_C_b38	0.0274431	No CI	SNP
chr6_88683153_C_T_b38	0.0107002	No CI	SNP
chr1_181396696_C_T_b38	0.0136952	No CI	SNP
chr2_230710224_A_G_b38	0.0502652	No CI	SNP
chr14_20338424_C_G_b38	0.036365	No CI	SNP
chr2_130211185_A_G_b38	0.00293518	No CI	SNP
chr8_120057395_G_A_b38	0.0378504	No CI	SNP
chr8_119427536_T_C_b38	0.0370494	No CI	SNP
chr9_27355868_A_G_b38	0.00909562	No CI	SNP
chr6_426758_G_C_b38	0.00887489	No CI	SNP
chr6_580318_G_A_b38	0.0217561	No CI	SNP
chr6_582137_A_T_b38	0.0241653	No CI	SNP
chr6_580144_C_T_b38	0.0268452	No CI	SNP
chr6_585333_G_A_b38	0.0351169	No CI	SNP
chr6_424263_C_T_b38	0.00598404	No CI	SNP
chr6_408815_C_T_b38	0.0189202	No CI	SNP
chr6_521107_C_T_b38	0.0217879	No CI	SNP
chr6_461521_T_C_b38	0.0107965	No CI	SNP
chr6_438164_C_T_b38	0.0106335	No CI	SNP
chr6_526670_C_A_b38	0.024471	No CI	SNP
chr6_503807_C_T_b38	0.0159956	No CI	SNP
chr6_597900_T_C_b38	0.00184097	No CI	SNP
chr11_83633650_T_C_b38	0.0214969	No CI	SNP
chr12_102900316_C_T_b38	0.0187416	No CI	SNP
chr15_90791656_C_T_b38	0.024191	No CI	SNP
chr18_26005788_A_G_b38	0.000525655	No CI	SNP
chr1_230022290_T_C_b38	0.0468497	No CI	SNP
chr2_715588_C_T_b38	0.00144864	No CI	SNP
chr1_226724803_A_G_b38	0.0387216	No CI	SNP
chr3_13461189_G_C_b38	0.01072	No CI	SNP
chr4_113221722_A_G_b38	0.00122471	No CI	SNP
chr5_1956191_G_A_b38	0.00829792	No CI	SNP
chr8_72487982_T_C_b38	0.0237408	No CI	SNP
chr11_99128241_C_T_b38	0.000874317	No CI	SNP
chr3_23055584_C_T_b38	0.114644	No CI	SNP
chr6_145843330_C_T_b38	0.0257796	No CI	SNP
chr16_81240264_T_C_b38	0.00444613	No CI	SNP
chr4_186446250_T_C_b38	0.000334127	No CI	SNP
chr17_12670611_A_G_b38	0.0170042	No CI	SNP
chr1_4371238_G_A_b38	0.000456242	No CI	SNP
chr2_80715826_T_C_b38	0.000331337	No CI	SNP
chr2_229626284_A_G_b38	0.0257605	No CI	SNP
chr4_80291043_G_A_b38	0.00174845	No CI	SNP
chr3_67237183_C_T_b38	0.0134278	No CI	SNP
chr4_142116338_C_T_b38	0.0327648	No CI	SNP
chr5_74545952_C_T_b38	0.0171156	No CI	SNP
chr7_98011299_G_A_b38	0.0356051	No CI	SNP
chr7_201166_G_A_b38	0.0116713	No CI	SNP
chr7_169434_A_G_b38	0.0063042	No CI	SNP
chr7_124479_T_C_b38	0.0210585	No CI	SNP
chr7_194756_C_A_b38	0.0127804	No CI	SNP
chr7_186217_A_G_b38	0.0154963	No CI	SNP
chr7_188317_G_A_b38	0.0159817	No CI	SNP
chr11_21603095_T_C_b38	0.00142527	No CI	SNP
chr18_4591052_G_A_b38	0.00102488	No CI	SNP
chr18_4572718_C_G_b38	0.000119125	No CI	SNP
chr18_4301618_T_C_b38	0.0198926	No CI	SNP
chr18_4301572_C_G_b38	0.000963756	No CI	SNP
chr18_4313373_A_G_b38	0.00165623	No CI	SNP
chr18_4403170_G_A_b38	0.0514515	No CI	SNP
chr18_4254912_G_A_b38	0.0253355	No CI	SNP
chr18_4354670_C_A_b38	0.0111791	No CI	SNP
chr18_4261031_C_T_b38	0.032767	No CI	SNP
chr18_4610033_T_G_b38	0.00259412	No CI	SNP
chr18_4601423_A_G_b38	0.00186714	No CI	SNP
chr18_4417085_T_C_b38	0.00443915	No CI	SNP
chr18_4420871_T_A_b38	0.00383317	No CI	SNP
chr18_4616092_C_T_b38	0.00279538	No CI	SNP
chr18_4599663_T_C_b38	0.000793971	No CI	SNP
chr18_4474093_C_G_b38	0.00234754	No CI	SNP
chr18_4593504_G_A_b38	0.00107641	No CI	SNP
chr18_4600121_C_T_b38	0.0010312	No CI	SNP
chr18_4600514_G_A_b38	0.000802074	No CI	SNP
chr18_4600054_T_G_b38	0.00136928	No CI	SNP
chr18_4599497_G_A_b38	0.000430441	No CI	SNP
chr18_4593549_G_A_b38	0.00717536	No CI	SNP
chr10_98265091_G_A_b38	0.0405397	No CI	SNP
chr15_61780391_T_C_b38	0.031077	No CI	SNP
chr2_168133797_G_A_b38	0.00199349	No CI	SNP
chr4_87706949_A_G_b38	0.0626662	No CI	SNP
chr20_42161036_C_T_b38	0.0191199	No CI	SNP
chr20_40824893_C_T_b38	0.0259411	No CI	SNP
chr11_241284_G_A_b38	0.0131231	No CI	SNP
chr13_84587067_G_A_b38	0.000315911	No CI	SNP
chr2_18525493_G_A_b38	0.00261932	No CI	SNP
chr5_63151941_G_A_b38	0.0303546	No CI	SNP
chr11_36665820_A_G_b38	0.000556506	No CI	SNP
chr8_142262909_C_T_b38	0.000173324	No CI	SNP
chr15_81321874_T_C_b38	0.00306816	No CI	SNP
chr5_15337682_C_T_b38	0.00059708	No CI	SNP
chr2_151911140_C_T_b38	8.05685e-05	No CI	SNP
chr14_105968864_C_T_b38	0.00146991	No CI	SNP
chr14_106071418_C_T_b38	0.00221285	No CI	SNP
chr1_246685119_C_T_b38	0.00996501	No CI	SNP
chr6_115749658_C_T_b38	0.00764691	No CI	SNP
chr4_108504070_G_A_b38	0.0108972	No CI	SNP
chr10_122809810_G_A_b38	0.0281727	No CI	SNP
chr7_148710143_C_A_b38	0.00216628	No CI	SNP
chr9_101454911_G_A_b38	0.00676416	No CI	SNP
chr7_87384164_C_T_b38	0.0109925	Mild CI	SNP
chr17_51240964_C_T_b38	0.0347883	Mild CI	SNP
chr19_45292804_C_T_b38	0.0439043	Mild CI	SNP
chr7_44523956_C_T_b38	0.00194637	Mild CI	SNP
chr1_35773633_C_T_b38	0.109523	Mild CI	SNP
chr20_36261305_G_A_b38	0.0707593	Mild CI	SNP
chr14_62125374_C_T_b38	0.00061224	Mild CI	SNP
chr14_99574045_T_C_b38	0.00571261	Mild CI	SNP
chr6_643726_A_C_b38	0.0247442	Mild CI	SNP
chr6_648918_C_T_b38	0.0574873	Mild CI	SNP
chr6_651014_T_C_b38	0.00324315	Mild CI	SNP
chr6_841734_G_C_b38	0.0157785	Mild CI	SNP
chr6_738592_C_T_b38	0.0305516	Mild CI	SNP
chr6_629612_T_C_b38	0.0296726	Mild CI	SNP
chr6_2346014_T_A_b38	0.0393962	Mild CI	SNP
chr6_625568_C_T_b38	0.0485663	Mild CI	SNP
chr6_815895_G_A_b38	0.0274502	Mild CI	SNP
chr6_618261_A_G_b38	0.0122901	Mild CI	SNP
chr6_849070_G_A_b38	0.0594837	Mild CI	SNP
chr6_856881_G_T_b38	0.0204637	Mild CI	SNP
chr6_776308_G_T_b38	0.0177904	Mild CI	SNP
chr6_683600_T_C_b38	0.0502334	Mild CI	SNP
chr6_848699_G_C_b38	0.0070193	Mild CI	SNP
chr6_806089_G_A_b38	0.0115443	Mild CI	SNP
chr6_827897_C_T_b38	0.0161223	Mild CI	SNP
chr12_129745353_C_T_b38	0.00808135	Mild CI	SNP
chr19_50733450_G_A_b38	0.0292817	Mild CI	SNP
chr19_38512051_C_T_b38	0.0988696	Mild CI	SNP
chr11_125777817_T_C_b38	0.0131085	Mild CI	SNP
chr20_47066879_A_G_b38	0.064868	Mild CI	SNP
chr19_689828_C_T_b38	0.00516125	Mild CI	SNP
chr19_768429_C_T_b38	0.044626	Mild CI	SNP
chr19_290157_C_A_b38	0.0246439	Mild CI	SNP
chr19_767890_G_C_b38	0.0242369	Mild CI	SNP
chr19_417157_C_T_b38	0.0348703	Mild CI	SNP
chr19_763886_A_C_b38	0.0127843	Mild CI	SNP
chr19_416205_T_C_b38	0.00235196	Mild CI	SNP
chr19_756909_C_T_b38	0.0552698	Mild CI	SNP
chr19_102938_A_G_b38	0.00945789	Mild CI	SNP
chr19_983421_C_T_b38	0.0525436	Mild CI	SNP
chr19_761978_C_T_b38	0.0261804	Mild CI	SNP
chr19_694731_C_T_b38	0.0354759	Mild CI	SNP
chr19_982362_C_T_b38	0.0139938	Mild CI	SNP
chr19_759261_G_A_b38	0.0363466	Mild CI	SNP
chr19_438911_C_T_b38	0.0253654	Mild CI	SNP
chr19_760251_G_A_b38	0.00730329	Mild CI	SNP
chr19_412860_G_A_b38	0.0142936	Mild CI	SNP
chr19_447320_G_C_b38	0.00524567	Mild CI	SNP
chr19_991361_C_G_b38	0.0391651	Mild CI	SNP
chr19_385376_G_C_b38	0.0120943	Mild CI	SNP
chr19_647462_G_A_b38	0.0652005	Mild CI	SNP
chr19_430290_G_A_b38	0.0303823	Mild CI	SNP
chr19_982895_C_A_b38	0.0341597	Mild CI	SNP
chr19_947554_C_T_b38	0.0105019	Mild CI	SNP
chr19_322054_G_A_b38	0.0401105	Mild CI	SNP
chr19_987897_C_T_b38	0.0493759	Mild CI	SNP
chr19_406174_T_A_b38	0.0192494	Mild CI	SNP
chr19_982195_G_T_b38	0.0490027	Mild CI	SNP
chr19_978855_A_G_b38	0.0359564	Mild CI	SNP
chr19_387268_C_A_b38	0.0806127	Mild CI	SNP
chr19_389217_G_A_b38	0.0224948	Mild CI	SNP
chr2_85439907_G_A_b38	0.0906155	Mild CI	SNP
chr1_5021113_G_A_b38	0.00638131	Mild CI	SNP
chr8_41557750_A_G_b38	0.0667521	Mild CI	SNP
chr8_42569606_C_T_b38	0.0342537	Mild CI	SNP
chr2_101451842_C_T_b38	0.000956173	Mild CI	SNP
chr19_2374399_C_T_b38	0.00838583	Mild CI	SNP
chr3_127042460_G_A_b38	0.0288468	Mild CI	SNP
chr2_121463599_G_C_b38	0.00852541	Mild CI	SNP
chr12_105614092_A_G_b38	0.0108004	Mild CI	SNP
chr11_369119_C_T_b38	0.0315948	Mild CI	SNP
chr11_805953_G_C_b38	0.012519	Mild CI	SNP
chr11_707025_G_A_b38	0.0282168	Mild CI	SNP
chr11_710889_G_A_b38	0.0436625	Mild CI	SNP
chr11_358264_C_T_b38	0.0333917	Mild CI	SNP
chr11_362615_G_A_b38	0.0495422	Mild CI	SNP
chr11_715053_T_C_b38	0.0572208	Mild CI	SNP
chr11_365550_A_G_b38	0.0747102	Mild CI	SNP
chr11_715060_G_A_b38	0.0379061	Mild CI	SNP
chr11_518569_C_T_b38	0.0282962	Mild CI	SNP
chr11_332222_C_T_b38	0.0712755	Mild CI	SNP
chr11_762801_C_T_b38	0.0324742	Mild CI	SNP
chr11_1233760_G_A_b38	0.0513364	Mild CI	SNP
chr11_906896_C_T_b38	0.056116	Mild CI	SNP
chr11_777641_C_A_b38	0.0232658	Mild CI	SNP
chr11_767810_A_G_b38	0.0080012	Mild CI	SNP
chr11_562065_C_T_b38	0.0220158	Mild CI	SNP
chr11_739458_A_G_b38	0.0208341	Mild CI	SNP
chr11_564674_G_A_b38	0.0421355	Mild CI	SNP
chr11_745660_C_A_b38	0.0132388	Mild CI	SNP
chr11_738827_A_G_b38	0.00898761	Mild CI	SNP
chr11_798254_C_A_b38	0.0112263	Mild CI	SNP
chr18_459411_A_C_b38	0.0158172	Mild CI	SNP
chr18_667691_A_T_b38	0.01938	Mild CI	SNP
chr18_702077_A_G_b38	0.0162703	Mild CI	SNP
chr18_685818_A_G_b38	0.0183289	Mild CI	SNP
chr18_684335_C_T_b38	0.0327867	Mild CI	SNP
chr18_553517_G_A_b38	0.0753048	Mild CI	SNP
chr6_71424717_G_A_b38	0.00455386	Mild CI	SNP
chr18_4682279_G_T_b38	0.0164716	Mild CI	SNP
chr18_4695410_G_A_b38	0.0168396	Mild CI	SNP
chr18_4701506_T_C_b38	0.0296072	Mild CI	SNP
chr11_129431313_G_A_b38	0.003232	Mild CI	SNP
chr12_31924544_G_A_b38	0.0017962	Mild CI	SNP
chr19_6339119_C_T_b38	0.0738498	Mild CI	SNP
chr20_3791787_G_A_b38	0.0168085	Mild CI	SNP
chr19_7542228_C_T_b38	0.0118143	Mild CI	SNP
chr17_5677531_G_A_b38	0.105071	Mild CI	SNP
chr8_6799777_C_T_b38	0.00626443	Mild CI	SNP
chr3_112384117_A_G_b38	0.00309646	Mild CI	SNP
chr19_17411500_T_C_b38	0.223157	Mild CI	SNP
chr16_31691635_C_T_b38	0.0303902	Mild CI	SNP
chr22_20287888_G_A_b38	0.00439681	Mild CI	SNP
chr22_22163918_C_T_b38	0.0832597	Mild CI	SNP
chr22_42865866_C_T_b38	0.0965927	Mild CI	SNP
chr14_67603830_C_T_b38	0.0607188	Mild CI	SNP
chr14_92939815_G_A_b38	0.0124181	Mild CI	SNP
chr14_96091037_G_A_b38	0.0215903	Mild CI	SNP
chr14_34496183_C_T_b38	0.0308532	Mild CI	SNP
chr20_44115185_C_T_b38	0.161904	Mild CI	SNP
chr20_1668407_G_A_b38	0.0104636	Mild CI	SNP
chr20_24119725_G_A_b38	0.0358635	Mild CI	SNP
chr18_4181926_T_C_b38	0.00352374	Mild CI	SNP
chr18_3984483_C_T_b38	0.0089492	Mild CI	SNP
chr18_4141703_C_G_b38	0.0276674	Mild CI	SNP
chr18_3805462_C_T_b38	0.0396555	Mild CI	SNP
chr18_3758248_T_C_b38	0.0108173	Mild CI	SNP
chr18_3984886_A_G_b38	0.00725995	Mild CI	SNP
chr18_3806713_C_T_b38	0.019252	Mild CI	SNP
chr18_3769744_T_C_b38	0.0195752	Mild CI	SNP
chr18_49175226_G_A_b38	0.0141431	Mild CI	SNP
chr13_53341798_G_A_b38	0.0229198	Mild CI	SNP
chr16_48885619_G_A_b38	0.00679865	Mild CI	SNP
chr16_87212312_G_C_b38	0.0080347	Mild CI	SNP
chr15_99180276_T_A_b38	0.0289751	Mild CI	SNP
chr8_30464740_C_T_b38	2.6745e-05	Mild CI	SNP
chr19_29509738_T_C_b38	0.00518572	Mild CI	SNP
chr7_52312450_G_A_b38	0.00445429	Mild CI	SNP
chr9_79503112_G_A_b38	0.00953675	Mild CI	SNP
chr9_12510409_A_G_b38	0.0814742	Mild CI	SNP
chr9_12606973_G_A_b38	0.00577671	Mild CI	SNP
chr9_12058973_G_T_b38	0.0156743	Mild CI	SNP
chr9_12058051_T_G_b38	0.0555343	Mild CI	SNP
chr9_12481723_C_A_b38	0.00103403	Mild CI	SNP
chr9_12541189_T_A_b38	0.0181572	Mild CI	SNP
chr9_12540715_G_C_b38	0.0135543	Mild CI	SNP
chr9_12539719_C_T_b38	0.0146071	Mild CI	SNP
chr9_12007078_C_A_b38	0.0113744	Mild CI	SNP
chr9_12396671_G_C_b38	0.0219266	Mild CI	SNP
chr9_12404899_A_G_b38	0.0463466	Mild CI	SNP
chr9_11686970_G_A_b38	0.0126742	Mild CI	SNP
chr9_12356374_A_G_b38	0.0194169	Mild CI	SNP
chr9_12587627_G_A_b38	0.0265473	Mild CI	SNP
chr10_30863059_C_T_b38	0.0418999	Mild CI	SNP
chr12_31077866_G_A_b38	0.00561392	Mild CI	SNP
chr6_62846349_G_A_b38	0.000191345	Mild CI	SNP
chr6_23845451_A_G_b38	0.00440426	Mild CI	SNP
chr5_179290575_G_A_b38	0.00120979	Mild CI	SNP
chr5_34434666_G_A_b38	0.0706984	Mild CI	SNP
chr3_126036715_C_T_b38	0.0212332	Mild CI	SNP
chr2_63617087_C_T_b38	0.0966822	Mild CI	SNP
chr2_203859027_G_A_b38	0.0273637	Mild CI	SNP
chr14_74289713_T_C_b38	0.0518226	Mild CI	SNP
chr10_96103232_A_G_b38	0.00112732	Mild CI	SNP
chr10_24079113_C_T_b38	0.0154396	Mild CI	SNP
chr13_40445695_C_T_b38	0.0121854	Mild CI	SNP
chr8_21699773_C_T_b38	0.0123027	Mild CI	SNP
chr1_99445751_A_C_b38	0.0618528	Mild CI	SNP
chr4_2623898_T_C_b38	0.033829	Mild CI	SNP
chr20_22824260_C_T_b38	0.00662294	Mild CI	SNP
chr14_44791509_T_C_b38	0.00401082	Mild CI	SNP
chr7_151807412_C_T_b38	0.0334895	Mild CI	SNP
chr1_107723325_C_G_b38	0.00108977	Mild CI	SNP
chr18_59738539_G_A_b38	0.00328177	Mild CI	SNP
chr5_111161867_T_C_b38	0.0429002	Mild CI	SNP
chr6_88683153_C_T_b38	0.0100657	Mild CI	SNP
chr1_181396696_C_T_b38	0.0389429	Mild CI	SNP
chr2_230710224_A_G_b38	0.0331561	Mild CI	SNP
chr14_20338424_C_G_b38	0.00705581	Mild CI	SNP
chr2_130211185_A_G_b38	0.00113605	Mild CI	SNP
chr8_120057395_G_A_b38	0.00827325	Mild CI	SNP
chr8_119427536_T_C_b38	0.03276	Mild CI	SNP
chr9_27355868_A_G_b38	0.0272251	Mild CI	SNP
chr6_426758_G_C_b38	0.0123028	Mild CI	SNP
chr6_580318_G_A_b38	0.0303525	Mild CI	SNP
chr6_582137_A_T_b38	0.0337069	Mild CI	SNP
chr6_580144_C_T_b38	0.0373052	Mild CI	SNP
chr6_585333_G_A_b38	0.048995	Mild CI	SNP
chr6_424263_C_T_b38	0.00828653	Mild CI	SNP
chr6_408815_C_T_b38	0.0262505	Mild CI	SNP
chr6_521107_C_T_b38	0.0303533	Mild CI	SNP
chr6_461521_T_C_b38	0.014988	Mild CI	SNP
chr6_438164_C_T_b38	0.0147498	Mild CI	SNP
chr6_526670_C_A_b38	0.0340858	Mild CI	SNP
chr6_503807_C_T_b38	0.0222023	Mild CI	SNP
chr6_597900_T_C_b38	0.00256835	Mild CI	SNP
chr11_83633650_T_C_b38	0.0563716	Mild CI	SNP
chr12_102900316_C_T_b38	0.0209588	Mild CI	SNP
chr15_90791656_C_T_b38	0.119614	Mild CI	SNP
chr18_26005788_A_G_b38	0.000244592	Mild CI	SNP
chr1_230022290_T_C_b38	0.0567988	Mild CI	SNP
chr2_715588_C_T_b38	0.0131282	Mild CI	SNP
chr1_226724803_A_G_b38	0.0184369	Mild CI	SNP
chr3_13461189_G_C_b38	0.00930331	Mild CI	SNP
chr4_113221722_A_G_b38	0.000114439	Mild CI	SNP
chr5_1956191_G_A_b38	0.0343066	Mild CI	SNP
chr8_72487982_T_C_b38	0.0426771	Mild CI	SNP
chr11_99128241_C_T_b38	0.00409819	Mild CI	SNP
chr3_23055584_C_T_b38	0.0606671	Mild CI	SNP
chr6_145843330_C_T_b38	0.00764946	Mild CI	SNP
chr16_81240264_T_C_b38	0.0131843	Mild CI	SNP
chr4_186446250_T_C_b38	0.000362906	Mild CI	SNP
chr17_12670611_A_G_b38	0.0262223	Mild CI	SNP
chr1_4371238_G_A_b38	0.000281441	Mild CI	SNP
chr2_80715826_T_C_b38	0.00147779	Mild CI	SNP
chr2_229626284_A_G_b38	0.0738131	Mild CI	SNP
chr4_80291043_G_A_b38	0.00255133	Mild CI	SNP
chr3_67237183_C_T_b38	0.00220392	Mild CI	SNP
chr4_142116338_C_T_b38	0.1198	Mild CI	SNP
chr5_74545952_C_T_b38	0.0140692	Mild CI	SNP
chr7_98011299_G_A_b38	0.0365776	Mild CI	SNP
chr7_201166_G_A_b38	0.0185174	Mild CI	SNP
chr7_169434_A_G_b38	0.01429	Mild CI	SNP
chr7_124479_T_C_b38	0.0397511	Mild CI	SNP
chr7_194756_C_A_b38	0.0314637	Mild CI	SNP
chr7_186217_A_G_b38	0.0370473	Mild CI	SNP
chr7_188317_G_A_b38	0.0384052	Mild CI	SNP
chr11_21603095_T_C_b38	0.00348866	Mild CI	SNP
chr18_4591052_G_A_b38	0.000307275	Mild CI	SNP
chr18_4572718_C_G_b38	3.65662e-05	Mild CI	SNP
chr18_4301618_T_C_b38	0.0226394	Mild CI	SNP
chr18_4301572_C_G_b38	0.00184459	Mild CI	SNP
chr18_4313373_A_G_b38	0.0013346	Mild CI	SNP
chr18_4403170_G_A_b38	0.0698313	Mild CI	SNP
chr18_4254912_G_A_b38	0.0279704	Mild CI	SNP
chr18_4354670_C_A_b38	0.0121478	Mild CI	SNP
chr18_4261031_C_T_b38	0.0233209	Mild CI	SNP
chr18_4610033_T_G_b38	0.000858727	Mild CI	SNP
chr18_4601423_A_G_b38	0.00055856	Mild CI	SNP
chr18_4417085_T_C_b38	0.00142195	Mild CI	SNP
chr18_4420871_T_A_b38	0.00123404	Mild CI	SNP
chr18_4616092_C_T_b38	0.00092524	Mild CI	SNP
chr18_4599663_T_C_b38	0.000239965	Mild CI	SNP
chr18_4474093_C_G_b38	0.000767981	Mild CI	SNP
chr18_4593504_G_A_b38	0.000322647	Mild CI	SNP
chr18_4600121_C_T_b38	0.000311499	Mild CI	SNP
chr18_4600514_G_A_b38	0.000242329	Mild CI	SNP
chr18_4600054_T_G_b38	0.000413327	Mild CI	SNP
chr18_4599497_G_A_b38	0.000129991	Mild CI	SNP
chr18_4593549_G_A_b38	0.0021962	Mild CI	SNP
chr10_98265091_G_A_b38	0.00631515	Mild CI	SNP
chr15_61780391_T_C_b38	0.00162109	Mild CI	SNP
chr2_168133797_G_A_b38	0.0158155	Mild CI	SNP
chr4_87706949_A_G_b38	0.0144492	Mild CI	SNP
chr20_42161036_C_T_b38	0.0392866	Mild CI	SNP
chr20_40824893_C_T_b38	0.0531713	Mild CI	SNP
chr11_241284_G_A_b38	0.0731591	Mild CI	SNP
chr13_84587067_G_A_b38	0.000195903	Mild CI	SNP
chr2_18525493_G_A_b38	0.00346666	Mild CI	SNP
chr5_63151941_G_A_b38	0.0106864	Mild CI	SNP
chr11_36665820_A_G_b38	0.00314216	Mild CI	SNP
chr8_142262909_C_T_b38	0.000546805	Mild CI	SNP
chr15_81321874_T_C_b38	0.00574652	Mild CI	SNP
chr5_15337682_C_T_b38	0.00134894	Mild CI	SNP
chr2_151911140_C_T_b38	0.000230805	Mild CI	SNP
chr14_105968864_C_T_b38	0.00292281	Mild CI	SNP
chr14_106071418_C_T_b38	0.0038704	Mild CI	SNP
chr1_246685119_C_T_b38	0.0234873	Mild CI	SNP
chr6_115749658_C_T_b38	0.00565238	Mild CI	SNP
chr4_108504070_G_A_b38	0.00196242	Mild CI	SNP
chr10_122809810_G_A_b38	0.0227692	Mild CI	SNP
chr7_148710143_C_A_b38	0.00125555	Mild CI	SNP
chr9_101454911_G_A_b38	0.0382346	Mild CI	SNP
chr7_87384164_C_T_b38	0.000650584	CI AD/dementia	SNP
chr17_51240964_C_T_b38	0.0230315	CI AD/dementia	SNP
chr19_45292804_C_T_b38	0.127672	CI AD/dementia	SNP
chr7_44523956_C_T_b38	0.0305822	CI AD/dementia	SNP
chr1_35773633_C_T_b38	0.15017	CI AD/dementia	SNP
chr20_36261305_G_A_b38	0.0299875	CI AD/dementia	SNP
chr14_62125374_C_T_b38	0.00771086	CI AD/dementia	SNP
chr14_99574045_T_C_b38	0.00319874	CI AD/dementia	SNP
chr6_643726_A_C_b38	0.00927949	CI AD/dementia	SNP
chr6_648918_C_T_b38	0.00610376	CI AD/dementia	SNP
chr6_651014_T_C_b38	0.000603997	CI AD/dementia	SNP
chr6_841734_G_C_b38	0.0020256	CI AD/dementia	SNP
chr6_738592_C_T_b38	0.00974798	CI AD/dementia	SNP
chr6_629612_T_C_b38	0.0138745	CI AD/dementia	SNP
chr6_2346014_T_A_b38	0.0105305	CI AD/dementia	SNP
chr6_625568_C_T_b38	0.00425113	CI AD/dementia	SNP
chr6_815895_G_A_b38	0.00746611	CI AD/dementia	SNP
chr6_618261_A_G_b38	0.00118202	CI AD/dementia	SNP
chr6_849070_G_A_b38	0.00615197	CI AD/dementia	SNP
chr6_856881_G_T_b38	0.00442611	CI AD/dementia	SNP
chr6_776308_G_T_b38	0.00171989	CI AD/dementia	SNP
chr6_683600_T_C_b38	0.00500401	CI AD/dementia	SNP
chr6_848699_G_C_b38	0.00198382	CI AD/dementia	SNP
chr6_806089_G_A_b38	0.00140845	CI AD/dementia	SNP
chr6_827897_C_T_b38	0.00192504	CI AD/dementia	SNP
chr12_129745353_C_T_b38	0.120862	CI AD/dementia	SNP
chr19_50733450_G_A_b38	0.0665631	CI AD/dementia	SNP
chr19_38512051_C_T_b38	0.0262967	CI AD/dementia	SNP
chr11_125777817_T_C_b38	0.0868931	CI AD/dementia	SNP
chr20_47066879_A_G_b38	0.0586606	CI AD/dementia	SNP
chr19_689828_C_T_b38	0.0111063	CI AD/dementia	SNP
chr19_768429_C_T_b38	0.0602925	CI AD/dementia	SNP
chr19_290157_C_A_b38	0.0213634	CI AD/dementia	SNP
chr19_767890_G_C_b38	0.0234467	CI AD/dementia	SNP
chr19_417157_C_T_b38	0.00550879	CI AD/dementia	SNP
chr19_763886_A_C_b38	0.01219	CI AD/dementia	SNP
chr19_416205_T_C_b38	0.0175064	CI AD/dementia	SNP
chr19_756909_C_T_b38	0.0118595	CI AD/dementia	SNP
chr19_102938_A_G_b38	0.0135789	CI AD/dementia	SNP
chr19_983421_C_T_b38	0.0334805	CI AD/dementia	SNP
chr19_761978_C_T_b38	0.0266985	CI AD/dementia	SNP
chr19_694731_C_T_b38	0.0324592	CI AD/dementia	SNP
chr19_982362_C_T_b38	0.0289106	CI AD/dementia	SNP
chr19_759261_G_A_b38	0.019834	CI AD/dementia	SNP
chr19_438911_C_T_b38	0.0213499	CI AD/dementia	SNP
chr19_760251_G_A_b38	0.0116318	CI AD/dementia	SNP
chr19_412860_G_A_b38	0.027847	CI AD/dementia	SNP
chr19_447320_G_C_b38	0.00557763	CI AD/dementia	SNP
chr19_991361_C_G_b38	0.0159701	CI AD/dementia	SNP
chr19_385376_G_C_b38	0.0376762	CI AD/dementia	SNP
chr19_647462_G_A_b38	0.0225673	CI AD/dementia	SNP
chr19_430290_G_A_b38	0.0370327	CI AD/dementia	SNP
chr19_982895_C_A_b38	0.0260981	CI AD/dementia	SNP
chr19_947554_C_T_b38	0.0318429	CI AD/dementia	SNP
chr19_322054_G_A_b38	0.00594181	CI AD/dementia	SNP
chr19_987897_C_T_b38	0.0474235	CI AD/dementia	SNP
chr19_406174_T_A_b38	0.013828	CI AD/dementia	SNP
chr19_982195_G_T_b38	0.00831665	CI AD/dementia	SNP
chr19_978855_A_G_b38	0.0221025	CI AD/dementia	SNP
chr19_387268_C_A_b38	0.0254276	CI AD/dementia	SNP
chr19_389217_G_A_b38	0.0364719	CI AD/dementia	SNP
chr2_85439907_G_A_b38	0.101383	CI AD/dementia	SNP
chr1_5021113_G_A_b38	0.056317	CI AD/dementia	SNP
chr8_41557750_A_G_b38	0.0529906	CI AD/dementia	SNP
chr8_42569606_C_T_b38	0.0162499	CI AD/dementia	SNP
chr2_101451842_C_T_b38	0.00157382	CI AD/dementia	SNP
chr19_2374399_C_T_b38	0.0143716	CI AD/dementia	SNP
chr3_127042460_G_A_b38	0.0186142	CI AD/dementia	SNP
chr2_121463599_G_C_b38	0.00123048	CI AD/dementia	SNP
chr12_105614092_A_G_b38	0.00397169	CI AD/dementia	SNP
chr11_369119_C_T_b38	0.0715637	CI AD/dementia	SNP
chr11_805953_G_C_b38	0.00562558	CI AD/dementia	SNP
chr11_707025_G_A_b38	0.0340806	CI AD/dementia	SNP
chr11_710889_G_A_b38	0.0393736	CI AD/dementia	SNP
chr11_358264_C_T_b38	0.0392819	CI AD/dementia	SNP
chr11_362615_G_A_b38	0.0159317	CI AD/dementia	SNP
chr11_715053_T_C_b38	0.0313701	CI AD/dementia	SNP
chr11_365550_A_G_b38	0.0418543	CI AD/dementia	SNP
chr11_715060_G_A_b38	0.0368458	CI AD/dementia	SNP
chr11_518569_C_T_b38	0.00974568	CI AD/dementia	SNP
chr11_332222_C_T_b38	0.0138397	CI AD/dementia	SNP
chr11_762801_C_T_b38	0.0213263	CI AD/dementia	SNP
chr11_1233760_G_A_b38	0.0300377	CI AD/dementia	SNP
chr11_906896_C_T_b38	0.0279458	CI AD/dementia	SNP
chr11_777641_C_A_b38	0.0104884	CI AD/dementia	SNP
chr11_767810_A_G_b38	0.00565869	CI AD/dementia	SNP
chr11_562065_C_T_b38	0.0382807	CI AD/dementia	SNP
chr11_739458_A_G_b38	0.0249534	CI AD/dementia	SNP
chr11_564674_G_A_b38	0.0248383	CI AD/dementia	SNP
chr11_745660_C_A_b38	0.0090342	CI AD/dementia	SNP
chr11_738827_A_G_b38	0.00981378	CI AD/dementia	SNP
chr11_798254_C_A_b38	0.0110717	CI AD/dementia	SNP
chr18_459411_A_C_b38	0.00998978	CI AD/dementia	SNP
chr18_667691_A_T_b38	0.00203285	CI AD/dementia	SNP
chr18_702077_A_G_b38	0.00553848	CI AD/dementia	SNP
chr18_685818_A_G_b38	0.00574753	CI AD/dementia	SNP
chr18_684335_C_T_b38	0.0146026	CI AD/dementia	SNP
chr18_553517_G_A_b38	0.0276847	CI AD/dementia	SNP
chr6_71424717_G_A_b38	0.00763554	CI AD/dementia	SNP
chr18_4682279_G_T_b38	0.0262425	CI AD/dementia	SNP
chr18_4695410_G_A_b38	0.0280474	CI AD/dementia	SNP
chr18_4701506_T_C_b38	0.0523618	CI AD/dementia	SNP
chr11_129431313_G_A_b38	0.00848004	CI AD/dementia	SNP
chr12_31924544_G_A_b38	0.00189724	CI AD/dementia	SNP
chr19_6339119_C_T_b38	0.0289891	CI AD/dementia	SNP
chr20_3791787_G_A_b38	0.00380969	CI AD/dementia	SNP
chr19_7542228_C_T_b38	0.0130288	CI AD/dementia	SNP
chr17_5677531_G_A_b38	0.0519134	CI AD/dementia	SNP
chr8_6799777_C_T_b38	0.00400828	CI AD/dementia	SNP
chr3_112384117_A_G_b38	0.000237319	CI AD/dementia	SNP
chr19_17411500_T_C_b38	0.116189	CI AD/dementia	SNP
chr16_31691635_C_T_b38	0.00254256	CI AD/dementia	SNP
chr22_20287888_G_A_b38	0.0230455	CI AD/dementia	SNP
chr22_22163918_C_T_b38	0.0289744	CI AD/dementia	SNP
chr22_42865866_C_T_b38	0.0827101	CI AD/dementia	SNP
chr14_67603830_C_T_b38	0.061869	CI AD/dementia	SNP
chr14_92939815_G_A_b38	0.000229081	CI AD/dementia	SNP
chr14_96091037_G_A_b38	0.0509367	CI AD/dementia	SNP
chr14_34496183_C_T_b38	0.0140473	CI AD/dementia	SNP
chr20_44115185_C_T_b38	0.0800168	CI AD/dementia	SNP
chr20_1668407_G_A_b38	0.0824893	CI AD/dementia	SNP
chr20_24119725_G_A_b38	0.00342407	CI AD/dementia	SNP
chr18_4181926_T_C_b38	0.0109614	CI AD/dementia	SNP
chr18_3984483_C_T_b38	0.0130382	CI AD/dementia	SNP
chr18_4141703_C_G_b38	0.0607741	CI AD/dementia	SNP
chr18_3805462_C_T_b38	0.0908566	CI AD/dementia	SNP
chr18_3758248_T_C_b38	0.0168367	CI AD/dementia	SNP
chr18_3984886_A_G_b38	0.00996885	CI AD/dementia	SNP
chr18_3806713_C_T_b38	0.0295068	CI AD/dementia	SNP
chr18_3769744_T_C_b38	0.0457957	CI AD/dementia	SNP
chr18_49175226_G_A_b38	0.0144405	CI AD/dementia	SNP
chr13_53341798_G_A_b38	0.0503113	CI AD/dementia	SNP
chr16_48885619_G_A_b38	0.0207951	CI AD/dementia	SNP
chr16_87212312_G_C_b38	0.00423653	CI AD/dementia	SNP
chr15_99180276_T_A_b38	0.0852394	CI AD/dementia	SNP
chr8_30464740_C_T_b38	0.000364541	CI AD/dementia	SNP
chr19_29509738_T_C_b38	0.0246372	CI AD/dementia	SNP
chr7_52312450_G_A_b38	0.00278753	CI AD/dementia	SNP
chr9_79503112_G_A_b38	0.0054177	CI AD/dementia	SNP
chr9_12510409_A_G_b38	0.00498521	CI AD/dementia	SNP
chr9_12606973_G_A_b38	0.000342589	CI AD/dementia	SNP
chr9_12058973_G_T_b38	0.00088794	CI AD/dementia	SNP
chr9_12058051_T_G_b38	0.00315041	CI AD/dementia	SNP
chr9_12481723_C_A_b38	5.74092e-05	CI AD/dementia	SNP
chr9_12541189_T_A_b38	0.0011064	CI AD/dementia	SNP
chr9_12540715_G_C_b38	0.000825922	CI AD/dementia	SNP
chr9_12539719_C_T_b38	0.000849324	CI AD/dementia	SNP
chr9_12007078_C_A_b38	0.000659558	CI AD/dementia	SNP
chr9_12396671_G_C_b38	0.00121284	CI AD/dementia	SNP
chr9_12404899_A_G_b38	0.00272558	CI AD/dementia	SNP
chr9_11686970_G_A_b38	0.000752484	CI AD/dementia	SNP
chr9_12356374_A_G_b38	0.00111739	CI AD/dementia	SNP
chr9_12587627_G_A_b38	0.00158246	CI AD/dementia	SNP
chr10_30863059_C_T_b38	0.00412857	CI AD/dementia	SNP
chr12_31077866_G_A_b38	0.00847605	CI AD/dementia	SNP
chr6_62846349_G_A_b38	0.000209987	CI AD/dementia	SNP
chr6_23845451_A_G_b38	0.0119145	CI AD/dementia	SNP
chr5_179290575_G_A_b38	0.00311843	CI AD/dementia	SNP
chr5_34434666_G_A_b38	0.00561498	CI AD/dementia	SNP
chr3_126036715_C_T_b38	0.0226238	CI AD/dementia	SNP
chr2_63617087_C_T_b38	0.0955969	CI AD/dementia	SNP
chr2_203859027_G_A_b38	0.00814003	CI AD/dementia	SNP
chr14_74289713_T_C_b38	0.0281481	CI AD/dementia	SNP
chr10_96103232_A_G_b38	0.0090647	CI AD/dementia	SNP
chr10_24079113_C_T_b38	0.081381	CI AD/dementia	SNP
chr13_40445695_C_T_b38	0.0513322	CI AD/dementia	SNP
chr8_21699773_C_T_b38	0.00471474	CI AD/dementia	SNP
chr1_99445751_A_C_b38	0.00996597	CI AD/dementia	SNP
chr4_2623898_T_C_b38	0.00387564	CI AD/dementia	SNP
chr20_22824260_C_T_b38	0.00776169	CI AD/dementia	SNP
chr14_44791509_T_C_b38	0.00156813	CI AD/dementia	SNP
chr7_151807412_C_T_b38	0.0208398	CI AD/dementia	SNP
chr1_107723325_C_G_b38	0.000318422	CI AD/dementia	SNP
chr18_59738539_G_A_b38	0.00309608	CI AD/dementia	SNP
chr5_111161867_T_C_b38	0.00610155	CI AD/dementia	SNP
chr6_88683153_C_T_b38	0.0201659	CI AD/dementia	SNP
chr1_181396696_C_T_b38	0.0459912	CI AD/dementia	SNP
chr2_230710224_A_G_b38	0.049937	CI AD/dementia	SNP
chr14_20338424_C_G_b38	0.0298092	CI AD/dementia	SNP
chr2_130211185_A_G_b38	0.0051747	CI AD/dementia	SNP
chr8_120057395_G_A_b38	0.0423808	CI AD/dementia	SNP
chr8_119427536_T_C_b38	0.0627355	CI AD/dementia	SNP
chr9_27355868_A_G_b38	0.0288652	CI AD/dementia	SNP
chr6_426758_G_C_b38	0.00237287	CI AD/dementia	SNP
chr6_580318_G_A_b38	0.00593091	CI AD/dementia	SNP
chr6_582137_A_T_b38	0.0065837	CI AD/dementia	SNP
chr6_580144_C_T_b38	0.00723128	CI AD/dementia	SNP
chr6_585333_G_A_b38	0.00957468	CI AD/dementia	SNP
chr6_424263_C_T_b38	0.00159472	CI AD/dementia	SNP
chr6_408815_C_T_b38	0.00507187	CI AD/dementia	SNP
chr6_521107_C_T_b38	0.00591385	CI AD/dementia	SNP
chr6_461521_T_C_b38	0.00289925	CI AD/dementia	SNP
chr6_438164_C_T_b38	0.00284846	CI AD/dementia	SNP
chr6_526670_C_A_b38	0.00663891	CI AD/dementia	SNP
chr6_503807_C_T_b38	0.00429352	CI AD/dementia	SNP
chr6_597900_T_C_b38	0.000501848	CI AD/dementia	SNP
chr11_83633650_T_C_b38	0.0202642	CI AD/dementia	SNP
chr12_102900316_C_T_b38	0.00331591	CI AD/dementia	SNP
chr15_90791656_C_T_b38	0.0767341	CI AD/dementia	SNP
chr18_26005788_A_G_b38	0.000293634	CI AD/dementia	SNP
chr1_230022290_T_C_b38	0.0882901	CI AD/dementia	SNP
chr2_715588_C_T_b38	0.0117325	CI AD/dementia	SNP
chr1_226724803_A_G_b38	0.0224426	CI AD/dementia	SNP
chr3_13461189_G_C_b38	0.003844	CI AD/dementia	SNP
chr4_113221722_A_G_b38	0.00102863	CI AD/dementia	SNP
chr5_1956191_G_A_b38	0.0358664	CI AD/dementia	SNP
chr8_72487982_T_C_b38	0.0673295	CI AD/dementia	SNP
chr11_99128241_C_T_b38	0.00147613	CI AD/dementia	SNP
chr3_23055584_C_T_b38	0.0593399	CI AD/dementia	SNP
chr6_145843330_C_T_b38	0.0196112	CI AD/dementia	SNP
chr16_81240264_T_C_b38	0.0177099	CI AD/dementia	SNP
chr4_186446250_T_C_b38	0.000129435	CI AD/dementia	SNP
chr17_12670611_A_G_b38	0.00999518	CI AD/dementia	SNP
chr1_4371238_G_A_b38	0.000268796	CI AD/dementia	SNP
chr2_80715826_T_C_b38	0.000511199	CI AD/dementia	SNP
chr2_229626284_A_G_b38	0.0424273	CI AD/dementia	SNP
chr4_80291043_G_A_b38	0.000687592	CI AD/dementia	SNP
chr3_67237183_C_T_b38	0.0128191	CI AD/dementia	SNP
chr4_142116338_C_T_b38	0.0742426	CI AD/dementia	SNP
chr5_74545952_C_T_b38	0.00523323	CI AD/dementia	SNP
chr7_98011299_G_A_b38	0.0598274	CI AD/dementia	SNP
chr7_201166_G_A_b38	0.0075606	CI AD/dementia	SNP
chr7_169434_A_G_b38	0.00826662	CI AD/dementia	SNP
chr7_124479_T_C_b38	0.0197753	CI AD/dementia	SNP
chr7_194756_C_A_b38	0.0223018	CI AD/dementia	SNP
chr7_186217_A_G_b38	0.022084	CI AD/dementia	SNP
chr7_188317_G_A_b38	0.0229444	CI AD/dementia	SNP
chr11_21603095_T_C_b38	0.00217513	CI AD/dementia	SNP
chr18_4591052_G_A_b38	0.000605879	CI AD/dementia	SNP
chr18_4572718_C_G_b38	7.00675e-05	CI AD/dementia	SNP
chr18_4301618_T_C_b38	0.0383206	CI AD/dementia	SNP
chr18_4301572_C_G_b38	0.00220516	CI AD/dementia	SNP
chr18_4313373_A_G_b38	0.00110548	CI AD/dementia	SNP
chr18_4403170_G_A_b38	0.108112	CI AD/dementia	SNP
chr18_4254912_G_A_b38	0.0475558	CI AD/dementia	SNP
chr18_4354670_C_A_b38	0.020846	CI AD/dementia	SNP
chr18_4261031_C_T_b38	0.0494954	CI AD/dementia	SNP
chr18_4610033_T_G_b38	0.00150428	CI AD/dementia	SNP
chr18_4601423_A_G_b38	0.00110458	CI AD/dementia	SNP
chr18_4417085_T_C_b38	0.00259139	CI AD/dementia	SNP
chr18_4420871_T_A_b38	0.00223544	CI AD/dementia	SNP
chr18_4616092_C_T_b38	0.00162103	CI AD/dementia	SNP
chr18_4599663_T_C_b38	0.000468669	CI AD/dementia	SNP
chr18_4474093_C_G_b38	0.00136434	CI AD/dementia	SNP
chr18_4593504_G_A_b38	0.000636372	CI AD/dementia	SNP
chr18_4600121_C_T_b38	0.000608776	CI AD/dementia	SNP
chr18_4600514_G_A_b38	0.000473491	CI AD/dementia	SNP
chr18_4600054_T_G_b38	0.000808461	CI AD/dementia	SNP
chr18_4599497_G_A_b38	0.000254116	CI AD/dementia	SNP
chr18_4593549_G_A_b38	0.00422528	CI AD/dementia	SNP
chr10_98265091_G_A_b38	0.0364053	CI AD/dementia	SNP
chr15_61780391_T_C_b38	0.0297387	CI AD/dementia	SNP
chr2_168133797_G_A_b38	0.0126826	CI AD/dementia	SNP
chr4_87706949_A_G_b38	0.0457702	CI AD/dementia	SNP
chr20_42161036_C_T_b38	0.0163853	CI AD/dementia	SNP
chr20_40824893_C_T_b38	0.0222903	CI AD/dementia	SNP
chr11_241284_G_A_b38	0.0586895	CI AD/dementia	SNP
chr13_84587067_G_A_b38	9.38083e-05	CI AD/dementia	SNP
chr2_18525493_G_A_b38	0.00537384	CI AD/dementia	SNP
chr5_63151941_G_A_b38	0.0229435	CI AD/dementia	SNP
chr11_36665820_A_G_b38	0.00404581	CI AD/dementia	SNP
chr8_142262909_C_T_b38	0.000621435	CI AD/dementia	SNP
chr15_81321874_T_C_b38	0.00100667	CI AD/dementia	SNP
chr5_15337682_C_T_b38	0.0016531	CI AD/dementia	SNP
chr2_151911140_C_T_b38	0.000200532	CI AD/dementia	SNP
chr14_105968864_C_T_b38	0.00203356	CI AD/dementia	SNP
chr14_106071418_C_T_b38	0.00212876	CI AD/dementia	SNP
chr1_246685119_C_T_b38	0.0396591	CI AD/dementia	SNP
chr6_115749658_C_T_b38	0.00290548	CI AD/dementia	SNP
chr4_108504070_G_A_b38	0.00593952	CI AD/dementia	SNP
chr10_122809810_G_A_b38	0.00440638	CI AD/dementia	SNP
chr7_148710143_C_A_b38	0.000747475	CI AD/dementia	SNP
chr9_101454911_G_A_b38	0.0309187	CI AD/dementia	SNP
