# Supplementary material for: DeepGAMI: deep biologically guided auxiliary learning for multimodal integration and imputation to improve genotype–phenotype prediction
Source: Genome Med. 2023 Oct 31;15:88. doi: 10.1186/s13073-023-01248-6 (PMC10617196; doi:10.1186/s13073-023-01248-6)
Supplement: Supplementary file 6 — Additional file 6. Prioritized transcription factors to genes and SNPs to gene links for cognitive impairment phenotype in Alzheimer’s disease. [file 13073_2023_1248_MOESM6_ESM.xlsx]

## Sheet: Sheet1
id	imp_score	tgs	phenotype	link_type
SP9	0	A4GALT	No CI	TF_to_TG
STAT4	0	A4GALT	No CI	TF_to_TG
HEY2	0	A4GALT	No CI	TF_to_TG
ZKSCAN3	0	A4GALT	No CI	TF_to_TG
MESP2	0	A4GALT	No CI	TF_to_TG
TFEB	0	A4GALT	No CI	TF_to_TG
RUNX3	0.000670031	A4GALT	No CI	TF_to_TG
FOXO4	0	A4GALT	No CI	TF_to_TG
PLAG1	0	A4GALT	No CI	TF_to_TG
NEUROG2	0	A4GALT	No CI	TF_to_TG
KLF15	0	A4GALT	No CI	TF_to_TG
HMBOX1	0	A4GALT	No CI	TF_to_TG
NKX2-2	0	A4GALT	No CI	TF_to_TG
FLI1	0	A4GALT	No CI	TF_to_TG
TP73	0	A4GALT	No CI	TF_to_TG
HES7	0	A4GALT	No CI	TF_to_TG
TCF3	0	A4GALT	No CI	TF_to_TG
YY2	0	A4GALT	No CI	TF_to_TG
VENTX	0	A4GALT	No CI	TF_to_TG
ZBTB42	0.000283339	A4GALT	No CI	TF_to_TG
TGIF2	0	A4GALT	No CI	TF_to_TG
RFX8	0	A4GALT	No CI	TF_to_TG
CREB3L1	0	A4GALT	No CI	TF_to_TG
PLAGL1	0	A4GALT	No CI	TF_to_TG
TFAP2E	0	A4GALT	No CI	TF_to_TG
NFKB1	0	A4GALT	No CI	TF_to_TG
MEF2C	0	A4GALT	No CI	TF_to_TG
HOXD1	0	A4GALT	No CI	TF_to_TG
TCF15	0.00265566	A4GALT	No CI	TF_to_TG
MYOG	0.00212188	A4GALT	No CI	TF_to_TG
TGIF1	0	A4GALT	No CI	TF_to_TG
DRGX	0	A4GALT	No CI	TF_to_TG
YBX1	0	A4GALT	No CI	TF_to_TG
AHRR	0	A4GALT	No CI	TF_to_TG
TET1	0	A4GALT	No CI	TF_to_TG
TFAP2A	0	A4GALT	No CI	TF_to_TG
FOXO1	0	A4GALT	No CI	TF_to_TG
THRB	0	A4GALT	No CI	TF_to_TG
NFAT5	0	A4GALT	No CI	TF_to_TG
TBX15	0.00508234	A4GALT	No CI	TF_to_TG
PKNOX2	0	A4GALT	No CI	TF_to_TG
EMX2	0	A4GALT	No CI	TF_to_TG
ZBTB7B	0	A4GALT	No CI	TF_to_TG
MAFF	0	A4GALT	No CI	TF_to_TG
MAFB	0	A4GALT	No CI	TF_to_TG
FOXP2	0	A4GALT	No CI	TF_to_TG
TFAP2C	0	A4GALT	No CI	TF_to_TG
ELF1	0	A4GALT	No CI	TF_to_TG
GLI2	0	A4GALT	No CI	TF_to_TG
FOXJ3	0	A4GALT	No CI	TF_to_TG
E2F3	0	A4GALT	No CI	TF_to_TG
MXI1	0	A4GALT	No CI	TF_to_TG
POU3F1	0	A4GALT	No CI	TF_to_TG
FOXC2	0	A4GALT	No CI	TF_to_TG
SOX10	0	A4GALT	No CI	TF_to_TG
RXRG	0	A4GALT	No CI	TF_to_TG
NR2F2	0	A4GALT	No CI	TF_to_TG
NR0B1	0	A4GALT	No CI	TF_to_TG
ZNF232	0	A4GALT	No CI	TF_to_TG
MITF	0	A4GALT	No CI	TF_to_TG
MEIS3	0	A4GALT	No CI	TF_to_TG
GRHL1	0	A4GALT	No CI	TF_to_TG
FOXN3	0	A4GALT	No CI	TF_to_TG
HIVEP2	0	A4GALT	No CI	TF_to_TG
SPDEF	0	A4GALT	No CI	TF_to_TG
FOXF2	0	A4GALT	No CI	TF_to_TG
NFATC2	0	A4GALT	No CI	TF_to_TG
MAFK	0	A4GALT	No CI	TF_to_TG
CENPB	0	A4GALT	No CI	TF_to_TG
KLF8	0	A4GALT	No CI	TF_to_TG
NEUROD6	0	A4GALT	No CI	TF_to_TG
RREB1	0	A4GALT	No CI	TF_to_TG
STAT5A	0	A4GALT	No CI	TF_to_TG
SOX8	0	A4GALT	No CI	TF_to_TG
POU3F3	0	A4GALT	No CI	TF_to_TG
TBX3	0	A4GALT	No CI	TF_to_TG
SP7	0	A4GALT	No CI	TF_to_TG
HIC1	0	A4GALT	No CI	TF_to_TG
NHLH2	0	A4GALT	No CI	TF_to_TG
BCL6B	0	A4GALT	No CI	TF_to_TG
FOXF1	0	A4GALT	No CI	TF_to_TG
PAX7	0	A4GALT	No CI	TF_to_TG
HNF4A	0	A4GALT	No CI	TF_to_TG
RXRA	0	A4GALT	No CI	TF_to_TG
SP1	0	A4GALT	No CI	TF_to_TG
GATA2	0	A4GALT	No CI	TF_to_TG
NR2E1	0	A4GALT	No CI	TF_to_TG
FOXD4L1	0	A4GALT	No CI	TF_to_TG
FOXD4	0	A4GALT	No CI	TF_to_TG
IRF2	0	A4GALT	No CI	TF_to_TG
IRF1	0	A4GALT	No CI	TF_to_TG
FOXC1	0	A4GALT	No CI	TF_to_TG
RELA	0	A4GALT	No CI	TF_to_TG
GLI1	0	A4GALT	No CI	TF_to_TG
SP6	0.00169414	A4GALT	No CI	TF_to_TG
TCF7L1	0	A4GALT	No CI	TF_to_TG
ONECUT2	0	A4GALT	No CI	TF_to_TG
MYB	0	A4GALT	No CI	TF_to_TG
ZNF423	0	A4GALT	No CI	TF_to_TG
FOXM1	0	A4GALT	No CI	TF_to_TG
TFCP2	0	A4GALT	No CI	TF_to_TG
FOXD2	0.000170567	A4GALT	No CI	TF_to_TG
SP9	0	ABCA7	No CI	TF_to_TG
STAT4	0	ABCA7	No CI	TF_to_TG
HEY2	0	ABCA7	No CI	TF_to_TG
ZKSCAN3	0	ABCA7	No CI	TF_to_TG
MESP2	0	ABCA7	No CI	TF_to_TG
TFEB	0	ABCA7	No CI	TF_to_TG
RUNX3	0	ABCA7	No CI	TF_to_TG
FOXO4	0	ABCA7	No CI	TF_to_TG
PLAG1	0	ABCA7	No CI	TF_to_TG
NEUROG2	0	ABCA7	No CI	TF_to_TG
KLF15	0	ABCA7	No CI	TF_to_TG
HMBOX1	0	ABCA7	No CI	TF_to_TG
NKX2-2	0	ABCA7	No CI	TF_to_TG
FLI1	0	ABCA7	No CI	TF_to_TG
TP73	0	ABCA7	No CI	TF_to_TG
HES7	0	ABCA7	No CI	TF_to_TG
TCF3	0	ABCA7	No CI	TF_to_TG
YY2	0	ABCA7	No CI	TF_to_TG
VENTX	0	ABCA7	No CI	TF_to_TG
ZBTB42	0	ABCA7	No CI	TF_to_TG
TGIF2	0	ABCA7	No CI	TF_to_TG
RFX8	0	ABCA7	No CI	TF_to_TG
CREB3L1	0	ABCA7	No CI	TF_to_TG
PLAGL1	0	ABCA7	No CI	TF_to_TG
TFAP2E	0	ABCA7	No CI	TF_to_TG
NFKB1	0	ABCA7	No CI	TF_to_TG
MEF2C	0	ABCA7	No CI	TF_to_TG
HOXD1	0	ABCA7	No CI	TF_to_TG
TCF15	0	ABCA7	No CI	TF_to_TG
MYOG	0	ABCA7	No CI	TF_to_TG
TGIF1	0	ABCA7	No CI	TF_to_TG
DRGX	0	ABCA7	No CI	TF_to_TG
YBX1	0	ABCA7	No CI	TF_to_TG
AHRR	0	ABCA7	No CI	TF_to_TG
TET1	0	ABCA7	No CI	TF_to_TG
TFAP2A	0	ABCA7	No CI	TF_to_TG
FOXO1	0	ABCA7	No CI	TF_to_TG
THRB	0	ABCA7	No CI	TF_to_TG
NFAT5	0.000198551	ABCA7	No CI	TF_to_TG
TBX15	0	ABCA7	No CI	TF_to_TG
PKNOX2	0	ABCA7	No CI	TF_to_TG
EMX2	0	ABCA7	No CI	TF_to_TG
ZBTB7B	0	ABCA7	No CI	TF_to_TG
MAFF	0	ABCA7	No CI	TF_to_TG
MAFB	0	ABCA7	No CI	TF_to_TG
FOXP2	0	ABCA7	No CI	TF_to_TG
TFAP2C	0	ABCA7	No CI	TF_to_TG
ELF1	0	ABCA7	No CI	TF_to_TG
GLI2	0	ABCA7	No CI	TF_to_TG
FOXJ3	0	ABCA7	No CI	TF_to_TG
E2F3	0	ABCA7	No CI	TF_to_TG
MXI1	0	ABCA7	No CI	TF_to_TG
POU3F1	0	ABCA7	No CI	TF_to_TG
FOXC2	0	ABCA7	No CI	TF_to_TG
SOX10	0	ABCA7	No CI	TF_to_TG
RXRG	0	ABCA7	No CI	TF_to_TG
NR2F2	0	ABCA7	No CI	TF_to_TG
NR0B1	0	ABCA7	No CI	TF_to_TG
ZNF232	0	ABCA7	No CI	TF_to_TG
MITF	0	ABCA7	No CI	TF_to_TG
MEIS3	0	ABCA7	No CI	TF_to_TG
GRHL1	0	ABCA7	No CI	TF_to_TG
FOXN3	0	ABCA7	No CI	TF_to_TG
HIVEP2	0	ABCA7	No CI	TF_to_TG
SPDEF	0	ABCA7	No CI	TF_to_TG
FOXF2	0	ABCA7	No CI	TF_to_TG
NFATC2	0	ABCA7	No CI	TF_to_TG
MAFK	0	ABCA7	No CI	TF_to_TG
CENPB	0	ABCA7	No CI	TF_to_TG
KLF8	0	ABCA7	No CI	TF_to_TG
NEUROD6	0	ABCA7	No CI	TF_to_TG
RREB1	0	ABCA7	No CI	TF_to_TG
STAT5A	0	ABCA7	No CI	TF_to_TG
SOX8	0	ABCA7	No CI	TF_to_TG
POU3F3	0	ABCA7	No CI	TF_to_TG
TBX3	0	ABCA7	No CI	TF_to_TG
SP7	0	ABCA7	No CI	TF_to_TG
HIC1	0	ABCA7	No CI	TF_to_TG
NHLH2	0	ABCA7	No CI	TF_to_TG
BCL6B	0	ABCA7	No CI	TF_to_TG
FOXF1	0	ABCA7	No CI	TF_to_TG
PAX7	0	ABCA7	No CI	TF_to_TG
HNF4A	0	ABCA7	No CI	TF_to_TG
RXRA	0	ABCA7	No CI	TF_to_TG
SP1	0	ABCA7	No CI	TF_to_TG
GATA2	0	ABCA7	No CI	TF_to_TG
NR2E1	0	ABCA7	No CI	TF_to_TG
FOXD4L1	0	ABCA7	No CI	TF_to_TG
FOXD4	0	ABCA7	No CI	TF_to_TG
IRF2	0	ABCA7	No CI	TF_to_TG
IRF1	0	ABCA7	No CI	TF_to_TG
FOXC1	0	ABCA7	No CI	TF_to_TG
RELA	0	ABCA7	No CI	TF_to_TG
GLI1	0	ABCA7	No CI	TF_to_TG
SP6	0	ABCA7	No CI	TF_to_TG
TCF7L1	0	ABCA7	No CI	TF_to_TG
ONECUT2	0	ABCA7	No CI	TF_to_TG
MYB	0	ABCA7	No CI	TF_to_TG
ZNF423	0	ABCA7	No CI	TF_to_TG
FOXM1	0	ABCA7	No CI	TF_to_TG
TFCP2	0	ABCA7	No CI	TF_to_TG
FOXD2	0	ABCA7	No CI	TF_to_TG
SP9	0	ABCC12	No CI	TF_to_TG
STAT4	0	ABCC12	No CI	TF_to_TG
HEY2	0	ABCC12	No CI	TF_to_TG
ZKSCAN3	0	ABCC12	No CI	TF_to_TG
MESP2	0	ABCC12	No CI	TF_to_TG
TFEB	0	ABCC12	No CI	TF_to_TG
RUNX3	0	ABCC12	No CI	TF_to_TG
FOXO4	0	ABCC12	No CI	TF_to_TG
PLAG1	0	ABCC12	No CI	TF_to_TG
NEUROG2	0	ABCC12	No CI	TF_to_TG
KLF15	0	ABCC12	No CI	TF_to_TG
HMBOX1	0	ABCC12	No CI	TF_to_TG
NKX2-2	0	ABCC12	No CI	TF_to_TG
FLI1	0	ABCC12	No CI	TF_to_TG
TP73	0	ABCC12	No CI	TF_to_TG
HES7	0	ABCC12	No CI	TF_to_TG
TCF3	0	ABCC12	No CI	TF_to_TG
YY2	0	ABCC12	No CI	TF_to_TG
VENTX	0	ABCC12	No CI	TF_to_TG
ZBTB42	0	ABCC12	No CI	TF_to_TG
TGIF2	0	ABCC12	No CI	TF_to_TG
RFX8	0	ABCC12	No CI	TF_to_TG
CREB3L1	0	ABCC12	No CI	TF_to_TG
PLAGL1	0	ABCC12	No CI	TF_to_TG
TFAP2E	0	ABCC12	No CI	TF_to_TG
NFKB1	0	ABCC12	No CI	TF_to_TG
MEF2C	0	ABCC12	No CI	TF_to_TG
HOXD1	0	ABCC12	No CI	TF_to_TG
TCF15	0	ABCC12	No CI	TF_to_TG
MYOG	0	ABCC12	No CI	TF_to_TG
TGIF1	0	ABCC12	No CI	TF_to_TG
DRGX	0	ABCC12	No CI	TF_to_TG
YBX1	0	ABCC12	No CI	TF_to_TG
AHRR	0	ABCC12	No CI	TF_to_TG
TET1	0	ABCC12	No CI	TF_to_TG
TFAP2A	0	ABCC12	No CI	TF_to_TG
FOXO1	0	ABCC12	No CI	TF_to_TG
THRB	0	ABCC12	No CI	TF_to_TG
NFAT5	0	ABCC12	No CI	TF_to_TG
TBX15	0	ABCC12	No CI	TF_to_TG
PKNOX2	0	ABCC12	No CI	TF_to_TG
EMX2	0	ABCC12	No CI	TF_to_TG
ZBTB7B	0	ABCC12	No CI	TF_to_TG
MAFF	0	ABCC12	No CI	TF_to_TG
MAFB	0	ABCC12	No CI	TF_to_TG
FOXP2	0	ABCC12	No CI	TF_to_TG
TFAP2C	0	ABCC12	No CI	TF_to_TG
ELF1	0	ABCC12	No CI	TF_to_TG
GLI2	0	ABCC12	No CI	TF_to_TG
FOXJ3	0	ABCC12	No CI	TF_to_TG
E2F3	0	ABCC12	No CI	TF_to_TG
MXI1	0	ABCC12	No CI	TF_to_TG
POU3F1	0	ABCC12	No CI	TF_to_TG
FOXC2	0	ABCC12	No CI	TF_to_TG
SOX10	0	ABCC12	No CI	TF_to_TG
RXRG	0	ABCC12	No CI	TF_to_TG
NR2F2	0	ABCC12	No CI	TF_to_TG
NR0B1	0	ABCC12	No CI	TF_to_TG
ZNF232	0	ABCC12	No CI	TF_to_TG
MITF	0	ABCC12	No CI	TF_to_TG
MEIS3	0	ABCC12	No CI	TF_to_TG
GRHL1	0.00107795	ABCC12	No CI	TF_to_TG
FOXN3	0	ABCC12	No CI	TF_to_TG
HIVEP2	0	ABCC12	No CI	TF_to_TG
SPDEF	0	ABCC12	No CI	TF_to_TG
FOXF2	0	ABCC12	No CI	TF_to_TG
NFATC2	0	ABCC12	No CI	TF_to_TG
MAFK	0	ABCC12	No CI	TF_to_TG
CENPB	0	ABCC12	No CI	TF_to_TG
KLF8	0	ABCC12	No CI	TF_to_TG
NEUROD6	0	ABCC12	No CI	TF_to_TG
RREB1	0	ABCC12	No CI	TF_to_TG
STAT5A	0	ABCC12	No CI	TF_to_TG
SOX8	0	ABCC12	No CI	TF_to_TG
POU3F3	0	ABCC12	No CI	TF_to_TG
TBX3	0	ABCC12	No CI	TF_to_TG
SP7	0	ABCC12	No CI	TF_to_TG
HIC1	0	ABCC12	No CI	TF_to_TG
NHLH2	0	ABCC12	No CI	TF_to_TG
BCL6B	0	ABCC12	No CI	TF_to_TG
FOXF1	0	ABCC12	No CI	TF_to_TG
PAX7	0	ABCC12	No CI	TF_to_TG
HNF4A	0	ABCC12	No CI	TF_to_TG
RXRA	0	ABCC12	No CI	TF_to_TG
SP1	0	ABCC12	No CI	TF_to_TG
GATA2	0	ABCC12	No CI	TF_to_TG
NR2E1	0	ABCC12	No CI	TF_to_TG
FOXD4L1	0	ABCC12	No CI	TF_to_TG
FOXD4	0	ABCC12	No CI	TF_to_TG
IRF2	0	ABCC12	No CI	TF_to_TG
IRF1	0	ABCC12	No CI	TF_to_TG
FOXC1	0	ABCC12	No CI	TF_to_TG
RELA	0	ABCC12	No CI	TF_to_TG
GLI1	0	ABCC12	No CI	TF_to_TG
SP6	0	ABCC12	No CI	TF_to_TG
TCF7L1	0	ABCC12	No CI	TF_to_TG
ONECUT2	0	ABCC12	No CI	TF_to_TG
MYB	0	ABCC12	No CI	TF_to_TG
ZNF423	0	ABCC12	No CI	TF_to_TG
FOXM1	0	ABCC12	No CI	TF_to_TG
TFCP2	0	ABCC12	No CI	TF_to_TG
FOXD2	0	ABCC12	No CI	TF_to_TG
SP9	0	ABI2	No CI	TF_to_TG
STAT4	0	ABI2	No CI	TF_to_TG
HEY2	0	ABI2	No CI	TF_to_TG
ZKSCAN3	0	ABI2	No CI	TF_to_TG
MESP2	0	ABI2	No CI	TF_to_TG
TFEB	0	ABI2	No CI	TF_to_TG
RUNX3	0	ABI2	No CI	TF_to_TG
FOXO4	0	ABI2	No CI	TF_to_TG
PLAG1	0	ABI2	No CI	TF_to_TG
NEUROG2	0	ABI2	No CI	TF_to_TG
KLF15	0	ABI2	No CI	TF_to_TG
HMBOX1	6.59816e-05	ABI2	No CI	TF_to_TG
NKX2-2	0	ABI2	No CI	TF_to_TG
FLI1	0	ABI2	No CI	TF_to_TG
TP73	0.000770781	ABI2	No CI	TF_to_TG
HES7	0	ABI2	No CI	TF_to_TG
TCF3	0	ABI2	No CI	TF_to_TG
YY2	0	ABI2	No CI	TF_to_TG
VENTX	0	ABI2	No CI	TF_to_TG
ZBTB42	0	ABI2	No CI	TF_to_TG
TGIF2	0	ABI2	No CI	TF_to_TG
RFX8	0	ABI2	No CI	TF_to_TG
CREB3L1	0	ABI2	No CI	TF_to_TG
PLAGL1	0	ABI2	No CI	TF_to_TG
TFAP2E	0	ABI2	No CI	TF_to_TG
NFKB1	0	ABI2	No CI	TF_to_TG
MEF2C	0.0035066	ABI2	No CI	TF_to_TG
HOXD1	0	ABI2	No CI	TF_to_TG
TCF15	0	ABI2	No CI	TF_to_TG
MYOG	0	ABI2	No CI	TF_to_TG
TGIF1	0	ABI2	No CI	TF_to_TG
DRGX	0	ABI2	No CI	TF_to_TG
YBX1	0	ABI2	No CI	TF_to_TG
AHRR	0	ABI2	No CI	TF_to_TG
TET1	0	ABI2	No CI	TF_to_TG
TFAP2A	0	ABI2	No CI	TF_to_TG
FOXO1	0	ABI2	No CI	TF_to_TG
THRB	0	ABI2	No CI	TF_to_TG
NFAT5	0	ABI2	No CI	TF_to_TG
TBX15	0	ABI2	No CI	TF_to_TG
PKNOX2	0	ABI2	No CI	TF_to_TG
EMX2	0	ABI2	No CI	TF_to_TG
ZBTB7B	0	ABI2	No CI	TF_to_TG
MAFF	0	ABI2	No CI	TF_to_TG
MAFB	0	ABI2	No CI	TF_to_TG
FOXP2	0	ABI2	No CI	TF_to_TG
TFAP2C	0	ABI2	No CI	TF_to_TG
ELF1	0	ABI2	No CI	TF_to_TG
GLI2	0	ABI2	No CI	TF_to_TG
FOXJ3	0	ABI2	No CI	TF_to_TG
E2F3	0	ABI2	No CI	TF_to_TG
MXI1	0	ABI2	No CI	TF_to_TG
POU3F1	0	ABI2	No CI	TF_to_TG
FOXC2	0	ABI2	No CI	TF_to_TG
SOX10	0	ABI2	No CI	TF_to_TG
RXRG	0	ABI2	No CI	TF_to_TG
NR2F2	0	ABI2	No CI	TF_to_TG
NR0B1	0	ABI2	No CI	TF_to_TG
ZNF232	0	ABI2	No CI	TF_to_TG
MITF	0	ABI2	No CI	TF_to_TG
MEIS3	0	ABI2	No CI	TF_to_TG
GRHL1	0	ABI2	No CI	TF_to_TG
FOXN3	0	ABI2	No CI	TF_to_TG
HIVEP2	0	ABI2	No CI	TF_to_TG
SPDEF	0	ABI2	No CI	TF_to_TG
FOXF2	0	ABI2	No CI	TF_to_TG
NFATC2	0	ABI2	No CI	TF_to_TG
MAFK	0	ABI2	No CI	TF_to_TG
CENPB	0	ABI2	No CI	TF_to_TG
KLF8	0.0029639	ABI2	No CI	TF_to_TG
NEUROD6	0	ABI2	No CI	TF_to_TG
RREB1	0	ABI2	No CI	TF_to_TG
STAT5A	0	ABI2	No CI	TF_to_TG
SOX8	0	ABI2	No CI	TF_to_TG
POU3F3	0	ABI2	No CI	TF_to_TG
TBX3	0	ABI2	No CI	TF_to_TG
SP7	0	ABI2	No CI	TF_to_TG
HIC1	0	ABI2	No CI	TF_to_TG
NHLH2	0	ABI2	No CI	TF_to_TG
BCL6B	0	ABI2	No CI	TF_to_TG
FOXF1	0	ABI2	No CI	TF_to_TG
PAX7	0	ABI2	No CI	TF_to_TG
HNF4A	0	ABI2	No CI	TF_to_TG
RXRA	0	ABI2	No CI	TF_to_TG
SP1	0	ABI2	No CI	TF_to_TG
GATA2	0	ABI2	No CI	TF_to_TG
NR2E1	0	ABI2	No CI	TF_to_TG
FOXD4L1	0	ABI2	No CI	TF_to_TG
FOXD4	0	ABI2	No CI	TF_to_TG
IRF2	0	ABI2	No CI	TF_to_TG
IRF1	0	ABI2	No CI	TF_to_TG
FOXC1	0	ABI2	No CI	TF_to_TG
RELA	0	ABI2	No CI	TF_to_TG
GLI1	0	ABI2	No CI	TF_to_TG
SP6	0	ABI2	No CI	TF_to_TG
TCF7L1	0	ABI2	No CI	TF_to_TG
ONECUT2	0	ABI2	No CI	TF_to_TG
MYB	0	ABI2	No CI	TF_to_TG
ZNF423	0	ABI2	No CI	TF_to_TG
FOXM1	0	ABI2	No CI	TF_to_TG
TFCP2	0	ABI2	No CI	TF_to_TG
FOXD2	0	ABI2	No CI	TF_to_TG
SP9	0	ACADSB	No CI	TF_to_TG
STAT4	0	ACADSB	No CI	TF_to_TG
HEY2	0	ACADSB	No CI	TF_to_TG
ZKSCAN3	0	ACADSB	No CI	TF_to_TG
MESP2	0	ACADSB	No CI	TF_to_TG
TFEB	0	ACADSB	No CI	TF_to_TG
RUNX3	0	ACADSB	No CI	TF_to_TG
FOXO4	0	ACADSB	No CI	TF_to_TG
PLAG1	0	ACADSB	No CI	TF_to_TG
NEUROG2	0	ACADSB	No CI	TF_to_TG
KLF15	0	ACADSB	No CI	TF_to_TG
HMBOX1	0	ACADSB	No CI	TF_to_TG
NKX2-2	0	ACADSB	No CI	TF_to_TG
FLI1	0	ACADSB	No CI	TF_to_TG
TP73	0	ACADSB	No CI	TF_to_TG
HES7	0	ACADSB	No CI	TF_to_TG
TCF3	0	ACADSB	No CI	TF_to_TG
YY2	0	ACADSB	No CI	TF_to_TG
VENTX	0	ACADSB	No CI	TF_to_TG
ZBTB42	0	ACADSB	No CI	TF_to_TG
TGIF2	0	ACADSB	No CI	TF_to_TG
RFX8	0	ACADSB	No CI	TF_to_TG
CREB3L1	0	ACADSB	No CI	TF_to_TG
PLAGL1	0	ACADSB	No CI	TF_to_TG
TFAP2E	0	ACADSB	No CI	TF_to_TG
NFKB1	0	ACADSB	No CI	TF_to_TG
MEF2C	0	ACADSB	No CI	TF_to_TG
HOXD1	0	ACADSB	No CI	TF_to_TG
TCF15	0	ACADSB	No CI	TF_to_TG
MYOG	0	ACADSB	No CI	TF_to_TG
TGIF1	0	ACADSB	No CI	TF_to_TG
DRGX	0	ACADSB	No CI	TF_to_TG
YBX1	0	ACADSB	No CI	TF_to_TG
AHRR	0	ACADSB	No CI	TF_to_TG
TET1	0	ACADSB	No CI	TF_to_TG
TFAP2A	0	ACADSB	No CI	TF_to_TG
FOXO1	0	ACADSB	No CI	TF_to_TG
THRB	0	ACADSB	No CI	TF_to_TG
NFAT5	0	ACADSB	No CI	TF_to_TG
TBX15	0	ACADSB	No CI	TF_to_TG
PKNOX2	0	ACADSB	No CI	TF_to_TG
EMX2	0	ACADSB	No CI	TF_to_TG
ZBTB7B	0	ACADSB	No CI	TF_to_TG
MAFF	0	ACADSB	No CI	TF_to_TG
MAFB	0	ACADSB	No CI	TF_to_TG
FOXP2	0	ACADSB	No CI	TF_to_TG
TFAP2C	0	ACADSB	No CI	TF_to_TG
ELF1	0	ACADSB	No CI	TF_to_TG
GLI2	0	ACADSB	No CI	TF_to_TG
FOXJ3	0	ACADSB	No CI	TF_to_TG
E2F3	0	ACADSB	No CI	TF_to_TG
MXI1	0	ACADSB	No CI	TF_to_TG
POU3F1	0	ACADSB	No CI	TF_to_TG
FOXC2	0	ACADSB	No CI	TF_to_TG
SOX10	0	ACADSB	No CI	TF_to_TG
RXRG	0	ACADSB	No CI	TF_to_TG
NR2F2	0	ACADSB	No CI	TF_to_TG
NR0B1	0	ACADSB	No CI	TF_to_TG
ZNF232	0	ACADSB	No CI	TF_to_TG
MITF	0	ACADSB	No CI	TF_to_TG
MEIS3	0	ACADSB	No CI	TF_to_TG
GRHL1	0	ACADSB	No CI	TF_to_TG
FOXN3	0	ACADSB	No CI	TF_to_TG
HIVEP2	0	ACADSB	No CI	TF_to_TG
SPDEF	0	ACADSB	No CI	TF_to_TG
FOXF2	0	ACADSB	No CI	TF_to_TG
NFATC2	0	ACADSB	No CI	TF_to_TG
MAFK	0	ACADSB	No CI	TF_to_TG
CENPB	0	ACADSB	No CI	TF_to_TG
KLF8	0	ACADSB	No CI	TF_to_TG
NEUROD6	0	ACADSB	No CI	TF_to_TG
RREB1	0	ACADSB	No CI	TF_to_TG
STAT5A	0	ACADSB	No CI	TF_to_TG
SOX8	0	ACADSB	No CI	TF_to_TG
POU3F3	0	ACADSB	No CI	TF_to_TG
TBX3	0	ACADSB	No CI	TF_to_TG
SP7	0.00178069	ACADSB	No CI	TF_to_TG
HIC1	0	ACADSB	No CI	TF_to_TG
NHLH2	0	ACADSB	No CI	TF_to_TG
BCL6B	0	ACADSB	No CI	TF_to_TG
FOXF1	0	ACADSB	No CI	TF_to_TG
PAX7	0	ACADSB	No CI	TF_to_TG
HNF4A	0	ACADSB	No CI	TF_to_TG
RXRA	0	ACADSB	No CI	TF_to_TG
SP1	0	ACADSB	No CI	TF_to_TG
GATA2	0	ACADSB	No CI	TF_to_TG
NR2E1	0	ACADSB	No CI	TF_to_TG
FOXD4L1	0.00343696	ACADSB	No CI	TF_to_TG
FOXD4	0	ACADSB	No CI	TF_to_TG
IRF2	0	ACADSB	No CI	TF_to_TG
IRF1	0	ACADSB	No CI	TF_to_TG
FOXC1	0	ACADSB	No CI	TF_to_TG
RELA	0	ACADSB	No CI	TF_to_TG
GLI1	0	ACADSB	No CI	TF_to_TG
SP6	0.000348364	ACADSB	No CI	TF_to_TG
TCF7L1	0	ACADSB	No CI	TF_to_TG
ONECUT2	0	ACADSB	No CI	TF_to_TG
MYB	0	ACADSB	No CI	TF_to_TG
ZNF423	0	ACADSB	No CI	TF_to_TG
FOXM1	0	ACADSB	No CI	TF_to_TG
TFCP2	0.00498162	ACADSB	No CI	TF_to_TG
FOXD2	0	ACADSB	No CI	TF_to_TG
SP9	0	ACOT4	No CI	TF_to_TG
STAT4	0	ACOT4	No CI	TF_to_TG
HEY2	0	ACOT4	No CI	TF_to_TG
ZKSCAN3	0	ACOT4	No CI	TF_to_TG
MESP2	0	ACOT4	No CI	TF_to_TG
TFEB	0	ACOT4	No CI	TF_to_TG
RUNX3	0	ACOT4	No CI	TF_to_TG
FOXO4	0	ACOT4	No CI	TF_to_TG
PLAG1	0	ACOT4	No CI	TF_to_TG
NEUROG2	0	ACOT4	No CI	TF_to_TG
KLF15	0	ACOT4	No CI	TF_to_TG
HMBOX1	0	ACOT4	No CI	TF_to_TG
NKX2-2	0	ACOT4	No CI	TF_to_TG
FLI1	0	ACOT4	No CI	TF_to_TG
TP73	0.00016114	ACOT4	No CI	TF_to_TG
HES7	0	ACOT4	No CI	TF_to_TG
TCF3	0	ACOT4	No CI	TF_to_TG
YY2	0	ACOT4	No CI	TF_to_TG
VENTX	0	ACOT4	No CI	TF_to_TG
ZBTB42	0	ACOT4	No CI	TF_to_TG
TGIF2	0	ACOT4	No CI	TF_to_TG
RFX8	0	ACOT4	No CI	TF_to_TG
CREB3L1	0	ACOT4	No CI	TF_to_TG
PLAGL1	0	ACOT4	No CI	TF_to_TG
TFAP2E	0	ACOT4	No CI	TF_to_TG
NFKB1	0	ACOT4	No CI	TF_to_TG
MEF2C	0	ACOT4	No CI	TF_to_TG
HOXD1	0	ACOT4	No CI	TF_to_TG
TCF15	0	ACOT4	No CI	TF_to_TG
MYOG	0.00919194	ACOT4	No CI	TF_to_TG
TGIF1	0	ACOT4	No CI	TF_to_TG
DRGX	0	ACOT4	No CI	TF_to_TG
YBX1	0	ACOT4	No CI	TF_to_TG
AHRR	0	ACOT4	No CI	TF_to_TG
TET1	0	ACOT4	No CI	TF_to_TG
TFAP2A	0	ACOT4	No CI	TF_to_TG
FOXO1	0	ACOT4	No CI	TF_to_TG
THRB	0	ACOT4	No CI	TF_to_TG
NFAT5	0	ACOT4	No CI	TF_to_TG
TBX15	0	ACOT4	No CI	TF_to_TG
PKNOX2	0	ACOT4	No CI	TF_to_TG
EMX2	0	ACOT4	No CI	TF_to_TG
ZBTB7B	0	ACOT4	No CI	TF_to_TG
MAFF	0	ACOT4	No CI	TF_to_TG
MAFB	0	ACOT4	No CI	TF_to_TG
FOXP2	0	ACOT4	No CI	TF_to_TG
TFAP2C	0	ACOT4	No CI	TF_to_TG
ELF1	0	ACOT4	No CI	TF_to_TG
GLI2	0	ACOT4	No CI	TF_to_TG
FOXJ3	0	ACOT4	No CI	TF_to_TG
E2F3	0	ACOT4	No CI	TF_to_TG
MXI1	0	ACOT4	No CI	TF_to_TG
POU3F1	0	ACOT4	No CI	TF_to_TG
FOXC2	0	ACOT4	No CI	TF_to_TG
SOX10	0	ACOT4	No CI	TF_to_TG
RXRG	0	ACOT4	No CI	TF_to_TG
NR2F2	0	ACOT4	No CI	TF_to_TG
NR0B1	0	ACOT4	No CI	TF_to_TG
ZNF232	0	ACOT4	No CI	TF_to_TG
MITF	0	ACOT4	No CI	TF_to_TG
MEIS3	0	ACOT4	No CI	TF_to_TG
GRHL1	0	ACOT4	No CI	TF_to_TG
FOXN3	0	ACOT4	No CI	TF_to_TG
HIVEP2	0	ACOT4	No CI	TF_to_TG
SPDEF	0	ACOT4	No CI	TF_to_TG
FOXF2	0	ACOT4	No CI	TF_to_TG
NFATC2	0	ACOT4	No CI	TF_to_TG
MAFK	0	ACOT4	No CI	TF_to_TG
CENPB	0	ACOT4	No CI	TF_to_TG
KLF8	0	ACOT4	No CI	TF_to_TG
NEUROD6	0	ACOT4	No CI	TF_to_TG
RREB1	0	ACOT4	No CI	TF_to_TG
STAT5A	0	ACOT4	No CI	TF_to_TG
SOX8	0	ACOT4	No CI	TF_to_TG
POU3F3	0	ACOT4	No CI	TF_to_TG
TBX3	0	ACOT4	No CI	TF_to_TG
SP7	0	ACOT4	No CI	TF_to_TG
HIC1	0	ACOT4	No CI	TF_to_TG
NHLH2	0	ACOT4	No CI	TF_to_TG
BCL6B	0	ACOT4	No CI	TF_to_TG
FOXF1	0	ACOT4	No CI	TF_to_TG
PAX7	0	ACOT4	No CI	TF_to_TG
HNF4A	0	ACOT4	No CI	TF_to_TG
RXRA	0	ACOT4	No CI	TF_to_TG
SP1	0	ACOT4	No CI	TF_to_TG
GATA2	0	ACOT4	No CI	TF_to_TG
NR2E1	0	ACOT4	No CI	TF_to_TG
FOXD4L1	0	ACOT4	No CI	TF_to_TG
FOXD4	0	ACOT4	No CI	TF_to_TG
IRF2	0	ACOT4	No CI	TF_to_TG
IRF1	0	ACOT4	No CI	TF_to_TG
FOXC1	0	ACOT4	No CI	TF_to_TG
RELA	0	ACOT4	No CI	TF_to_TG
GLI1	0	ACOT4	No CI	TF_to_TG
SP6	0.00663218	ACOT4	No CI	TF_to_TG
TCF7L1	0	ACOT4	No CI	TF_to_TG
ONECUT2	0	ACOT4	No CI	TF_to_TG
MYB	0	ACOT4	No CI	TF_to_TG
ZNF423	0	ACOT4	No CI	TF_to_TG
FOXM1	0	ACOT4	No CI	TF_to_TG
TFCP2	0	ACOT4	No CI	TF_to_TG
FOXD2	0	ACOT4	No CI	TF_to_TG
SP9	0	ACP1	No CI	TF_to_TG
STAT4	0	ACP1	No CI	TF_to_TG
HEY2	0	ACP1	No CI	TF_to_TG
ZKSCAN3	0	ACP1	No CI	TF_to_TG
MESP2	0	ACP1	No CI	TF_to_TG
TFEB	0	ACP1	No CI	TF_to_TG
RUNX3	0	ACP1	No CI	TF_to_TG
FOXO4	0	ACP1	No CI	TF_to_TG
PLAG1	0	ACP1	No CI	TF_to_TG
NEUROG2	0	ACP1	No CI	TF_to_TG
KLF15	0	ACP1	No CI	TF_to_TG
HMBOX1	0	ACP1	No CI	TF_to_TG
NKX2-2	0	ACP1	No CI	TF_to_TG
FLI1	0	ACP1	No CI	TF_to_TG
TP73	0	ACP1	No CI	TF_to_TG
HES7	0	ACP1	No CI	TF_to_TG
TCF3	0	ACP1	No CI	TF_to_TG
YY2	0	ACP1	No CI	TF_to_TG
VENTX	0	ACP1	No CI	TF_to_TG
ZBTB42	0.00184673	ACP1	No CI	TF_to_TG
TGIF2	0	ACP1	No CI	TF_to_TG
RFX8	0	ACP1	No CI	TF_to_TG
CREB3L1	0	ACP1	No CI	TF_to_TG
PLAGL1	0	ACP1	No CI	TF_to_TG
TFAP2E	0	ACP1	No CI	TF_to_TG
NFKB1	0	ACP1	No CI	TF_to_TG
MEF2C	0	ACP1	No CI	TF_to_TG
HOXD1	0	ACP1	No CI	TF_to_TG
TCF15	0	ACP1	No CI	TF_to_TG
MYOG	0	ACP1	No CI	TF_to_TG
TGIF1	0	ACP1	No CI	TF_to_TG
DRGX	0	ACP1	No CI	TF_to_TG
YBX1	0	ACP1	No CI	TF_to_TG
AHRR	0	ACP1	No CI	TF_to_TG
TET1	0	ACP1	No CI	TF_to_TG
TFAP2A	0	ACP1	No CI	TF_to_TG
FOXO1	0	ACP1	No CI	TF_to_TG
THRB	0	ACP1	No CI	TF_to_TG
NFAT5	0	ACP1	No CI	TF_to_TG
TBX15	0	ACP1	No CI	TF_to_TG
PKNOX2	0	ACP1	No CI	TF_to_TG
EMX2	0	ACP1	No CI	TF_to_TG
ZBTB7B	0	ACP1	No CI	TF_to_TG
MAFF	0	ACP1	No CI	TF_to_TG
MAFB	0	ACP1	No CI	TF_to_TG
FOXP2	0	ACP1	No CI	TF_to_TG
TFAP2C	0	ACP1	No CI	TF_to_TG
ELF1	0	ACP1	No CI	TF_to_TG
GLI2	0	ACP1	No CI	TF_to_TG
FOXJ3	0	ACP1	No CI	TF_to_TG
E2F3	0	ACP1	No CI	TF_to_TG
MXI1	0	ACP1	No CI	TF_to_TG
POU3F1	0	ACP1	No CI	TF_to_TG
FOXC2	0	ACP1	No CI	TF_to_TG
SOX10	0	ACP1	No CI	TF_to_TG
RXRG	0	ACP1	No CI	TF_to_TG
NR2F2	0	ACP1	No CI	TF_to_TG
NR0B1	0	ACP1	No CI	TF_to_TG
ZNF232	0	ACP1	No CI	TF_to_TG
MITF	0	ACP1	No CI	TF_to_TG
MEIS3	0	ACP1	No CI	TF_to_TG
GRHL1	0	ACP1	No CI	TF_to_TG
FOXN3	0	ACP1	No CI	TF_to_TG
HIVEP2	0	ACP1	No CI	TF_to_TG
SPDEF	0	ACP1	No CI	TF_to_TG
FOXF2	0	ACP1	No CI	TF_to_TG
NFATC2	0	ACP1	No CI	TF_to_TG
MAFK	0	ACP1	No CI	TF_to_TG
CENPB	0	ACP1	No CI	TF_to_TG
KLF8	0	ACP1	No CI	TF_to_TG
NEUROD6	0.00223212	ACP1	No CI	TF_to_TG
RREB1	0	ACP1	No CI	TF_to_TG
STAT5A	0	ACP1	No CI	TF_to_TG
SOX8	0	ACP1	No CI	TF_to_TG
POU3F3	0	ACP1	No CI	TF_to_TG
TBX3	0	ACP1	No CI	TF_to_TG
SP7	0	ACP1	No CI	TF_to_TG
HIC1	0	ACP1	No CI	TF_to_TG
NHLH2	0	ACP1	No CI	TF_to_TG
BCL6B	0	ACP1	No CI	TF_to_TG
FOXF1	0	ACP1	No CI	TF_to_TG
PAX7	0	ACP1	No CI	TF_to_TG
HNF4A	0	ACP1	No CI	TF_to_TG
RXRA	0	ACP1	No CI	TF_to_TG
SP1	0	ACP1	No CI	TF_to_TG
GATA2	0	ACP1	No CI	TF_to_TG
NR2E1	0	ACP1	No CI	TF_to_TG
FOXD4L1	0	ACP1	No CI	TF_to_TG
FOXD4	0	ACP1	No CI	TF_to_TG
IRF2	0	ACP1	No CI	TF_to_TG
IRF1	0	ACP1	No CI	TF_to_TG
FOXC1	0	ACP1	No CI	TF_to_TG
RELA	0	ACP1	No CI	TF_to_TG
GLI1	0	ACP1	No CI	TF_to_TG
SP6	0	ACP1	No CI	TF_to_TG
TCF7L1	0	ACP1	No CI	TF_to_TG
ONECUT2	0	ACP1	No CI	TF_to_TG
MYB	0	ACP1	No CI	TF_to_TG
ZNF423	0	ACP1	No CI	TF_to_TG
FOXM1	0	ACP1	No CI	TF_to_TG
TFCP2	7.60655e-05	ACP1	No CI	TF_to_TG
FOXD2	0	ACP1	No CI	TF_to_TG
SP9	0	ACTA1	No CI	TF_to_TG
STAT4	0	ACTA1	No CI	TF_to_TG
HEY2	0	ACTA1	No CI	TF_to_TG
ZKSCAN3	0	ACTA1	No CI	TF_to_TG
MESP2	0	ACTA1	No CI	TF_to_TG
TFEB	0	ACTA1	No CI	TF_to_TG
RUNX3	0	ACTA1	No CI	TF_to_TG
FOXO4	0	ACTA1	No CI	TF_to_TG
PLAG1	0	ACTA1	No CI	TF_to_TG
NEUROG2	0	ACTA1	No CI	TF_to_TG
KLF15	0	ACTA1	No CI	TF_to_TG
HMBOX1	0	ACTA1	No CI	TF_to_TG
NKX2-2	0	ACTA1	No CI	TF_to_TG
FLI1	0	ACTA1	No CI	TF_to_TG
TP73	0	ACTA1	No CI	TF_to_TG
HES7	0	ACTA1	No CI	TF_to_TG
TCF3	0	ACTA1	No CI	TF_to_TG
YY2	0	ACTA1	No CI	TF_to_TG
VENTX	0	ACTA1	No CI	TF_to_TG
ZBTB42	0	ACTA1	No CI	TF_to_TG
TGIF2	0	ACTA1	No CI	TF_to_TG
RFX8	0	ACTA1	No CI	TF_to_TG
CREB3L1	0	ACTA1	No CI	TF_to_TG
PLAGL1	0	ACTA1	No CI	TF_to_TG
TFAP2E	0	ACTA1	No CI	TF_to_TG
NFKB1	0	ACTA1	No CI	TF_to_TG
MEF2C	0	ACTA1	No CI	TF_to_TG
HOXD1	0	ACTA1	No CI	TF_to_TG
TCF15	0	ACTA1	No CI	TF_to_TG
MYOG	0	ACTA1	No CI	TF_to_TG
TGIF1	0	ACTA1	No CI	TF_to_TG
DRGX	0	ACTA1	No CI	TF_to_TG
YBX1	0	ACTA1	No CI	TF_to_TG
AHRR	0	ACTA1	No CI	TF_to_TG
TET1	0	ACTA1	No CI	TF_to_TG
TFAP2A	0	ACTA1	No CI	TF_to_TG
FOXO1	0	ACTA1	No CI	TF_to_TG
THRB	0	ACTA1	No CI	TF_to_TG
NFAT5	0	ACTA1	No CI	TF_to_TG
TBX15	0	ACTA1	No CI	TF_to_TG
PKNOX2	0	ACTA1	No CI	TF_to_TG
EMX2	0	ACTA1	No CI	TF_to_TG
ZBTB7B	0	ACTA1	No CI	TF_to_TG
MAFF	0	ACTA1	No CI	TF_to_TG
MAFB	0	ACTA1	No CI	TF_to_TG
FOXP2	0	ACTA1	No CI	TF_to_TG
TFAP2C	0	ACTA1	No CI	TF_to_TG
ELF1	0	ACTA1	No CI	TF_to_TG
GLI2	0	ACTA1	No CI	TF_to_TG
FOXJ3	0	ACTA1	No CI	TF_to_TG
E2F3	0	ACTA1	No CI	TF_to_TG
MXI1	0	ACTA1	No CI	TF_to_TG
POU3F1	0	ACTA1	No CI	TF_to_TG
FOXC2	0	ACTA1	No CI	TF_to_TG
SOX10	0	ACTA1	No CI	TF_to_TG
RXRG	0	ACTA1	No CI	TF_to_TG
NR2F2	0	ACTA1	No CI	TF_to_TG
NR0B1	0	ACTA1	No CI	TF_to_TG
ZNF232	0	ACTA1	No CI	TF_to_TG
MITF	0	ACTA1	No CI	TF_to_TG
MEIS3	0	ACTA1	No CI	TF_to_TG
GRHL1	0	ACTA1	No CI	TF_to_TG
FOXN3	0	ACTA1	No CI	TF_to_TG
HIVEP2	0	ACTA1	No CI	TF_to_TG
SPDEF	0	ACTA1	No CI	TF_to_TG
FOXF2	0	ACTA1	No CI	TF_to_TG
NFATC2	0	ACTA1	No CI	TF_to_TG
MAFK	0	ACTA1	No CI	TF_to_TG
CENPB	0	ACTA1	No CI	TF_to_TG
KLF8	0	ACTA1	No CI	TF_to_TG
NEUROD6	0	ACTA1	No CI	TF_to_TG
RREB1	0	ACTA1	No CI	TF_to_TG
STAT5A	0	ACTA1	No CI	TF_to_TG
SOX8	0	ACTA1	No CI	TF_to_TG
POU3F3	0	ACTA1	No CI	TF_to_TG
TBX3	0	ACTA1	No CI	TF_to_TG
SP7	0	ACTA1	No CI	TF_to_TG
HIC1	0	ACTA1	No CI	TF_to_TG
NHLH2	0	ACTA1	No CI	TF_to_TG
BCL6B	0	ACTA1	No CI	TF_to_TG
FOXF1	0	ACTA1	No CI	TF_to_TG
PAX7	0	ACTA1	No CI	TF_to_TG
HNF4A	0	ACTA1	No CI	TF_to_TG
RXRA	0	ACTA1	No CI	TF_to_TG
SP1	0	ACTA1	No CI	TF_to_TG
GATA2	0	ACTA1	No CI	TF_to_TG
NR2E1	0	ACTA1	No CI	TF_to_TG
FOXD4L1	0	ACTA1	No CI	TF_to_TG
FOXD4	0	ACTA1	No CI	TF_to_TG
IRF2	0	ACTA1	No CI	TF_to_TG
IRF1	0	ACTA1	No CI	TF_to_TG
FOXC1	0	ACTA1	No CI	TF_to_TG
RELA	0	ACTA1	No CI	TF_to_TG
GLI1	0	ACTA1	No CI	TF_to_TG
SP6	0.000506852	ACTA1	No CI	TF_to_TG
TCF7L1	0	ACTA1	No CI	TF_to_TG
ONECUT2	0	ACTA1	No CI	TF_to_TG
MYB	0	ACTA1	No CI	TF_to_TG
ZNF423	0	ACTA1	No CI	TF_to_TG
FOXM1	0	ACTA1	No CI	TF_to_TG
TFCP2	0	ACTA1	No CI	TF_to_TG
FOXD2	0	ACTA1	No CI	TF_to_TG
SP9	0	ACTR3B	No CI	TF_to_TG
STAT4	0	ACTR3B	No CI	TF_to_TG
HEY2	0	ACTR3B	No CI	TF_to_TG
ZKSCAN3	0	ACTR3B	No CI	TF_to_TG
MESP2	0	ACTR3B	No CI	TF_to_TG
TFEB	0	ACTR3B	No CI	TF_to_TG
RUNX3	0	ACTR3B	No CI	TF_to_TG
FOXO4	0	ACTR3B	No CI	TF_to_TG
PLAG1	0	ACTR3B	No CI	TF_to_TG
NEUROG2	0	ACTR3B	No CI	TF_to_TG
KLF15	0	ACTR3B	No CI	TF_to_TG
HMBOX1	0	ACTR3B	No CI	TF_to_TG
NKX2-2	0	ACTR3B	No CI	TF_to_TG
FLI1	0	ACTR3B	No CI	TF_to_TG
TP73	0	ACTR3B	No CI	TF_to_TG
HES7	0	ACTR3B	No CI	TF_to_TG
TCF3	0	ACTR3B	No CI	TF_to_TG
YY2	0	ACTR3B	No CI	TF_to_TG
VENTX	0	ACTR3B	No CI	TF_to_TG
ZBTB42	0	ACTR3B	No CI	TF_to_TG
TGIF2	0	ACTR3B	No CI	TF_to_TG
RFX8	0	ACTR3B	No CI	TF_to_TG
CREB3L1	0	ACTR3B	No CI	TF_to_TG
PLAGL1	0	ACTR3B	No CI	TF_to_TG
TFAP2E	0	ACTR3B	No CI	TF_to_TG
NFKB1	0	ACTR3B	No CI	TF_to_TG
MEF2C	0	ACTR3B	No CI	TF_to_TG
HOXD1	0	ACTR3B	No CI	TF_to_TG
TCF15	0	ACTR3B	No CI	TF_to_TG
MYOG	0	ACTR3B	No CI	TF_to_TG
TGIF1	0	ACTR3B	No CI	TF_to_TG
DRGX	0	ACTR3B	No CI	TF_to_TG
YBX1	0	ACTR3B	No CI	TF_to_TG
AHRR	0	ACTR3B	No CI	TF_to_TG
TET1	0	ACTR3B	No CI	TF_to_TG
TFAP2A	0	ACTR3B	No CI	TF_to_TG
FOXO1	0	ACTR3B	No CI	TF_to_TG
THRB	0	ACTR3B	No CI	TF_to_TG
NFAT5	0	ACTR3B	No CI	TF_to_TG
TBX15	0	ACTR3B	No CI	TF_to_TG
PKNOX2	0	ACTR3B	No CI	TF_to_TG
EMX2	0	ACTR3B	No CI	TF_to_TG
ZBTB7B	0	ACTR3B	No CI	TF_to_TG
MAFF	0	ACTR3B	No CI	TF_to_TG
MAFB	0	ACTR3B	No CI	TF_to_TG
FOXP2	0	ACTR3B	No CI	TF_to_TG
TFAP2C	0	ACTR3B	No CI	TF_to_TG
ELF1	0	ACTR3B	No CI	TF_to_TG
GLI2	0	ACTR3B	No CI	TF_to_TG
FOXJ3	0.000660293	ACTR3B	No CI	TF_to_TG
E2F3	0.000244388	ACTR3B	No CI	TF_to_TG
MXI1	0	ACTR3B	No CI	TF_to_TG
POU3F1	0	ACTR3B	No CI	TF_to_TG
FOXC2	0	ACTR3B	No CI	TF_to_TG
SOX10	0	ACTR3B	No CI	TF_to_TG
RXRG	0	ACTR3B	No CI	TF_to_TG
NR2F2	0	ACTR3B	No CI	TF_to_TG
NR0B1	0	ACTR3B	No CI	TF_to_TG
ZNF232	0	ACTR3B	No CI	TF_to_TG
MITF	0	ACTR3B	No CI	TF_to_TG
MEIS3	0	ACTR3B	No CI	TF_to_TG
GRHL1	0	ACTR3B	No CI	TF_to_TG
FOXN3	0	ACTR3B	No CI	TF_to_TG
HIVEP2	0	ACTR3B	No CI	TF_to_TG
SPDEF	0	ACTR3B	No CI	TF_to_TG
FOXF2	0	ACTR3B	No CI	TF_to_TG
NFATC2	0	ACTR3B	No CI	TF_to_TG
MAFK	0	ACTR3B	No CI	TF_to_TG
CENPB	0	ACTR3B	No CI	TF_to_TG
KLF8	0	ACTR3B	No CI	TF_to_TG
NEUROD6	0	ACTR3B	No CI	TF_to_TG
RREB1	0	ACTR3B	No CI	TF_to_TG
STAT5A	0	ACTR3B	No CI	TF_to_TG
SOX8	0	ACTR3B	No CI	TF_to_TG
POU3F3	0	ACTR3B	No CI	TF_to_TG
TBX3	0	ACTR3B	No CI	TF_to_TG
SP7	0	ACTR3B	No CI	TF_to_TG
HIC1	0	ACTR3B	No CI	TF_to_TG
NHLH2	0	ACTR3B	No CI	TF_to_TG
BCL6B	0	ACTR3B	No CI	TF_to_TG
FOXF1	0	ACTR3B	No CI	TF_to_TG
PAX7	0	ACTR3B	No CI	TF_to_TG
HNF4A	0	ACTR3B	No CI	TF_to_TG
RXRA	0	ACTR3B	No CI	TF_to_TG
SP1	0	ACTR3B	No CI	TF_to_TG
GATA2	0	ACTR3B	No CI	TF_to_TG
NR2E1	0	ACTR3B	No CI	TF_to_TG
FOXD4L1	0	ACTR3B	No CI	TF_to_TG
FOXD4	0	ACTR3B	No CI	TF_to_TG
IRF2	0	ACTR3B	No CI	TF_to_TG
IRF1	0	ACTR3B	No CI	TF_to_TG
FOXC1	0	ACTR3B	No CI	TF_to_TG
RELA	0	ACTR3B	No CI	TF_to_TG
GLI1	0	ACTR3B	No CI	TF_to_TG
SP6	0	ACTR3B	No CI	TF_to_TG
TCF7L1	0	ACTR3B	No CI	TF_to_TG
ONECUT2	0	ACTR3B	No CI	TF_to_TG
MYB	0	ACTR3B	No CI	TF_to_TG
ZNF423	0	ACTR3B	No CI	TF_to_TG
FOXM1	0	ACTR3B	No CI	TF_to_TG
TFCP2	3.87262e-05	ACTR3B	No CI	TF_to_TG
FOXD2	0	ACTR3B	No CI	TF_to_TG
SP9	0	ADAM33	No CI	TF_to_TG
STAT4	0	ADAM33	No CI	TF_to_TG
HEY2	0	ADAM33	No CI	TF_to_TG
ZKSCAN3	0	ADAM33	No CI	TF_to_TG
MESP2	0	ADAM33	No CI	TF_to_TG
TFEB	0	ADAM33	No CI	TF_to_TG
RUNX3	0	ADAM33	No CI	TF_to_TG
FOXO4	0	ADAM33	No CI	TF_to_TG
PLAG1	0	ADAM33	No CI	TF_to_TG
NEUROG2	0	ADAM33	No CI	TF_to_TG
KLF15	0	ADAM33	No CI	TF_to_TG
HMBOX1	0	ADAM33	No CI	TF_to_TG
NKX2-2	0	ADAM33	No CI	TF_to_TG
FLI1	0	ADAM33	No CI	TF_to_TG
TP73	0	ADAM33	No CI	TF_to_TG
HES7	5.11244e-05	ADAM33	No CI	TF_to_TG
TCF3	0	ADAM33	No CI	TF_to_TG
YY2	0	ADAM33	No CI	TF_to_TG
VENTX	0	ADAM33	No CI	TF_to_TG
ZBTB42	0.000290703	ADAM33	No CI	TF_to_TG
TGIF2	0	ADAM33	No CI	TF_to_TG
RFX8	0	ADAM33	No CI	TF_to_TG
CREB3L1	0	ADAM33	No CI	TF_to_TG
PLAGL1	0	ADAM33	No CI	TF_to_TG
TFAP2E	0	ADAM33	No CI	TF_to_TG
NFKB1	0	ADAM33	No CI	TF_to_TG
MEF2C	0	ADAM33	No CI	TF_to_TG
HOXD1	0	ADAM33	No CI	TF_to_TG
TCF15	0	ADAM33	No CI	TF_to_TG
MYOG	0.00031363	ADAM33	No CI	TF_to_TG
TGIF1	0	ADAM33	No CI	TF_to_TG
DRGX	0	ADAM33	No CI	TF_to_TG
YBX1	0	ADAM33	No CI	TF_to_TG
AHRR	0	ADAM33	No CI	TF_to_TG
TET1	0	ADAM33	No CI	TF_to_TG
TFAP2A	0	ADAM33	No CI	TF_to_TG
FOXO1	0	ADAM33	No CI	TF_to_TG
THRB	0	ADAM33	No CI	TF_to_TG
NFAT5	0	ADAM33	No CI	TF_to_TG
TBX15	0	ADAM33	No CI	TF_to_TG
PKNOX2	0	ADAM33	No CI	TF_to_TG
EMX2	0	ADAM33	No CI	TF_to_TG
ZBTB7B	0	ADAM33	No CI	TF_to_TG
MAFF	0	ADAM33	No CI	TF_to_TG
MAFB	0	ADAM33	No CI	TF_to_TG
FOXP2	0	ADAM33	No CI	TF_to_TG
TFAP2C	0	ADAM33	No CI	TF_to_TG
ELF1	0	ADAM33	No CI	TF_to_TG
GLI2	0	ADAM33	No CI	TF_to_TG
FOXJ3	0	ADAM33	No CI	TF_to_TG
E2F3	0	ADAM33	No CI	TF_to_TG
MXI1	0	ADAM33	No CI	TF_to_TG
POU3F1	0	ADAM33	No CI	TF_to_TG
FOXC2	0	ADAM33	No CI	TF_to_TG
SOX10	0	ADAM33	No CI	TF_to_TG
RXRG	0	ADAM33	No CI	TF_to_TG
NR2F2	0.00025574	ADAM33	No CI	TF_to_TG
NR0B1	0	ADAM33	No CI	TF_to_TG
ZNF232	0	ADAM33	No CI	TF_to_TG
MITF	0	ADAM33	No CI	TF_to_TG
MEIS3	0	ADAM33	No CI	TF_to_TG
GRHL1	0	ADAM33	No CI	TF_to_TG
FOXN3	0	ADAM33	No CI	TF_to_TG
HIVEP2	0	ADAM33	No CI	TF_to_TG
SPDEF	0	ADAM33	No CI	TF_to_TG
FOXF2	0	ADAM33	No CI	TF_to_TG
NFATC2	0	ADAM33	No CI	TF_to_TG
MAFK	0	ADAM33	No CI	TF_to_TG
CENPB	0	ADAM33	No CI	TF_to_TG
KLF8	0	ADAM33	No CI	TF_to_TG
NEUROD6	0	ADAM33	No CI	TF_to_TG
RREB1	0	ADAM33	No CI	TF_to_TG
STAT5A	0	ADAM33	No CI	TF_to_TG
SOX8	0	ADAM33	No CI	TF_to_TG
POU3F3	0	ADAM33	No CI	TF_to_TG
TBX3	0	ADAM33	No CI	TF_to_TG
SP7	0	ADAM33	No CI	TF_to_TG
HIC1	0	ADAM33	No CI	TF_to_TG
NHLH2	0	ADAM33	No CI	TF_to_TG
BCL6B	0	ADAM33	No CI	TF_to_TG
FOXF1	0	ADAM33	No CI	TF_to_TG
PAX7	0	ADAM33	No CI	TF_to_TG
HNF4A	0	ADAM33	No CI	TF_to_TG
RXRA	0	ADAM33	No CI	TF_to_TG
SP1	0	ADAM33	No CI	TF_to_TG
GATA2	0	ADAM33	No CI	TF_to_TG
NR2E1	0	ADAM33	No CI	TF_to_TG
FOXD4L1	0.000124755	ADAM33	No CI	TF_to_TG
FOXD4	0	ADAM33	No CI	TF_to_TG
IRF2	0	ADAM33	No CI	TF_to_TG
IRF1	0	ADAM33	No CI	TF_to_TG
FOXC1	0	ADAM33	No CI	TF_to_TG
RELA	0	ADAM33	No CI	TF_to_TG
GLI1	0	ADAM33	No CI	TF_to_TG
SP6	0.000583949	ADAM33	No CI	TF_to_TG
TCF7L1	0	ADAM33	No CI	TF_to_TG
ONECUT2	0	ADAM33	No CI	TF_to_TG
MYB	0	ADAM33	No CI	TF_to_TG
ZNF423	0	ADAM33	No CI	TF_to_TG
FOXM1	0	ADAM33	No CI	TF_to_TG
TFCP2	0	ADAM33	No CI	TF_to_TG
FOXD2	0.000184382	ADAM33	No CI	TF_to_TG
SP9	0	ADAMTSL5	No CI	TF_to_TG
STAT4	0	ADAMTSL5	No CI	TF_to_TG
HEY2	0	ADAMTSL5	No CI	TF_to_TG
ZKSCAN3	0	ADAMTSL5	No CI	TF_to_TG
MESP2	0	ADAMTSL5	No CI	TF_to_TG
TFEB	0	ADAMTSL5	No CI	TF_to_TG
RUNX3	0	ADAMTSL5	No CI	TF_to_TG
FOXO4	0	ADAMTSL5	No CI	TF_to_TG
PLAG1	0	ADAMTSL5	No CI	TF_to_TG
NEUROG2	0	ADAMTSL5	No CI	TF_to_TG
KLF15	0	ADAMTSL5	No CI	TF_to_TG
HMBOX1	0	ADAMTSL5	No CI	TF_to_TG
NKX2-2	0	ADAMTSL5	No CI	TF_to_TG
FLI1	0	ADAMTSL5	No CI	TF_to_TG
TP73	0	ADAMTSL5	No CI	TF_to_TG
HES7	0	ADAMTSL5	No CI	TF_to_TG
TCF3	0	ADAMTSL5	No CI	TF_to_TG
YY2	0	ADAMTSL5	No CI	TF_to_TG
VENTX	0	ADAMTSL5	No CI	TF_to_TG
ZBTB42	0	ADAMTSL5	No CI	TF_to_TG
TGIF2	0	ADAMTSL5	No CI	TF_to_TG
RFX8	0	ADAMTSL5	No CI	TF_to_TG
CREB3L1	0	ADAMTSL5	No CI	TF_to_TG
PLAGL1	0	ADAMTSL5	No CI	TF_to_TG
TFAP2E	0	ADAMTSL5	No CI	TF_to_TG
NFKB1	0	ADAMTSL5	No CI	TF_to_TG
MEF2C	0	ADAMTSL5	No CI	TF_to_TG
HOXD1	0	ADAMTSL5	No CI	TF_to_TG
TCF15	0	ADAMTSL5	No CI	TF_to_TG
MYOG	0.000524863	ADAMTSL5	No CI	TF_to_TG
TGIF1	0	ADAMTSL5	No CI	TF_to_TG
DRGX	0	ADAMTSL5	No CI	TF_to_TG
YBX1	0	ADAMTSL5	No CI	TF_to_TG
AHRR	0	ADAMTSL5	No CI	TF_to_TG
TET1	0	ADAMTSL5	No CI	TF_to_TG
TFAP2A	0	ADAMTSL5	No CI	TF_to_TG
FOXO1	0	ADAMTSL5	No CI	TF_to_TG
THRB	0	ADAMTSL5	No CI	TF_to_TG
NFAT5	0	ADAMTSL5	No CI	TF_to_TG
TBX15	0	ADAMTSL5	No CI	TF_to_TG
PKNOX2	0	ADAMTSL5	No CI	TF_to_TG
EMX2	0	ADAMTSL5	No CI	TF_to_TG
ZBTB7B	0	ADAMTSL5	No CI	TF_to_TG
MAFF	0	ADAMTSL5	No CI	TF_to_TG
MAFB	0	ADAMTSL5	No CI	TF_to_TG
FOXP2	0	ADAMTSL5	No CI	TF_to_TG
TFAP2C	0	ADAMTSL5	No CI	TF_to_TG
ELF1	0	ADAMTSL5	No CI	TF_to_TG
GLI2	0	ADAMTSL5	No CI	TF_to_TG
FOXJ3	0	ADAMTSL5	No CI	TF_to_TG
E2F3	0	ADAMTSL5	No CI	TF_to_TG
MXI1	0	ADAMTSL5	No CI	TF_to_TG
POU3F1	0	ADAMTSL5	No CI	TF_to_TG
FOXC2	0	ADAMTSL5	No CI	TF_to_TG
SOX10	0	ADAMTSL5	No CI	TF_to_TG
RXRG	0	ADAMTSL5	No CI	TF_to_TG
NR2F2	0	ADAMTSL5	No CI	TF_to_TG
NR0B1	0	ADAMTSL5	No CI	TF_to_TG
ZNF232	0	ADAMTSL5	No CI	TF_to_TG
MITF	0	ADAMTSL5	No CI	TF_to_TG
MEIS3	0	ADAMTSL5	No CI	TF_to_TG
GRHL1	0	ADAMTSL5	No CI	TF_to_TG
FOXN3	0	ADAMTSL5	No CI	TF_to_TG
HIVEP2	0	ADAMTSL5	No CI	TF_to_TG
SPDEF	0	ADAMTSL5	No CI	TF_to_TG
FOXF2	0	ADAMTSL5	No CI	TF_to_TG
NFATC2	0	ADAMTSL5	No CI	TF_to_TG
MAFK	0	ADAMTSL5	No CI	TF_to_TG
CENPB	0	ADAMTSL5	No CI	TF_to_TG
KLF8	0	ADAMTSL5	No CI	TF_to_TG
NEUROD6	0	ADAMTSL5	No CI	TF_to_TG
RREB1	0	ADAMTSL5	No CI	TF_to_TG
STAT5A	0	ADAMTSL5	No CI	TF_to_TG
SOX8	0	ADAMTSL5	No CI	TF_to_TG
POU3F3	0	ADAMTSL5	No CI	TF_to_TG
TBX3	0	ADAMTSL5	No CI	TF_to_TG
SP7	0	ADAMTSL5	No CI	TF_to_TG
HIC1	0	ADAMTSL5	No CI	TF_to_TG
NHLH2	0	ADAMTSL5	No CI	TF_to_TG
BCL6B	0	ADAMTSL5	No CI	TF_to_TG
FOXF1	0	ADAMTSL5	No CI	TF_to_TG
PAX7	0	ADAMTSL5	No CI	TF_to_TG
HNF4A	0	ADAMTSL5	No CI	TF_to_TG
RXRA	0	ADAMTSL5	No CI	TF_to_TG
SP1	0	ADAMTSL5	No CI	TF_to_TG
GATA2	0	ADAMTSL5	No CI	TF_to_TG
NR2E1	0	ADAMTSL5	No CI	TF_to_TG
FOXD4L1	0	ADAMTSL5	No CI	TF_to_TG
FOXD4	0	ADAMTSL5	No CI	TF_to_TG
IRF2	0	ADAMTSL5	No CI	TF_to_TG
IRF1	0	ADAMTSL5	No CI	TF_to_TG
FOXC1	0	ADAMTSL5	No CI	TF_to_TG
RELA	0	ADAMTSL5	No CI	TF_to_TG
GLI1	0	ADAMTSL5	No CI	TF_to_TG
SP6	0.00109485	ADAMTSL5	No CI	TF_to_TG
TCF7L1	0	ADAMTSL5	No CI	TF_to_TG
ONECUT2	0	ADAMTSL5	No CI	TF_to_TG
MYB	0	ADAMTSL5	No CI	TF_to_TG
ZNF423	0	ADAMTSL5	No CI	TF_to_TG
FOXM1	0	ADAMTSL5	No CI	TF_to_TG
TFCP2	0	ADAMTSL5	No CI	TF_to_TG
FOXD2	0	ADAMTSL5	No CI	TF_to_TG
SP9	0	ADAT3	No CI	TF_to_TG
STAT4	0	ADAT3	No CI	TF_to_TG
HEY2	0	ADAT3	No CI	TF_to_TG
ZKSCAN3	0	ADAT3	No CI	TF_to_TG
MESP2	0	ADAT3	No CI	TF_to_TG
TFEB	0	ADAT3	No CI	TF_to_TG
RUNX3	0	ADAT3	No CI	TF_to_TG
FOXO4	0	ADAT3	No CI	TF_to_TG
PLAG1	0	ADAT3	No CI	TF_to_TG
NEUROG2	0	ADAT3	No CI	TF_to_TG
KLF15	0	ADAT3	No CI	TF_to_TG
HMBOX1	0	ADAT3	No CI	TF_to_TG
NKX2-2	0	ADAT3	No CI	TF_to_TG
FLI1	0	ADAT3	No CI	TF_to_TG
TP73	0	ADAT3	No CI	TF_to_TG
HES7	0	ADAT3	No CI	TF_to_TG
TCF3	0	ADAT3	No CI	TF_to_TG
YY2	0	ADAT3	No CI	TF_to_TG
VENTX	0	ADAT3	No CI	TF_to_TG
ZBTB42	0	ADAT3	No CI	TF_to_TG
TGIF2	0	ADAT3	No CI	TF_to_TG
RFX8	0	ADAT3	No CI	TF_to_TG
CREB3L1	0	ADAT3	No CI	TF_to_TG
PLAGL1	0	ADAT3	No CI	TF_to_TG
TFAP2E	0	ADAT3	No CI	TF_to_TG
NFKB1	0	ADAT3	No CI	TF_to_TG
MEF2C	0	ADAT3	No CI	TF_to_TG
HOXD1	1.33349e-05	ADAT3	No CI	TF_to_TG
TCF15	0	ADAT3	No CI	TF_to_TG
MYOG	0	ADAT3	No CI	TF_to_TG
TGIF1	0	ADAT3	No CI	TF_to_TG
DRGX	0	ADAT3	No CI	TF_to_TG
YBX1	0	ADAT3	No CI	TF_to_TG
AHRR	0	ADAT3	No CI	TF_to_TG
TET1	0	ADAT3	No CI	TF_to_TG
TFAP2A	0	ADAT3	No CI	TF_to_TG
FOXO1	0	ADAT3	No CI	TF_to_TG
THRB	0	ADAT3	No CI	TF_to_TG
NFAT5	0	ADAT3	No CI	TF_to_TG
TBX15	0	ADAT3	No CI	TF_to_TG
PKNOX2	0	ADAT3	No CI	TF_to_TG
EMX2	0	ADAT3	No CI	TF_to_TG
ZBTB7B	0	ADAT3	No CI	TF_to_TG
MAFF	0	ADAT3	No CI	TF_to_TG
MAFB	0	ADAT3	No CI	TF_to_TG
FOXP2	0	ADAT3	No CI	TF_to_TG
TFAP2C	0	ADAT3	No CI	TF_to_TG
ELF1	0	ADAT3	No CI	TF_to_TG
GLI2	0	ADAT3	No CI	TF_to_TG
FOXJ3	0	ADAT3	No CI	TF_to_TG
E2F3	0	ADAT3	No CI	TF_to_TG
MXI1	0	ADAT3	No CI	TF_to_TG
POU3F1	0	ADAT3	No CI	TF_to_TG
FOXC2	0	ADAT3	No CI	TF_to_TG
SOX10	0	ADAT3	No CI	TF_to_TG
RXRG	0	ADAT3	No CI	TF_to_TG
NR2F2	0	ADAT3	No CI	TF_to_TG
NR0B1	0	ADAT3	No CI	TF_to_TG
ZNF232	0	ADAT3	No CI	TF_to_TG
MITF	0	ADAT3	No CI	TF_to_TG
MEIS3	0	ADAT3	No CI	TF_to_TG
GRHL1	0	ADAT3	No CI	TF_to_TG
FOXN3	0	ADAT3	No CI	TF_to_TG
HIVEP2	0	ADAT3	No CI	TF_to_TG
SPDEF	0	ADAT3	No CI	TF_to_TG
FOXF2	0	ADAT3	No CI	TF_to_TG
NFATC2	0	ADAT3	No CI	TF_to_TG
MAFK	0	ADAT3	No CI	TF_to_TG
CENPB	0	ADAT3	No CI	TF_to_TG
KLF8	0	ADAT3	No CI	TF_to_TG
NEUROD6	0	ADAT3	No CI	TF_to_TG
RREB1	0	ADAT3	No CI	TF_to_TG
STAT5A	0	ADAT3	No CI	TF_to_TG
SOX8	0	ADAT3	No CI	TF_to_TG
POU3F3	0	ADAT3	No CI	TF_to_TG
TBX3	0	ADAT3	No CI	TF_to_TG
SP7	0	ADAT3	No CI	TF_to_TG
HIC1	0	ADAT3	No CI	TF_to_TG
NHLH2	0	ADAT3	No CI	TF_to_TG
BCL6B	0	ADAT3	No CI	TF_to_TG
FOXF1	0	ADAT3	No CI	TF_to_TG
PAX7	0	ADAT3	No CI	TF_to_TG
HNF4A	0	ADAT3	No CI	TF_to_TG
RXRA	0	ADAT3	No CI	TF_to_TG
SP1	0	ADAT3	No CI	TF_to_TG
GATA2	0	ADAT3	No CI	TF_to_TG
NR2E1	0	ADAT3	No CI	TF_to_TG
FOXD4L1	0.00173073	ADAT3	No CI	TF_to_TG
FOXD4	0	ADAT3	No CI	TF_to_TG
IRF2	0	ADAT3	No CI	TF_to_TG
IRF1	0	ADAT3	No CI	TF_to_TG
FOXC1	0	ADAT3	No CI	TF_to_TG
RELA	0	ADAT3	No CI	TF_to_TG
GLI1	0	ADAT3	No CI	TF_to_TG
SP6	0.00102469	ADAT3	No CI	TF_to_TG
TCF7L1	0	ADAT3	No CI	TF_to_TG
ONECUT2	0	ADAT3	No CI	TF_to_TG
MYB	0	ADAT3	No CI	TF_to_TG
ZNF423	0	ADAT3	No CI	TF_to_TG
FOXM1	0	ADAT3	No CI	TF_to_TG
TFCP2	0	ADAT3	No CI	TF_to_TG
FOXD2	0	ADAT3	No CI	TF_to_TG
SP9	0	ADCYAP1	No CI	TF_to_TG
STAT4	0	ADCYAP1	No CI	TF_to_TG
HEY2	0	ADCYAP1	No CI	TF_to_TG
ZKSCAN3	0	ADCYAP1	No CI	TF_to_TG
MESP2	0	ADCYAP1	No CI	TF_to_TG
TFEB	0	ADCYAP1	No CI	TF_to_TG
RUNX3	0	ADCYAP1	No CI	TF_to_TG
FOXO4	0	ADCYAP1	No CI	TF_to_TG
PLAG1	0	ADCYAP1	No CI	TF_to_TG
NEUROG2	0	ADCYAP1	No CI	TF_to_TG
KLF15	0	ADCYAP1	No CI	TF_to_TG
HMBOX1	0	ADCYAP1	No CI	TF_to_TG
NKX2-2	0	ADCYAP1	No CI	TF_to_TG
FLI1	0	ADCYAP1	No CI	TF_to_TG
TP73	0	ADCYAP1	No CI	TF_to_TG
HES7	0	ADCYAP1	No CI	TF_to_TG
TCF3	0	ADCYAP1	No CI	TF_to_TG
YY2	0	ADCYAP1	No CI	TF_to_TG
VENTX	0	ADCYAP1	No CI	TF_to_TG
ZBTB42	0	ADCYAP1	No CI	TF_to_TG
TGIF2	0	ADCYAP1	No CI	TF_to_TG
RFX8	0.000929163	ADCYAP1	No CI	TF_to_TG
CREB3L1	0	ADCYAP1	No CI	TF_to_TG
PLAGL1	0	ADCYAP1	No CI	TF_to_TG
TFAP2E	0	ADCYAP1	No CI	TF_to_TG
NFKB1	0	ADCYAP1	No CI	TF_to_TG
MEF2C	0	ADCYAP1	No CI	TF_to_TG
HOXD1	0	ADCYAP1	No CI	TF_to_TG
TCF15	0	ADCYAP1	No CI	TF_to_TG
MYOG	0	ADCYAP1	No CI	TF_to_TG
TGIF1	0	ADCYAP1	No CI	TF_to_TG
DRGX	0	ADCYAP1	No CI	TF_to_TG
YBX1	0	ADCYAP1	No CI	TF_to_TG
AHRR	0	ADCYAP1	No CI	TF_to_TG
TET1	0	ADCYAP1	No CI	TF_to_TG
TFAP2A	0	ADCYAP1	No CI	TF_to_TG
FOXO1	0	ADCYAP1	No CI	TF_to_TG
THRB	0	ADCYAP1	No CI	TF_to_TG
NFAT5	0	ADCYAP1	No CI	TF_to_TG
TBX15	0	ADCYAP1	No CI	TF_to_TG
PKNOX2	0	ADCYAP1	No CI	TF_to_TG
EMX2	0	ADCYAP1	No CI	TF_to_TG
ZBTB7B	0	ADCYAP1	No CI	TF_to_TG
MAFF	0	ADCYAP1	No CI	TF_to_TG
MAFB	0	ADCYAP1	No CI	TF_to_TG
FOXP2	0	ADCYAP1	No CI	TF_to_TG
TFAP2C	0.00447414	ADCYAP1	No CI	TF_to_TG
ELF1	0	ADCYAP1	No CI	TF_to_TG
GLI2	0	ADCYAP1	No CI	TF_to_TG
FOXJ3	0	ADCYAP1	No CI	TF_to_TG
E2F3	0	ADCYAP1	No CI	TF_to_TG
MXI1	0	ADCYAP1	No CI	TF_to_TG
POU3F1	0	ADCYAP1	No CI	TF_to_TG
FOXC2	0	ADCYAP1	No CI	TF_to_TG
SOX10	0	ADCYAP1	No CI	TF_to_TG
RXRG	0	ADCYAP1	No CI	TF_to_TG
NR2F2	0	ADCYAP1	No CI	TF_to_TG
NR0B1	0	ADCYAP1	No CI	TF_to_TG
ZNF232	0	ADCYAP1	No CI	TF_to_TG
MITF	0	ADCYAP1	No CI	TF_to_TG
MEIS3	0	ADCYAP1	No CI	TF_to_TG
GRHL1	0	ADCYAP1	No CI	TF_to_TG
FOXN3	0	ADCYAP1	No CI	TF_to_TG
HIVEP2	0	ADCYAP1	No CI	TF_to_TG
SPDEF	0.000511418	ADCYAP1	No CI	TF_to_TG
FOXF2	0	ADCYAP1	No CI	TF_to_TG
NFATC2	0	ADCYAP1	No CI	TF_to_TG
MAFK	3.55219e-06	ADCYAP1	No CI	TF_to_TG
CENPB	0	ADCYAP1	No CI	TF_to_TG
KLF8	0	ADCYAP1	No CI	TF_to_TG
NEUROD6	0.00863889	ADCYAP1	No CI	TF_to_TG
RREB1	0	ADCYAP1	No CI	TF_to_TG
STAT5A	0	ADCYAP1	No CI	TF_to_TG
SOX8	0	ADCYAP1	No CI	TF_to_TG
POU3F3	0	ADCYAP1	No CI	TF_to_TG
TBX3	0	ADCYAP1	No CI	TF_to_TG
SP7	0.00211807	ADCYAP1	No CI	TF_to_TG
HIC1	0	ADCYAP1	No CI	TF_to_TG
NHLH2	0	ADCYAP1	No CI	TF_to_TG
BCL6B	0	ADCYAP1	No CI	TF_to_TG
FOXF1	0	ADCYAP1	No CI	TF_to_TG
PAX7	0	ADCYAP1	No CI	TF_to_TG
HNF4A	0.003544	ADCYAP1	No CI	TF_to_TG
RXRA	0	ADCYAP1	No CI	TF_to_TG
SP1	0	ADCYAP1	No CI	TF_to_TG
GATA2	0	ADCYAP1	No CI	TF_to_TG
NR2E1	0	ADCYAP1	No CI	TF_to_TG
FOXD4L1	6.32951e-05	ADCYAP1	No CI	TF_to_TG
FOXD4	0	ADCYAP1	No CI	TF_to_TG
IRF2	0	ADCYAP1	No CI	TF_to_TG
IRF1	0	ADCYAP1	No CI	TF_to_TG
FOXC1	0	ADCYAP1	No CI	TF_to_TG
RELA	0	ADCYAP1	No CI	TF_to_TG
GLI1	0	ADCYAP1	No CI	TF_to_TG
SP6	0.0035077	ADCYAP1	No CI	TF_to_TG
TCF7L1	0	ADCYAP1	No CI	TF_to_TG
ONECUT2	0	ADCYAP1	No CI	TF_to_TG
MYB	0	ADCYAP1	No CI	TF_to_TG
ZNF423	0	ADCYAP1	No CI	TF_to_TG
FOXM1	0	ADCYAP1	No CI	TF_to_TG
TFCP2	0	ADCYAP1	No CI	TF_to_TG
FOXD2	0	ADCYAP1	No CI	TF_to_TG
SP9	0	ADRA1D	No CI	TF_to_TG
STAT4	0	ADRA1D	No CI	TF_to_TG
HEY2	0	ADRA1D	No CI	TF_to_TG
ZKSCAN3	0	ADRA1D	No CI	TF_to_TG
MESP2	0	ADRA1D	No CI	TF_to_TG
TFEB	0	ADRA1D	No CI	TF_to_TG
RUNX3	0	ADRA1D	No CI	TF_to_TG
FOXO4	0	ADRA1D	No CI	TF_to_TG
PLAG1	0	ADRA1D	No CI	TF_to_TG
NEUROG2	0	ADRA1D	No CI	TF_to_TG
KLF15	0	ADRA1D	No CI	TF_to_TG
HMBOX1	0	ADRA1D	No CI	TF_to_TG
NKX2-2	0	ADRA1D	No CI	TF_to_TG
FLI1	0	ADRA1D	No CI	TF_to_TG
TP73	0	ADRA1D	No CI	TF_to_TG
HES7	0.00516805	ADRA1D	No CI	TF_to_TG
TCF3	0	ADRA1D	No CI	TF_to_TG
YY2	0	ADRA1D	No CI	TF_to_TG
VENTX	0	ADRA1D	No CI	TF_to_TG
ZBTB42	0	ADRA1D	No CI	TF_to_TG
TGIF2	0	ADRA1D	No CI	TF_to_TG
RFX8	0	ADRA1D	No CI	TF_to_TG
CREB3L1	0	ADRA1D	No CI	TF_to_TG
PLAGL1	0	ADRA1D	No CI	TF_to_TG
TFAP2E	0	ADRA1D	No CI	TF_to_TG
NFKB1	0	ADRA1D	No CI	TF_to_TG
MEF2C	0	ADRA1D	No CI	TF_to_TG
HOXD1	0	ADRA1D	No CI	TF_to_TG
TCF15	0	ADRA1D	No CI	TF_to_TG
MYOG	0	ADRA1D	No CI	TF_to_TG
TGIF1	0	ADRA1D	No CI	TF_to_TG
DRGX	0	ADRA1D	No CI	TF_to_TG
YBX1	0	ADRA1D	No CI	TF_to_TG
AHRR	0	ADRA1D	No CI	TF_to_TG
TET1	0	ADRA1D	No CI	TF_to_TG
TFAP2A	0	ADRA1D	No CI	TF_to_TG
FOXO1	0	ADRA1D	No CI	TF_to_TG
THRB	0	ADRA1D	No CI	TF_to_TG
NFAT5	0	ADRA1D	No CI	TF_to_TG
TBX15	0	ADRA1D	No CI	TF_to_TG
PKNOX2	0	ADRA1D	No CI	TF_to_TG
EMX2	0	ADRA1D	No CI	TF_to_TG
ZBTB7B	0	ADRA1D	No CI	TF_to_TG
MAFF	0	ADRA1D	No CI	TF_to_TG
MAFB	0	ADRA1D	No CI	TF_to_TG
FOXP2	0	ADRA1D	No CI	TF_to_TG
TFAP2C	0	ADRA1D	No CI	TF_to_TG
ELF1	0	ADRA1D	No CI	TF_to_TG
GLI2	0	ADRA1D	No CI	TF_to_TG
FOXJ3	0	ADRA1D	No CI	TF_to_TG
E2F3	0	ADRA1D	No CI	TF_to_TG
MXI1	0.000422507	ADRA1D	No CI	TF_to_TG
POU3F1	0	ADRA1D	No CI	TF_to_TG
FOXC2	0	ADRA1D	No CI	TF_to_TG
SOX10	0	ADRA1D	No CI	TF_to_TG
RXRG	0	ADRA1D	No CI	TF_to_TG
NR2F2	0	ADRA1D	No CI	TF_to_TG
NR0B1	0	ADRA1D	No CI	TF_to_TG
ZNF232	0	ADRA1D	No CI	TF_to_TG
MITF	0	ADRA1D	No CI	TF_to_TG
MEIS3	0	ADRA1D	No CI	TF_to_TG
GRHL1	0	ADRA1D	No CI	TF_to_TG
FOXN3	0	ADRA1D	No CI	TF_to_TG
HIVEP2	0	ADRA1D	No CI	TF_to_TG
SPDEF	0	ADRA1D	No CI	TF_to_TG
FOXF2	0	ADRA1D	No CI	TF_to_TG
NFATC2	0	ADRA1D	No CI	TF_to_TG
MAFK	0	ADRA1D	No CI	TF_to_TG
CENPB	0	ADRA1D	No CI	TF_to_TG
KLF8	0	ADRA1D	No CI	TF_to_TG
NEUROD6	0	ADRA1D	No CI	TF_to_TG
RREB1	0	ADRA1D	No CI	TF_to_TG
STAT5A	0	ADRA1D	No CI	TF_to_TG
SOX8	0	ADRA1D	No CI	TF_to_TG
POU3F3	0	ADRA1D	No CI	TF_to_TG
TBX3	0	ADRA1D	No CI	TF_to_TG
SP7	0.0102787	ADRA1D	No CI	TF_to_TG
HIC1	0	ADRA1D	No CI	TF_to_TG
NHLH2	0	ADRA1D	No CI	TF_to_TG
BCL6B	0	ADRA1D	No CI	TF_to_TG
FOXF1	0	ADRA1D	No CI	TF_to_TG
PAX7	0	ADRA1D	No CI	TF_to_TG
HNF4A	0	ADRA1D	No CI	TF_to_TG
RXRA	0	ADRA1D	No CI	TF_to_TG
SP1	0	ADRA1D	No CI	TF_to_TG
GATA2	0	ADRA1D	No CI	TF_to_TG
NR2E1	0	ADRA1D	No CI	TF_to_TG
FOXD4L1	0	ADRA1D	No CI	TF_to_TG
FOXD4	0	ADRA1D	No CI	TF_to_TG
IRF2	0	ADRA1D	No CI	TF_to_TG
IRF1	0	ADRA1D	No CI	TF_to_TG
FOXC1	0	ADRA1D	No CI	TF_to_TG
RELA	0	ADRA1D	No CI	TF_to_TG
GLI1	0	ADRA1D	No CI	TF_to_TG
SP6	0.00566566	ADRA1D	No CI	TF_to_TG
TCF7L1	0	ADRA1D	No CI	TF_to_TG
ONECUT2	0	ADRA1D	No CI	TF_to_TG
MYB	0	ADRA1D	No CI	TF_to_TG
ZNF423	0	ADRA1D	No CI	TF_to_TG
FOXM1	0	ADRA1D	No CI	TF_to_TG
TFCP2	0	ADRA1D	No CI	TF_to_TG
FOXD2	0	ADRA1D	No CI	TF_to_TG
SP9	0	AFF1	No CI	TF_to_TG
STAT4	0	AFF1	No CI	TF_to_TG
HEY2	0	AFF1	No CI	TF_to_TG
ZKSCAN3	0	AFF1	No CI	TF_to_TG
MESP2	0	AFF1	No CI	TF_to_TG
TFEB	0	AFF1	No CI	TF_to_TG
RUNX3	0	AFF1	No CI	TF_to_TG
FOXO4	0	AFF1	No CI	TF_to_TG
PLAG1	0	AFF1	No CI	TF_to_TG
NEUROG2	0	AFF1	No CI	TF_to_TG
KLF15	0	AFF1	No CI	TF_to_TG
HMBOX1	0	AFF1	No CI	TF_to_TG
NKX2-2	0	AFF1	No CI	TF_to_TG
FLI1	0	AFF1	No CI	TF_to_TG
TP73	0.00493282	AFF1	No CI	TF_to_TG
HES7	0	AFF1	No CI	TF_to_TG
TCF3	0	AFF1	No CI	TF_to_TG
YY2	0	AFF1	No CI	TF_to_TG
VENTX	0.00624968	AFF1	No CI	TF_to_TG
ZBTB42	0	AFF1	No CI	TF_to_TG
TGIF2	0	AFF1	No CI	TF_to_TG
RFX8	0	AFF1	No CI	TF_to_TG
CREB3L1	0	AFF1	No CI	TF_to_TG
PLAGL1	0	AFF1	No CI	TF_to_TG
TFAP2E	0	AFF1	No CI	TF_to_TG
NFKB1	0	AFF1	No CI	TF_to_TG
MEF2C	0	AFF1	No CI	TF_to_TG
HOXD1	0	AFF1	No CI	TF_to_TG
TCF15	0	AFF1	No CI	TF_to_TG
MYOG	0	AFF1	No CI	TF_to_TG
TGIF1	0	AFF1	No CI	TF_to_TG
DRGX	0	AFF1	No CI	TF_to_TG
YBX1	0	AFF1	No CI	TF_to_TG
AHRR	0	AFF1	No CI	TF_to_TG
TET1	0	AFF1	No CI	TF_to_TG
TFAP2A	0	AFF1	No CI	TF_to_TG
FOXO1	0	AFF1	No CI	TF_to_TG
THRB	0	AFF1	No CI	TF_to_TG
NFAT5	0	AFF1	No CI	TF_to_TG
TBX15	0	AFF1	No CI	TF_to_TG
PKNOX2	0	AFF1	No CI	TF_to_TG
EMX2	0	AFF1	No CI	TF_to_TG
ZBTB7B	0	AFF1	No CI	TF_to_TG
MAFF	0	AFF1	No CI	TF_to_TG
MAFB	0	AFF1	No CI	TF_to_TG
FOXP2	0	AFF1	No CI	TF_to_TG
TFAP2C	0	AFF1	No CI	TF_to_TG
ELF1	0	AFF1	No CI	TF_to_TG
GLI2	0	AFF1	No CI	TF_to_TG
FOXJ3	0	AFF1	No CI	TF_to_TG
E2F3	0	AFF1	No CI	TF_to_TG
MXI1	0	AFF1	No CI	TF_to_TG
POU3F1	0	AFF1	No CI	TF_to_TG
FOXC2	0	AFF1	No CI	TF_to_TG
SOX10	0	AFF1	No CI	TF_to_TG
RXRG	0	AFF1	No CI	TF_to_TG
NR2F2	0	AFF1	No CI	TF_to_TG
NR0B1	0	AFF1	No CI	TF_to_TG
ZNF232	0	AFF1	No CI	TF_to_TG
MITF	0	AFF1	No CI	TF_to_TG
MEIS3	0	AFF1	No CI	TF_to_TG
GRHL1	0	AFF1	No CI	TF_to_TG
FOXN3	0	AFF1	No CI	TF_to_TG
HIVEP2	0	AFF1	No CI	TF_to_TG
SPDEF	0	AFF1	No CI	TF_to_TG
FOXF2	0	AFF1	No CI	TF_to_TG
NFATC2	0	AFF1	No CI	TF_to_TG
MAFK	0	AFF1	No CI	TF_to_TG
CENPB	0	AFF1	No CI	TF_to_TG
KLF8	0	AFF1	No CI	TF_to_TG
NEUROD6	0	AFF1	No CI	TF_to_TG
RREB1	0	AFF1	No CI	TF_to_TG
STAT5A	0	AFF1	No CI	TF_to_TG
SOX8	0	AFF1	No CI	TF_to_TG
POU3F3	0	AFF1	No CI	TF_to_TG
TBX3	0	AFF1	No CI	TF_to_TG
SP7	0	AFF1	No CI	TF_to_TG
HIC1	0	AFF1	No CI	TF_to_TG
NHLH2	0	AFF1	No CI	TF_to_TG
BCL6B	0	AFF1	No CI	TF_to_TG
FOXF1	0	AFF1	No CI	TF_to_TG
PAX7	0	AFF1	No CI	TF_to_TG
HNF4A	0	AFF1	No CI	TF_to_TG
RXRA	0	AFF1	No CI	TF_to_TG
SP1	0	AFF1	No CI	TF_to_TG
GATA2	0	AFF1	No CI	TF_to_TG
NR2E1	0	AFF1	No CI	TF_to_TG
FOXD4L1	0	AFF1	No CI	TF_to_TG
FOXD4	0	AFF1	No CI	TF_to_TG
IRF2	0	AFF1	No CI	TF_to_TG
IRF1	0	AFF1	No CI	TF_to_TG
FOXC1	0	AFF1	No CI	TF_to_TG
RELA	0	AFF1	No CI	TF_to_TG
GLI1	0	AFF1	No CI	TF_to_TG
SP6	0	AFF1	No CI	TF_to_TG
TCF7L1	0	AFF1	No CI	TF_to_TG
ONECUT2	0	AFF1	No CI	TF_to_TG
MYB	0	AFF1	No CI	TF_to_TG
ZNF423	0	AFF1	No CI	TF_to_TG
FOXM1	0	AFF1	No CI	TF_to_TG
TFCP2	0	AFF1	No CI	TF_to_TG
FOXD2	0.00123525	AFF1	No CI	TF_to_TG
SP9	0	AIFM3	No CI	TF_to_TG
STAT4	0	AIFM3	No CI	TF_to_TG
HEY2	0	AIFM3	No CI	TF_to_TG
ZKSCAN3	0	AIFM3	No CI	TF_to_TG
MESP2	0	AIFM3	No CI	TF_to_TG
TFEB	0	AIFM3	No CI	TF_to_TG
RUNX3	0	AIFM3	No CI	TF_to_TG
FOXO4	0.00146489	AIFM3	No CI	TF_to_TG
PLAG1	0	AIFM3	No CI	TF_to_TG
NEUROG2	0	AIFM3	No CI	TF_to_TG
KLF15	0	AIFM3	No CI	TF_to_TG
HMBOX1	0	AIFM3	No CI	TF_to_TG
NKX2-2	0	AIFM3	No CI	TF_to_TG
FLI1	0	AIFM3	No CI	TF_to_TG
TP73	0.00121895	AIFM3	No CI	TF_to_TG
HES7	0.00075489	AIFM3	No CI	TF_to_TG
TCF3	0	AIFM3	No CI	TF_to_TG
YY2	0	AIFM3	No CI	TF_to_TG
VENTX	0	AIFM3	No CI	TF_to_TG
ZBTB42	0.00111482	AIFM3	No CI	TF_to_TG
TGIF2	0.00151304	AIFM3	No CI	TF_to_TG
RFX8	0	AIFM3	No CI	TF_to_TG
CREB3L1	0	AIFM3	No CI	TF_to_TG
PLAGL1	0.00337036	AIFM3	No CI	TF_to_TG
TFAP2E	0	AIFM3	No CI	TF_to_TG
NFKB1	0	AIFM3	No CI	TF_to_TG
MEF2C	0	AIFM3	No CI	TF_to_TG
HOXD1	0	AIFM3	No CI	TF_to_TG
TCF15	0	AIFM3	No CI	TF_to_TG
MYOG	0	AIFM3	No CI	TF_to_TG
TGIF1	0	AIFM3	No CI	TF_to_TG
DRGX	0	AIFM3	No CI	TF_to_TG
YBX1	0	AIFM3	No CI	TF_to_TG
AHRR	0	AIFM3	No CI	TF_to_TG
TET1	0	AIFM3	No CI	TF_to_TG
TFAP2A	0	AIFM3	No CI	TF_to_TG
FOXO1	0	AIFM3	No CI	TF_to_TG
THRB	0	AIFM3	No CI	TF_to_TG
NFAT5	0	AIFM3	No CI	TF_to_TG
TBX15	0	AIFM3	No CI	TF_to_TG
PKNOX2	0	AIFM3	No CI	TF_to_TG
EMX2	0	AIFM3	No CI	TF_to_TG
ZBTB7B	0	AIFM3	No CI	TF_to_TG
MAFF	0	AIFM3	No CI	TF_to_TG
MAFB	0	AIFM3	No CI	TF_to_TG
FOXP2	0	AIFM3	No CI	TF_to_TG
TFAP2C	0	AIFM3	No CI	TF_to_TG
ELF1	0	AIFM3	No CI	TF_to_TG
GLI2	0	AIFM3	No CI	TF_to_TG
FOXJ3	0.00163775	AIFM3	No CI	TF_to_TG
E2F3	0	AIFM3	No CI	TF_to_TG
MXI1	0.000453291	AIFM3	No CI	TF_to_TG
POU3F1	0	AIFM3	No CI	TF_to_TG
FOXC2	0.00134924	AIFM3	No CI	TF_to_TG
SOX10	0	AIFM3	No CI	TF_to_TG
RXRG	0	AIFM3	No CI	TF_to_TG
NR2F2	0	AIFM3	No CI	TF_to_TG
NR0B1	0	AIFM3	No CI	TF_to_TG
ZNF232	0	AIFM3	No CI	TF_to_TG
MITF	0	AIFM3	No CI	TF_to_TG
MEIS3	0	AIFM3	No CI	TF_to_TG
GRHL1	0	AIFM3	No CI	TF_to_TG
FOXN3	0	AIFM3	No CI	TF_to_TG
HIVEP2	0	AIFM3	No CI	TF_to_TG
SPDEF	0	AIFM3	No CI	TF_to_TG
FOXF2	0	AIFM3	No CI	TF_to_TG
NFATC2	0	AIFM3	No CI	TF_to_TG
MAFK	0	AIFM3	No CI	TF_to_TG
CENPB	0	AIFM3	No CI	TF_to_TG
KLF8	0	AIFM3	No CI	TF_to_TG
NEUROD6	0	AIFM3	No CI	TF_to_TG
RREB1	0	AIFM3	No CI	TF_to_TG
STAT5A	0	AIFM3	No CI	TF_to_TG
SOX8	0	AIFM3	No CI	TF_to_TG
POU3F3	0.000408768	AIFM3	No CI	TF_to_TG
TBX3	0	AIFM3	No CI	TF_to_TG
SP7	0.00191143	AIFM3	No CI	TF_to_TG
HIC1	0	AIFM3	No CI	TF_to_TG
NHLH2	0	AIFM3	No CI	TF_to_TG
BCL6B	0	AIFM3	No CI	TF_to_TG
FOXF1	0	AIFM3	No CI	TF_to_TG
PAX7	0	AIFM3	No CI	TF_to_TG
HNF4A	0.00394566	AIFM3	No CI	TF_to_TG
RXRA	0.000365299	AIFM3	No CI	TF_to_TG
SP1	0	AIFM3	No CI	TF_to_TG
GATA2	0	AIFM3	No CI	TF_to_TG
NR2E1	0.000107931	AIFM3	No CI	TF_to_TG
FOXD4L1	0.00034915	AIFM3	No CI	TF_to_TG
FOXD4	0	AIFM3	No CI	TF_to_TG
IRF2	0	AIFM3	No CI	TF_to_TG
IRF1	0	AIFM3	No CI	TF_to_TG
FOXC1	0	AIFM3	No CI	TF_to_TG
RELA	0	AIFM3	No CI	TF_to_TG
GLI1	0	AIFM3	No CI	TF_to_TG
SP6	0.000262796	AIFM3	No CI	TF_to_TG
TCF7L1	0	AIFM3	No CI	TF_to_TG
ONECUT2	0	AIFM3	No CI	TF_to_TG
MYB	0	AIFM3	No CI	TF_to_TG
ZNF423	0	AIFM3	No CI	TF_to_TG
FOXM1	0	AIFM3	No CI	TF_to_TG
TFCP2	0	AIFM3	No CI	TF_to_TG
FOXD2	0	AIFM3	No CI	TF_to_TG
SP9	0	AKIRIN2	No CI	TF_to_TG
STAT4	0	AKIRIN2	No CI	TF_to_TG
HEY2	0	AKIRIN2	No CI	TF_to_TG
ZKSCAN3	0	AKIRIN2	No CI	TF_to_TG
MESP2	0	AKIRIN2	No CI	TF_to_TG
TFEB	0	AKIRIN2	No CI	TF_to_TG
RUNX3	0	AKIRIN2	No CI	TF_to_TG
FOXO4	0	AKIRIN2	No CI	TF_to_TG
PLAG1	0	AKIRIN2	No CI	TF_to_TG
NEUROG2	0	AKIRIN2	No CI	TF_to_TG
KLF15	0	AKIRIN2	No CI	TF_to_TG
HMBOX1	0	AKIRIN2	No CI	TF_to_TG
NKX2-2	0	AKIRIN2	No CI	TF_to_TG
FLI1	0	AKIRIN2	No CI	TF_to_TG
TP73	0	AKIRIN2	No CI	TF_to_TG
HES7	0	AKIRIN2	No CI	TF_to_TG
TCF3	0	AKIRIN2	No CI	TF_to_TG
YY2	0	AKIRIN2	No CI	TF_to_TG
VENTX	0	AKIRIN2	No CI	TF_to_TG
ZBTB42	0	AKIRIN2	No CI	TF_to_TG
TGIF2	0	AKIRIN2	No CI	TF_to_TG
RFX8	0	AKIRIN2	No CI	TF_to_TG
CREB3L1	0	AKIRIN2	No CI	TF_to_TG
PLAGL1	0	AKIRIN2	No CI	TF_to_TG
TFAP2E	0	AKIRIN2	No CI	TF_to_TG
NFKB1	0	AKIRIN2	No CI	TF_to_TG
MEF2C	0	AKIRIN2	No CI	TF_to_TG
HOXD1	0	AKIRIN2	No CI	TF_to_TG
TCF15	0	AKIRIN2	No CI	TF_to_TG
MYOG	0	AKIRIN2	No CI	TF_to_TG
TGIF1	0	AKIRIN2	No CI	TF_to_TG
DRGX	0	AKIRIN2	No CI	TF_to_TG
YBX1	0	AKIRIN2	No CI	TF_to_TG
AHRR	0	AKIRIN2	No CI	TF_to_TG
TET1	0	AKIRIN2	No CI	TF_to_TG
TFAP2A	0	AKIRIN2	No CI	TF_to_TG
FOXO1	0	AKIRIN2	No CI	TF_to_TG
THRB	0	AKIRIN2	No CI	TF_to_TG
NFAT5	0	AKIRIN2	No CI	TF_to_TG
TBX15	0	AKIRIN2	No CI	TF_to_TG
PKNOX2	0	AKIRIN2	No CI	TF_to_TG
EMX2	0	AKIRIN2	No CI	TF_to_TG
ZBTB7B	0	AKIRIN2	No CI	TF_to_TG
MAFF	0	AKIRIN2	No CI	TF_to_TG
MAFB	0	AKIRIN2	No CI	TF_to_TG
FOXP2	0	AKIRIN2	No CI	TF_to_TG
TFAP2C	0	AKIRIN2	No CI	TF_to_TG
ELF1	0	AKIRIN2	No CI	TF_to_TG
GLI2	0	AKIRIN2	No CI	TF_to_TG
FOXJ3	0.000496399	AKIRIN2	No CI	TF_to_TG
E2F3	0	AKIRIN2	No CI	TF_to_TG
MXI1	0	AKIRIN2	No CI	TF_to_TG
POU3F1	0	AKIRIN2	No CI	TF_to_TG
FOXC2	0	AKIRIN2	No CI	TF_to_TG
SOX10	0	AKIRIN2	No CI	TF_to_TG
RXRG	0	AKIRIN2	No CI	TF_to_TG
NR2F2	0	AKIRIN2	No CI	TF_to_TG
NR0B1	0	AKIRIN2	No CI	TF_to_TG
ZNF232	0	AKIRIN2	No CI	TF_to_TG
MITF	0	AKIRIN2	No CI	TF_to_TG
MEIS3	0	AKIRIN2	No CI	TF_to_TG
GRHL1	0	AKIRIN2	No CI	TF_to_TG
FOXN3	0	AKIRIN2	No CI	TF_to_TG
HIVEP2	0	AKIRIN2	No CI	TF_to_TG
SPDEF	0	AKIRIN2	No CI	TF_to_TG
FOXF2	0	AKIRIN2	No CI	TF_to_TG
NFATC2	0	AKIRIN2	No CI	TF_to_TG
MAFK	0	AKIRIN2	No CI	TF_to_TG
CENPB	0	AKIRIN2	No CI	TF_to_TG
KLF8	0	AKIRIN2	No CI	TF_to_TG
NEUROD6	0	AKIRIN2	No CI	TF_to_TG
RREB1	0	AKIRIN2	No CI	TF_to_TG
STAT5A	0	AKIRIN2	No CI	TF_to_TG
SOX8	0	AKIRIN2	No CI	TF_to_TG
POU3F3	0	AKIRIN2	No CI	TF_to_TG
TBX3	0	AKIRIN2	No CI	TF_to_TG
SP7	0	AKIRIN2	No CI	TF_to_TG
HIC1	0	AKIRIN2	No CI	TF_to_TG
NHLH2	0	AKIRIN2	No CI	TF_to_TG
BCL6B	0	AKIRIN2	No CI	TF_to_TG
FOXF1	0	AKIRIN2	No CI	TF_to_TG
PAX7	0	AKIRIN2	No CI	TF_to_TG
HNF4A	0	AKIRIN2	No CI	TF_to_TG
RXRA	0	AKIRIN2	No CI	TF_to_TG
SP1	9.09347e-05	AKIRIN2	No CI	TF_to_TG
GATA2	0	AKIRIN2	No CI	TF_to_TG
NR2E1	0	AKIRIN2	No CI	TF_to_TG
FOXD4L1	0	AKIRIN2	No CI	TF_to_TG
FOXD4	0	AKIRIN2	No CI	TF_to_TG
IRF2	0	AKIRIN2	No CI	TF_to_TG
IRF1	0	AKIRIN2	No CI	TF_to_TG
FOXC1	0	AKIRIN2	No CI	TF_to_TG
RELA	0	AKIRIN2	No CI	TF_to_TG
GLI1	0	AKIRIN2	No CI	TF_to_TG
SP6	0	AKIRIN2	No CI	TF_to_TG
TCF7L1	0	AKIRIN2	No CI	TF_to_TG
ONECUT2	0	AKIRIN2	No CI	TF_to_TG
MYB	0	AKIRIN2	No CI	TF_to_TG
ZNF423	0	AKIRIN2	No CI	TF_to_TG
FOXM1	0	AKIRIN2	No CI	TF_to_TG
TFCP2	0	AKIRIN2	No CI	TF_to_TG
FOXD2	0	AKIRIN2	No CI	TF_to_TG
SP9	0	ALDH1L2	No CI	TF_to_TG
STAT4	0	ALDH1L2	No CI	TF_to_TG
HEY2	0	ALDH1L2	No CI	TF_to_TG
ZKSCAN3	0	ALDH1L2	No CI	TF_to_TG
MESP2	0	ALDH1L2	No CI	TF_to_TG
TFEB	0	ALDH1L2	No CI	TF_to_TG
RUNX3	0	ALDH1L2	No CI	TF_to_TG
FOXO4	0	ALDH1L2	No CI	TF_to_TG
PLAG1	8.45685e-05	ALDH1L2	No CI	TF_to_TG
NEUROG2	0	ALDH1L2	No CI	TF_to_TG
KLF15	0	ALDH1L2	No CI	TF_to_TG
HMBOX1	0	ALDH1L2	No CI	TF_to_TG
NKX2-2	0	ALDH1L2	No CI	TF_to_TG
FLI1	0	ALDH1L2	No CI	TF_to_TG
TP73	0.000229396	ALDH1L2	No CI	TF_to_TG
HES7	0	ALDH1L2	No CI	TF_to_TG
TCF3	0	ALDH1L2	No CI	TF_to_TG
YY2	0	ALDH1L2	No CI	TF_to_TG
VENTX	0	ALDH1L2	No CI	TF_to_TG
ZBTB42	0.000670747	ALDH1L2	No CI	TF_to_TG
TGIF2	0	ALDH1L2	No CI	TF_to_TG
RFX8	0	ALDH1L2	No CI	TF_to_TG
CREB3L1	0	ALDH1L2	No CI	TF_to_TG
PLAGL1	0.000340092	ALDH1L2	No CI	TF_to_TG
TFAP2E	2.79024e-07	ALDH1L2	No CI	TF_to_TG
NFKB1	0	ALDH1L2	No CI	TF_to_TG
MEF2C	0	ALDH1L2	No CI	TF_to_TG
HOXD1	0	ALDH1L2	No CI	TF_to_TG
TCF15	0	ALDH1L2	No CI	TF_to_TG
MYOG	0.00027813	ALDH1L2	No CI	TF_to_TG
TGIF1	0	ALDH1L2	No CI	TF_to_TG
DRGX	0	ALDH1L2	No CI	TF_to_TG
YBX1	0	ALDH1L2	No CI	TF_to_TG
AHRR	0	ALDH1L2	No CI	TF_to_TG
TET1	0	ALDH1L2	No CI	TF_to_TG
TFAP2A	0	ALDH1L2	No CI	TF_to_TG
FOXO1	0	ALDH1L2	No CI	TF_to_TG
THRB	0	ALDH1L2	No CI	TF_to_TG
NFAT5	0	ALDH1L2	No CI	TF_to_TG
TBX15	0	ALDH1L2	No CI	TF_to_TG
PKNOX2	0	ALDH1L2	No CI	TF_to_TG
EMX2	0	ALDH1L2	No CI	TF_to_TG
ZBTB7B	0	ALDH1L2	No CI	TF_to_TG
MAFF	0	ALDH1L2	No CI	TF_to_TG
MAFB	0	ALDH1L2	No CI	TF_to_TG
FOXP2	0	ALDH1L2	No CI	TF_to_TG
TFAP2C	0.000113645	ALDH1L2	No CI	TF_to_TG
ELF1	0	ALDH1L2	No CI	TF_to_TG
GLI2	0	ALDH1L2	No CI	TF_to_TG
FOXJ3	0	ALDH1L2	No CI	TF_to_TG
E2F3	0	ALDH1L2	No CI	TF_to_TG
MXI1	0	ALDH1L2	No CI	TF_to_TG
POU3F1	0	ALDH1L2	No CI	TF_to_TG
FOXC2	0	ALDH1L2	No CI	TF_to_TG
SOX10	0	ALDH1L2	No CI	TF_to_TG
RXRG	0	ALDH1L2	No CI	TF_to_TG
NR2F2	0	ALDH1L2	No CI	TF_to_TG
NR0B1	0	ALDH1L2	No CI	TF_to_TG
ZNF232	0	ALDH1L2	No CI	TF_to_TG
MITF	0	ALDH1L2	No CI	TF_to_TG
MEIS3	0	ALDH1L2	No CI	TF_to_TG
GRHL1	0	ALDH1L2	No CI	TF_to_TG
FOXN3	0	ALDH1L2	No CI	TF_to_TG
HIVEP2	0	ALDH1L2	No CI	TF_to_TG
SPDEF	0	ALDH1L2	No CI	TF_to_TG
FOXF2	0	ALDH1L2	No CI	TF_to_TG
NFATC2	0	ALDH1L2	No CI	TF_to_TG
MAFK	0	ALDH1L2	No CI	TF_to_TG
CENPB	0	ALDH1L2	No CI	TF_to_TG
KLF8	0	ALDH1L2	No CI	TF_to_TG
NEUROD6	0	ALDH1L2	No CI	TF_to_TG
RREB1	0	ALDH1L2	No CI	TF_to_TG
STAT5A	0	ALDH1L2	No CI	TF_to_TG
SOX8	0	ALDH1L2	No CI	TF_to_TG
POU3F3	0	ALDH1L2	No CI	TF_to_TG
TBX3	0	ALDH1L2	No CI	TF_to_TG
SP7	0.000284457	ALDH1L2	No CI	TF_to_TG
HIC1	0	ALDH1L2	No CI	TF_to_TG
NHLH2	0	ALDH1L2	No CI	TF_to_TG
BCL6B	0	ALDH1L2	No CI	TF_to_TG
FOXF1	0	ALDH1L2	No CI	TF_to_TG
PAX7	0	ALDH1L2	No CI	TF_to_TG
HNF4A	1.22503e-05	ALDH1L2	No CI	TF_to_TG
RXRA	0	ALDH1L2	No CI	TF_to_TG
SP1	0	ALDH1L2	No CI	TF_to_TG
GATA2	0	ALDH1L2	No CI	TF_to_TG
NR2E1	0	ALDH1L2	No CI	TF_to_TG
FOXD4L1	0	ALDH1L2	No CI	TF_to_TG
FOXD4	0	ALDH1L2	No CI	TF_to_TG
IRF2	0	ALDH1L2	No CI	TF_to_TG
IRF1	0	ALDH1L2	No CI	TF_to_TG
FOXC1	0	ALDH1L2	No CI	TF_to_TG
RELA	0	ALDH1L2	No CI	TF_to_TG
GLI1	0	ALDH1L2	No CI	TF_to_TG
SP6	1.00988e-06	ALDH1L2	No CI	TF_to_TG
TCF7L1	0	ALDH1L2	No CI	TF_to_TG
ONECUT2	0	ALDH1L2	No CI	TF_to_TG
MYB	0	ALDH1L2	No CI	TF_to_TG
ZNF423	0	ALDH1L2	No CI	TF_to_TG
FOXM1	0	ALDH1L2	No CI	TF_to_TG
TFCP2	0	ALDH1L2	No CI	TF_to_TG
FOXD2	0	ALDH1L2	No CI	TF_to_TG
SP9	0	ALDH5A1	No CI	TF_to_TG
STAT4	0	ALDH5A1	No CI	TF_to_TG
HEY2	0	ALDH5A1	No CI	TF_to_TG
ZKSCAN3	0	ALDH5A1	No CI	TF_to_TG
MESP2	0	ALDH5A1	No CI	TF_to_TG
TFEB	0	ALDH5A1	No CI	TF_to_TG
RUNX3	0	ALDH5A1	No CI	TF_to_TG
FOXO4	0	ALDH5A1	No CI	TF_to_TG
PLAG1	0	ALDH5A1	No CI	TF_to_TG
NEUROG2	0	ALDH5A1	No CI	TF_to_TG
KLF15	0	ALDH5A1	No CI	TF_to_TG
HMBOX1	0	ALDH5A1	No CI	TF_to_TG
NKX2-2	0	ALDH5A1	No CI	TF_to_TG
FLI1	0	ALDH5A1	No CI	TF_to_TG
TP73	0	ALDH5A1	No CI	TF_to_TG
HES7	0	ALDH5A1	No CI	TF_to_TG
TCF3	0	ALDH5A1	No CI	TF_to_TG
YY2	0	ALDH5A1	No CI	TF_to_TG
VENTX	0	ALDH5A1	No CI	TF_to_TG
ZBTB42	0	ALDH5A1	No CI	TF_to_TG
TGIF2	0	ALDH5A1	No CI	TF_to_TG
RFX8	0	ALDH5A1	No CI	TF_to_TG
CREB3L1	0	ALDH5A1	No CI	TF_to_TG
PLAGL1	0	ALDH5A1	No CI	TF_to_TG
TFAP2E	0	ALDH5A1	No CI	TF_to_TG
NFKB1	0	ALDH5A1	No CI	TF_to_TG
MEF2C	0	ALDH5A1	No CI	TF_to_TG
HOXD1	0	ALDH5A1	No CI	TF_to_TG
TCF15	0	ALDH5A1	No CI	TF_to_TG
MYOG	0	ALDH5A1	No CI	TF_to_TG
TGIF1	0	ALDH5A1	No CI	TF_to_TG
DRGX	0	ALDH5A1	No CI	TF_to_TG
YBX1	0	ALDH5A1	No CI	TF_to_TG
AHRR	0	ALDH5A1	No CI	TF_to_TG
TET1	0	ALDH5A1	No CI	TF_to_TG
TFAP2A	0	ALDH5A1	No CI	TF_to_TG
FOXO1	0	ALDH5A1	No CI	TF_to_TG
THRB	0	ALDH5A1	No CI	TF_to_TG
NFAT5	0	ALDH5A1	No CI	TF_to_TG
TBX15	0	ALDH5A1	No CI	TF_to_TG
PKNOX2	0	ALDH5A1	No CI	TF_to_TG
EMX2	0	ALDH5A1	No CI	TF_to_TG
ZBTB7B	0	ALDH5A1	No CI	TF_to_TG
MAFF	0	ALDH5A1	No CI	TF_to_TG
MAFB	0	ALDH5A1	No CI	TF_to_TG
FOXP2	0	ALDH5A1	No CI	TF_to_TG
TFAP2C	0.00699202	ALDH5A1	No CI	TF_to_TG
ELF1	0	ALDH5A1	No CI	TF_to_TG
GLI2	0	ALDH5A1	No CI	TF_to_TG
FOXJ3	0	ALDH5A1	No CI	TF_to_TG
E2F3	0	ALDH5A1	No CI	TF_to_TG
MXI1	0	ALDH5A1	No CI	TF_to_TG
POU3F1	0	ALDH5A1	No CI	TF_to_TG
FOXC2	0	ALDH5A1	No CI	TF_to_TG
SOX10	0	ALDH5A1	No CI	TF_to_TG
RXRG	0	ALDH5A1	No CI	TF_to_TG
NR2F2	0	ALDH5A1	No CI	TF_to_TG
NR0B1	0	ALDH5A1	No CI	TF_to_TG
ZNF232	0	ALDH5A1	No CI	TF_to_TG
MITF	0	ALDH5A1	No CI	TF_to_TG
MEIS3	0	ALDH5A1	No CI	TF_to_TG
GRHL1	0	ALDH5A1	No CI	TF_to_TG
FOXN3	0	ALDH5A1	No CI	TF_to_TG
HIVEP2	0	ALDH5A1	No CI	TF_to_TG
SPDEF	0	ALDH5A1	No CI	TF_to_TG
FOXF2	0	ALDH5A1	No CI	TF_to_TG
NFATC2	0	ALDH5A1	No CI	TF_to_TG
MAFK	0	ALDH5A1	No CI	TF_to_TG
CENPB	0	ALDH5A1	No CI	TF_to_TG
KLF8	0	ALDH5A1	No CI	TF_to_TG
NEUROD6	0	ALDH5A1	No CI	TF_to_TG
RREB1	0	ALDH5A1	No CI	TF_to_TG
STAT5A	0	ALDH5A1	No CI	TF_to_TG
SOX8	0	ALDH5A1	No CI	TF_to_TG
POU3F3	0	ALDH5A1	No CI	TF_to_TG
TBX3	0	ALDH5A1	No CI	TF_to_TG
SP7	0.00260862	ALDH5A1	No CI	TF_to_TG
HIC1	0	ALDH5A1	No CI	TF_to_TG
NHLH2	0	ALDH5A1	No CI	TF_to_TG
BCL6B	0	ALDH5A1	No CI	TF_to_TG
FOXF1	0	ALDH5A1	No CI	TF_to_TG
PAX7	0	ALDH5A1	No CI	TF_to_TG
HNF4A	0	ALDH5A1	No CI	TF_to_TG
RXRA	0	ALDH5A1	No CI	TF_to_TG
SP1	0	ALDH5A1	No CI	TF_to_TG
GATA2	0	ALDH5A1	No CI	TF_to_TG
NR2E1	0	ALDH5A1	No CI	TF_to_TG
FOXD4L1	0	ALDH5A1	No CI	TF_to_TG
FOXD4	0	ALDH5A1	No CI	TF_to_TG
IRF2	0	ALDH5A1	No CI	TF_to_TG
IRF1	0	ALDH5A1	No CI	TF_to_TG
FOXC1	0	ALDH5A1	No CI	TF_to_TG
RELA	0	ALDH5A1	No CI	TF_to_TG
GLI1	0	ALDH5A1	No CI	TF_to_TG
SP6	0.000668159	ALDH5A1	No CI	TF_to_TG
TCF7L1	0	ALDH5A1	No CI	TF_to_TG
ONECUT2	0	ALDH5A1	No CI	TF_to_TG
MYB	0	ALDH5A1	No CI	TF_to_TG
ZNF423	0	ALDH5A1	No CI	TF_to_TG
FOXM1	0	ALDH5A1	No CI	TF_to_TG
TFCP2	0.00602614	ALDH5A1	No CI	TF_to_TG
FOXD2	0	ALDH5A1	No CI	TF_to_TG
SP9	0	AMER3	No CI	TF_to_TG
STAT4	0	AMER3	No CI	TF_to_TG
HEY2	0	AMER3	No CI	TF_to_TG
ZKSCAN3	0	AMER3	No CI	TF_to_TG
MESP2	0	AMER3	No CI	TF_to_TG
TFEB	0	AMER3	No CI	TF_to_TG
RUNX3	0	AMER3	No CI	TF_to_TG
FOXO4	0.000515137	AMER3	No CI	TF_to_TG
PLAG1	0	AMER3	No CI	TF_to_TG
NEUROG2	0	AMER3	No CI	TF_to_TG
KLF15	0	AMER3	No CI	TF_to_TG
HMBOX1	0	AMER3	No CI	TF_to_TG
NKX2-2	0	AMER3	No CI	TF_to_TG
FLI1	0	AMER3	No CI	TF_to_TG
TP73	0	AMER3	No CI	TF_to_TG
HES7	0	AMER3	No CI	TF_to_TG
TCF3	0	AMER3	No CI	TF_to_TG
YY2	0	AMER3	No CI	TF_to_TG
VENTX	0	AMER3	No CI	TF_to_TG
ZBTB42	0	AMER3	No CI	TF_to_TG
TGIF2	0	AMER3	No CI	TF_to_TG
RFX8	0	AMER3	No CI	TF_to_TG
CREB3L1	0	AMER3	No CI	TF_to_TG
PLAGL1	0	AMER3	No CI	TF_to_TG
TFAP2E	0	AMER3	No CI	TF_to_TG
NFKB1	0	AMER3	No CI	TF_to_TG
MEF2C	0	AMER3	No CI	TF_to_TG
HOXD1	0	AMER3	No CI	TF_to_TG
TCF15	0	AMER3	No CI	TF_to_TG
MYOG	0	AMER3	No CI	TF_to_TG
TGIF1	0	AMER3	No CI	TF_to_TG
DRGX	0	AMER3	No CI	TF_to_TG
YBX1	0	AMER3	No CI	TF_to_TG
AHRR	0	AMER3	No CI	TF_to_TG
TET1	0	AMER3	No CI	TF_to_TG
TFAP2A	0	AMER3	No CI	TF_to_TG
FOXO1	0	AMER3	No CI	TF_to_TG
THRB	0	AMER3	No CI	TF_to_TG
NFAT5	0	AMER3	No CI	TF_to_TG
TBX15	0	AMER3	No CI	TF_to_TG
PKNOX2	0	AMER3	No CI	TF_to_TG
EMX2	0	AMER3	No CI	TF_to_TG
ZBTB7B	0	AMER3	No CI	TF_to_TG
MAFF	0	AMER3	No CI	TF_to_TG
MAFB	0	AMER3	No CI	TF_to_TG
FOXP2	0	AMER3	No CI	TF_to_TG
TFAP2C	0	AMER3	No CI	TF_to_TG
ELF1	0	AMER3	No CI	TF_to_TG
GLI2	0	AMER3	No CI	TF_to_TG
FOXJ3	0	AMER3	No CI	TF_to_TG
E2F3	0	AMER3	No CI	TF_to_TG
MXI1	0	AMER3	No CI	TF_to_TG
POU3F1	0	AMER3	No CI	TF_to_TG
FOXC2	0	AMER3	No CI	TF_to_TG
SOX10	0	AMER3	No CI	TF_to_TG
RXRG	0	AMER3	No CI	TF_to_TG
NR2F2	0	AMER3	No CI	TF_to_TG
NR0B1	0	AMER3	No CI	TF_to_TG
ZNF232	0	AMER3	No CI	TF_to_TG
MITF	0	AMER3	No CI	TF_to_TG
MEIS3	0	AMER3	No CI	TF_to_TG
[truncated: 396,251+ more rows]
