# Supplementary material for: DeepGAMI: deep biologically guided auxiliary learning for multimodal integration and imputation to improve genotype–phenotype prediction
Source: Genome Med. 2023 Oct 31;15:88. doi: 10.1186/s13073-023-01248-6 (PMC10617196; doi:10.1186/s13073-023-01248-6)
Supplement: Supplementary file 7 — Additional file 7. Prioritized genes and electrophysiological features for cell cortical layers in mouse visual cortex. [file 13073_2023_1248_MOESM7_ESM.xlsx]

## Sheet: Sheet1
feat_id	imp_score	phenotype	feat_type
Adarb2	0.00374896	L1	gene
Sst	0.0045976	L1	gene
Vip	0.00580627	L1	gene
Npy	0.00771647	L1	gene
Synpr	0.0190172	L1	gene
Reln	0.0063906	L1	gene
Nxph1	0.00460795	L1	gene
Sorcs3	0.00662323	L1	gene
Kirrel3	0.0130618	L1	gene
Calb1	0.00245981	L1	gene
Sox6	0.00457413	L1	gene
Pde1a	0.00572573	L1	gene
C1qb	0.00361394	L1	gene
Kit	0.017235	L1	gene
Grin3a	0.00425598	L1	gene
Shisa9	0.00639427	L1	gene
Egfem1	0.0068632	L1	gene
Zmat4	0.0137119	L1	gene
Fxyd6	0.014486	L1	gene
Trhde	0.00245088	L1	gene
Mobp	0.03796	L1	gene
Ptprt	0.0192616	L1	gene
Mgat4c	0.0164264	L1	gene
Crhbp	0.00148189	L1	gene
Hs6st3	0.0245296	L1	gene
Unc5d	0.00933936	L1	gene
Fam19a2	0.00832498	L1	gene
Ctss	0.00330591	L1	gene
Cdh9	0.0129945	L1	gene
Zfp804b	0.00238833	L1	gene
Sparc	0.00198453	L1	gene
Adcy2	0.00531558	L1	gene
Sgcz	0.0115243	L1	gene
Cacna2d3	0.0173484	L1	gene
Csf1r	0.00295501	L1	gene
C1qc	0.00715252	L1	gene
Kcnip4	0.00394549	L1	gene
Cdh12	0.0111398	L1	gene
Sorcs1	0.0064599	L1	gene
Thsd7a	0.0129306	L1	gene
Grm1	0.00877547	L1	gene
Sox5	0.00554411	L1	gene
Kctd8	0.00298778	L1	gene
Brinp3	0.00396068	L1	gene
Rbp4	0.00295387	L1	gene
Ptprm	0.0104608	L1	gene
Cpne7	0.00867505	L1	gene
Rgs6	0.00285926	L1	gene
Col19a1	0.0186201	L1	gene
Dscam	0.00725811	L1	gene
1700019L22Rik	0.0147752	L1	gene
Cntnap4	0.00992624	L1	gene
Crh	0.00230871	L1	gene
Fam135b	0.00960674	L1	gene
Ncam2	0.00434263	L1	gene
Nfib	0.00263862	L1	gene
Lingo2	0.0085489	L1	gene
Caln1	0.00216691	L1	gene
Dcc	0.0107261	L1	gene
Fstl4	0.00750307	L1	gene
Gm20754	0.00637834	L1	gene
Tyrobp	0.0134027	L1	gene
Man1a	0.00258873	L1	gene
Sepp1	0.00557355	L1	gene
Il1rap	0.00487697	L1	gene
Kcnq5	0.00659542	L1	gene
Pcdh11x	0.00230787	L1	gene
Gm31445	0.0145324	L1	gene
Stxbp6	0.00289704	L1	gene
Nell1	0.00411726	L1	gene
Tac2	0.0065764	L1	gene
Cck	0.00499266	L1	gene
Nkain3	0.00282125	L1	gene
Igf1	0.00570459	L1	gene
Cdh13	0.00450326	L1	gene
Cntn5	0.00966381	L1	gene
Gm34196	0.00661645	L1	gene
Slit2	0.0017775	L1	gene
Olfm3	0.00207716	L1	gene
Slc44a5	0.0109702	L1	gene
Galnt18	0.00193372	L1	gene
Serpine2	0.00298905	L1	gene
Kcnt2	0.012313	L1	gene
Cnr1	0.00287883	L1	gene
C1qa	0.00378986	L1	gene
Tox	0.00231121	L1	gene
Iqgap2	0.0107207	L1	gene
Vwc2	0.00722839	L1	gene
Penk	0.00316126	L1	gene
Ndn	0.00641203	L1	gene
Cdh7	0.00664491	L1	gene
Ano4	0.00945453	L1	gene
Col25a1	0.0109093	L1	gene
Ano3	0.00649416	L1	gene
Cdh8	0.00650514	L1	gene
Erbb4	0.0055989	L1	gene
Gpc6	0.0102132	L1	gene
St6galnac5	0.00466196	L1	gene
Xist	0.00227589	L1	gene
Arpp21	0.00936302	L1	gene
Zfp804a	0.0052271	L1	gene
Luzp2	0.0114925	L1	gene
Sema6d	0.00415921	L1	gene
Galnt14	0.0047741	L1	gene
Cacna2d1	0.00772788	L1	gene
Laptm5	0.00138133	L1	gene
Sdk1	0.0112635	L1	gene
Pde4b	0.00782741	L1	gene
Cdh4	0.00410721	L1	gene
Alk	0.00473023	L1	gene
Eya4	0.00449264	L1	gene
Npas3	0.00433077	L1	gene
Cntnap5c	0.00494285	L1	gene
Fcrls	0.00312456	L1	gene
Gabrg3	0.00569283	L1	gene
Inpp4b	0.00555954	L1	gene
P2ry12	0.00321033	L1	gene
Id2	0.00548911	L1	gene
Ptprz1	0.0145039	L1	gene
Alcam	0.0172212	L1	gene
Tmeff2	0.0027974	L1	gene
Trf	0.00405423	L1	gene
Mbp	0.048861	L1	gene
Cxcl14	0.0117693	L1	gene
Rgs4	0.00675892	L1	gene
Sema5a	0.00362042	L1	gene
Ralyl	0.0135699	L1	gene
Satb1	0.00471443	L1	gene
Npas1	0.0066128	L1	gene
Ctsz	0.00424506	L1	gene
Clstn2	0.00836263	L1	gene
Tmem44	0.003677	L1	gene
Tox3	0.00675918	L1	gene
Necab1	0.0150613	L1	gene
Igsf11	0.0126609	L1	gene
Cntnap3	0.00488485	L1	gene
Chsy3	0.00784861	L1	gene
Neto2	0.00881733	L1	gene
Grm8	0.00401696	L1	gene
Slc4a4	0.00502686	L1	gene
Kcnmb2	0.0113303	L1	gene
Tmem108	0.00967675	L1	gene
Lrp1b	0.00588288	L1	gene
Eif2s3y	0.00740624	L1	gene
Cacna1e	0.00952934	L1	gene
Lypd6	0.00296344	L1	gene
Tmem132d	0.00442978	L1	gene
Gabrd	0.0046261	L1	gene
Cntn4	0.00544497	L1	gene
Ntrk3	0.00300523	L1	gene
Sgcd	0.00695442	L1	gene
Prkcg	0.00375583	L1	gene
Rgs10	0.0109991	L1	gene
Spon1	0.00278541	L1	gene
Fam107a	0.0107618	L1	gene
Unc5c	0.00324357	L1	gene
Selplg	0.00559631	L1	gene
Ndst3	0.00423966	L1	gene
Trpc4	0.00272227	L1	gene
Crtac1	0.00258033	L1	gene
Pcdh15	0.0260479	L1	gene
Acsbg1	0.00943458	L1	gene
Lhfpl3	0.00470271	L1	gene
Unc13c	0.00240439	L1	gene
Ccl4	0.0033954	L1	gene
Gm28175	0.00122687	L1	gene
Fcer1g	0.00869012	L1	gene
Filip1	0.00253029	L1	gene
Grik1	0.0280124	L1	gene
Gabra1	0.0168375	L1	gene
Tmcc3	0.00339015	L1	gene
Fgf13	0.00318376	L1	gene
Elmo1	0.00513745	L1	gene
Gstm1	0.00492414	L1	gene
Grm7	0.013174	L1	gene
Sema3c	0.00175341	L1	gene
Sema3e	0.011649	L1	gene
9630002D21Rik	0.00310347	L1	gene
Tenm3	0.00817713	L1	gene
Mkx	0.0085024	L1	gene
Samd5	0.00430464	L1	gene
Egfr	0.005956	L1	gene
1700086L19Rik	0.0062498	L1	gene
Trpc6	0.00365199	L1	gene
Aif1	0.00159978	L1	gene
Sez6	0.00422192	L1	gene
Sytl5	0.00944554	L1	gene
Pcdh8	0.00964165	L1	gene
Adra1a	0.00318077	L1	gene
Pcp4	0.00433473	L1	gene
Tnr	0.0108732	L1	gene
Frmd4b	0.0091702	L1	gene
Thsd7b	0.00359809	L1	gene
Cntnap5a	0.00454935	L1	gene
Kcnb2	0.00825179	L1	gene
Zcchc12	0.0124622	L1	gene
Trps1	0.00395813	L1	gene
Kcnc2	0.00908082	L1	gene
Plekhb1	0.00614503	L1	gene
Tmem132c	0.00285094	L1	gene
Mmd2	0.00721391	L1	gene
Rapgef5	0.00577972	L1	gene
Lypd6b	0.00429999	L1	gene
Sema3a	0.00669921	L1	gene
Stxbp2	0.00877367	L1	gene
Cemip	0.00176799	L1	gene
Cort	0.00587299	L1	gene
Nrg1	0.0097681	L1	gene
B2m	0.00361246	L1	gene
Chrna7	0.00377594	L1	gene
Prox1	0.00419531	L1	gene
Arc	0.0101357	L1	gene
Pdyn	0.00447045	L1	gene
Rab3b	0.0102894	L1	gene
Ptpre	0.00640132	L1	gene
Grik3	0.00711831	L1	gene
LOC102638008	0.00730805	L1	gene
Gabra4	0.00879545	L1	gene
Adamts17	0.00326057	L1	gene
Cx3cr1	0.00270692	L1	gene
Gm34199	0.0024145	L1	gene
Parm1	0.00788813	L1	gene
Maml3	0.0050717	L1	gene
Esrrg	0.0119629	L1	gene
Prkg1	0.00647669	L1	gene
Grin2a	0.0118308	L1	gene
Ptpro	0.00881892	L1	gene
Bcan	0.0100087	L1	gene
Csmd3	0.00898795	L1	gene
Pcp4l1	0.0075449	L1	gene
Arhgap18	0.00571345	L1	gene
Dab1	0.008829	L1	gene
Itpr1	0.00570259	L1	gene
Cdh20	0.00665332	L1	gene
Gpr176	0.0130254	L1	gene
Lrrtm4	0.00614885	L1	gene
Ranbp6	0.00165217	L1	gene
Ust	0.00593125	L1	gene
Srxn1	0.00491694	L1	gene
Gm27887	0.00769549	L1	gene
Runx1t1	0.0135017	L1	gene
Cd164	0.00251917	L1	gene
Snca	0.0155747	L1	gene
Slc1a3	0.00279633	L1	gene
Pnoc	0.0044952	L1	gene
Ap1s2	0.00277813	L1	gene
Camk1g	0.0056754	L1	gene
Serp1	0.00359542	L1	gene
Slc9a9	0.00408988	L1	gene
Mpdz	0.0075846	L1	gene
Gria3	0.00655038	L1	gene
Zcchc16	0.00695036	L1	gene
Siglech	0.00238841	L1	gene
Runx2	0.00335199	L1	gene
Moxd1	0.00195605	L1	gene
Lrrc4c	0.0136158	L1	gene
Rgs11	0.0112815	L1	gene
Eps8	0.00587444	L1	gene
Pcdh7	0.00702491	L1	gene
Sphkap	0.0046588	L1	gene
Gabra2	0.00193785	L1	gene
Fat3	0.0129221	L1	gene
Plxdc2	0.0129595	L1	gene
Car2	0.00523603	L1	gene
Calb2	0.00432654	L1	gene
Nell2	0.00561819	L1	gene
Dgkb	0.00551728	L1	gene
Kcnf1	0.00684598	L1	gene
Btg2	0.00407811	L1	gene
Atf3	0.00167073	L1	gene
Rgs12	0.00265685	L1	gene
Sel1l3	0.0229323	L1	gene
St8sia4	0.00201409	L1	gene
Mal2	0.0116755	L1	gene
Mpped2	0.00207059	L1	gene
Kcnn2	0.00938657	L1	gene
Pdzrn4	0.00294828	L1	gene
Sgcb	0.00374114	L1	gene
Syndig1	0.00264058	L1	gene
Pde11a	0.00155921	L1	gene
Grn	0.0117626	L1	gene
Dusp6	0.00441203	L1	gene
Pcsk1	0.00946075	L1	gene
Tshz3	0.00240416	L1	gene
Htra1	0.00383935	L1	gene
Ptchd2	0.00350925	L1	gene
Lgals1	0.00597883	L1	gene
Tollip	0.00424548	L1	gene
Ephb6	0.00354616	L1	gene
Enpp2	0.00516832	L1	gene
Rab27b	0.0040292	L1	gene
Ctnnb1	0.00534434	L1	gene
Kcnd3	0.00509097	L1	gene
Kif26b	0.00716201	L1	gene
H2-D1	0.00518027	L1	gene
Hpca	0.00304212	L1	gene
Cntn6	0.00581779	L1	gene
Plcl1	0.0060512	L1	gene
Nek7	0.00368515	L1	gene
Efna5	0.00362111	L1	gene
Flrt2	0.0112193	L1	gene
Hunk	0.00274593	L1	gene
Gda	0.00335213	L1	gene
Prkd1	0.00449735	L1	gene
Nap1l2	0.00684604	L1	gene
Brinp2	0.00261728	L1	gene
Prps1	0.00192224	L1	gene
Arap2	0.011528	L1	gene
Slc7a3	0.00496151	L1	gene
Glce	0.00365628	L1	gene
Lppr1	0.015929	L1	gene
Trpm3	0.00976768	L1	gene
Gng4	0.00743245	L1	gene
Psat1	0.00430878	L1	gene
Slc30a3	0.00401183	L1	gene
Kcnh7	0.00863284	L1	gene
Ramp1	0.00309713	L1	gene
Shroom2	0.00293891	L1	gene
Dusp14	0.00500791	L1	gene
Slc35f3	0.0116144	L1	gene
Il1rapl2	0.00172967	L1	gene
Flrt3	0.0037998	L1	gene
Sccpdh	0.00562501	L1	gene
Rgs2	0.00767619	L1	gene
Fstl5	0.017159	L1	gene
Dock10	0.00957609	L1	gene
Ak5	0.00393294	L1	gene
Grik4	0.00808119	L1	gene
Cpne4	0.0106232	L1	gene
Cd200	0.00447259	L1	gene
Sema6a	0.0069345	L1	gene
Ddah1	0.00784741	L1	gene
Cdh18	0.00387901	L1	gene
Mpped1	0.00958008	L1	gene
Eepd1	0.0149571	L1	gene
Abcd2	0.0108529	L1	gene
Coro6	0.00203236	L1	gene
Endod1	0.0107559	L1	gene
Pparg	0.00749782	L1	gene
Calu	0.00336753	L1	gene
Rgs8	0.00867332	L1	gene
Ptgs1	0.00249024	L1	gene
Zfp536	0.00408499	L1	gene
Cacng3	0.00643118	L1	gene
Shisa6	0.00429573	L1	gene
Crip2	0.0101273	L1	gene
Gm13629	0.00474344	L1	gene
Tppp	0.00316795	L1	gene
Scn3b	0.00365597	L1	gene
Bcas1	0.0140193	L1	gene
Neto1	0.00339498	L1	gene
Tram1l1	0.00568379	L1	gene
Klhl5	0.00953241	L1	gene
Sash1	0.0102051	L1	gene
Nyap2	0.0100767	L1	gene
S100a1	0.00286102	L1	gene
Gm33228	0.00158178	L1	gene
Kcnab3	0.0105043	L1	gene
Tmed7	0.00178569	L1	gene
Ankrd46	0.00412898	L1	gene
Kcns3	0.000966236	L1	gene
Lgi2	0.00525445	L1	gene
A830018L16Rik	0.0138433	L1	gene
Man1c1	0.00683438	L1	gene
Grid2	0.00474757	L1	gene
Etv6	0.00449405	L1	gene
B3galnt1	0.00721875	L1	gene
4-Sep	0.029716	L1	gene
Nrsn2	0.0100757	L1	gene
Poglut1	0.00174882	L1	gene
Ier5	0.00771418	L1	gene
Ildr2	0.0057528	L1	gene
Itgb5	0.00413593	L1	gene
Asrgl1	0.00585659	L1	gene
Mctp1	0.00648899	L1	gene
Tprgl	0.00508476	L1	gene
Lin7a	0.00605814	L1	gene
Dusp1	0.00446748	L1	gene
Tsc22d3	0.00853683	L1	gene
Slitrk4	0.00593224	L1	gene
Ntsr2	0.00792938	L1	gene
Hs3st5	0.00427303	L1	gene
Nudt19	0.0075203	L1	gene
Rcan1	0.00437725	L1	gene
Snapin	0.00385702	L1	gene
Fbxo18	0.00611517	L1	gene
Col26a1	0.00877702	L1	gene
Pgap1	0.00266703	L1	gene
Prdx6	0.00796048	L1	gene
Ier2	0.00260135	L1	gene
Pdia4	0.00189381	L1	gene
Mamld1	0.00349744	L1	gene
Trem2	0.00310703	L1	gene
Foxred1	0.00236751	L1	gene
Sh3bgrl	0.00162661	L1	gene
Myo1b	0.00527839	L1	gene
Lhx6	0.00832037	L1	gene
Sc5d	0.00266771	L1	gene
Mafb	0.00111523	L1	gene
Tiparp	0.00212235	L1	gene
Kcnip2	0.00535873	L1	gene
Cnn3	0.0032027	L1	gene
Wscd1	0.00264873	L1	gene
Car4	0.0127488	L1	gene
Fmn1	0.0147702	L1	gene
Arhgef6	0.00178664	L1	gene
P3h2	0.00596718	L1	gene
Mcfd2	0.00515259	L1	gene
Abcf2	0.00459245	L1	gene
Rasgrp1	0.00297596	L1	gene
Ptprr	0.00224422	L1	gene
Lamp5	0.0125023	L1	gene
M6pr	0.00776521	L1	gene
AW209491	0.00973688	L1	gene
Astn2	0.0185271	L1	gene
Cd83	0.00194369	L1	gene
Ncstn	0.00443766	L1	gene
Utp15	0.00521114	L1	gene
Edil3	0.0134153	L1	gene
Ccl3	0.00135446	L1	gene
Extl2	0.00384053	L1	gene
Bhlhb9	0.00775679	L1	gene
Epha7	0.0143354	L1	gene
Mid1ip1	0.00249598	L1	gene
Msmo1	0.00426574	L1	gene
Cd68	0.00524767	L1	gene
Tmem184c	0.0021212	L1	gene
Cd63	0.00340112	L1	gene
Mlip	0.0129091	L1	gene
Prmt2	0.00800657	L1	gene
Dcx	0.00289381	L1	gene
Pvalb	0.00287349	L1	gene
Cryab	0.00299363	L1	gene
Chrm3	0.00465736	L1	gene
Me3	0.0120301	L1	gene
Ryr3	0.00337143	L1	gene
Xylt1	0.00387497	L1	gene
Usp11	0.0126172	L1	gene
Lrrtm3	0.00385226	L1	gene
Spats2l	0.0106965	L1	gene
Jun	0.010146	L1	gene
Pld5	0.0118294	L1	gene
Mat2b	0.00649202	L1	gene
Tctn3	0.00183	L1	gene
Aldh6a1	0.00545199	L1	gene
Dynlt3	0.010477	L1	gene
Tpp1	0.00238555	L1	gene
Rbmx	0.00307695	L1	gene
Htatsf1	0.00619468	L1	gene
Adcy8	0.00255983	L1	gene
Oat	0.0075055	L1	gene
Nsun2	0.0023634	L1	gene
Sorcs2	0.00593862	L1	gene
Syt5	0.00842481	L1	gene
Chmp7	0.00475396	L1	gene
Epm2aip1	0.00285832	L1	gene
Hs6st2	0.0068545	L1	gene
Rgmb	0.00485611	L1	gene
Cers6	0.00643603	L1	gene
Cdh11	0.00839858	L1	gene
Wls	0.00441004	L1	gene
Plk2	0.0221285	L1	gene
Txndc5	0.00186758	L1	gene
Gm4258	0.00687537	L1	gene
Mcc	0.00375965	L1	gene
Nfkbia	0.00680802	L1	gene
P4hb	0.00363059	L1	gene
Apmap	0.00587002	L1	gene
Fcgr3	0.0021574	L1	gene
Akap13	0.00705481	L1	gene
Fgd3	0.0152438	L1	gene
Mcl1	0.00315609	L1	gene
Gpr22	0.00542796	L1	gene
Man2b1	0.00403061	L1	gene
Aldoc	0.00402221	L1	gene
Btbd11	0.00815858	L1	gene
Nrip1	0.00308744	L1	gene
Fuca2	0.00278272	L1	gene
Rbm18	0.00266307	L1	gene
Asic2	0.00713447	L1	gene
Tusc2	0.00867234	L1	gene
Naa60	0.0028395	L1	gene
Acly	0.00338024	L1	gene
Gmfb	0.0045873	L1	gene
Htr2a	0.00299883	L1	gene
Elfn1	0.00659575	L1	gene
Pip5k1b	0.00301907	L1	gene
Rtcb	0.0059025	L1	gene
1810026J23Rik	0.00413501	L1	gene
6330403K07Rik	0.0150032	L1	gene
Lrrc3b	0.0139702	L1	gene
Dnajb1	0.00267715	L1	gene
Plek	0.00353153	L1	gene
Pla2g7	0.00408082	L1	gene
Mmp17	0.00300304	L1	gene
Fam189a1	0.0149418	L1	gene
Pdp1	0.00778402	L1	gene
Grm3	0.00385562	L1	gene
Slc35g2	0.00295376	L1	gene
Bcl11a	0.00892434	L1	gene
Adarb2	0.00346318	L2	gene
Sst	0.00229003	L2	gene
Vip	0.00994068	L2	gene
Npy	0.00490863	L2	gene
Synpr	0.00245901	L2	gene
Reln	0.00230231	L2	gene
Nxph1	0.00948999	L2	gene
Sorcs3	0.00520821	L2	gene
Kirrel3	0.0237936	L2	gene
Calb1	0.0099021	L2	gene
Sox6	0.00524872	L2	gene
Pde1a	0.00216031	L2	gene
C1qb	0.00201787	L2	gene
Kit	0.019402	L2	gene
Grin3a	0.0100685	L2	gene
Shisa9	0.00200262	L2	gene
Egfem1	0.0129893	L2	gene
Zmat4	0.00337298	L2	gene
Fxyd6	0.00443399	L2	gene
Trhde	0.00619663	L2	gene
Mobp	0.03733	L2	gene
Ptprt	0.0033026	L2	gene
Mgat4c	0.0157518	L2	gene
Crhbp	0.00388086	L2	gene
Hs6st3	0.0137224	L2	gene
Unc5d	0.0111528	L2	gene
Fam19a2	0.0124664	L2	gene
Ctss	0.00174023	L2	gene
Cdh9	0.00317315	L2	gene
Zfp804b	0.0053277	L2	gene
Sparc	0.00201801	L2	gene
Adcy2	0.0103858	L2	gene
Sgcz	0.00386662	L2	gene
Cacna2d3	0.00280389	L2	gene
Csf1r	0.00297374	L2	gene
C1qc	0.00169702	L2	gene
Kcnip4	0.00985824	L2	gene
Cdh12	0.00890496	L2	gene
Sorcs1	0.00448338	L2	gene
Thsd7a	0.029063	L2	gene
Grm1	0.00451495	L2	gene
Sox5	0.00426866	L2	gene
Kctd8	0.00353831	L2	gene
Brinp3	0.012331	L2	gene
Rbp4	0.00743029	L2	gene
Ptprm	0.00683464	L2	gene
Cpne7	0.00161562	L2	gene
Rgs6	0.00681193	L2	gene
Col19a1	0.00481354	L2	gene
Dscam	0.0139027	L2	gene
1700019L22Rik	0.00457677	L2	gene
Cntnap4	0.0162316	L2	gene
Crh	0.00107669	L2	gene
Fam135b	0.00293859	L2	gene
Ncam2	0.0138741	L2	gene
Nfib	0.00332884	L2	gene
Lingo2	0.00462966	L2	gene
Caln1	0.0110193	L2	gene
Dcc	0.00345426	L2	gene
Fstl4	0.0127304	L2	gene
Gm20754	0.00208831	L2	gene
Tyrobp	0.00617141	L2	gene
Man1a	0.00231732	L2	gene
Sepp1	0.00255412	L2	gene
Il1rap	0.00335515	L2	gene
Kcnq5	0.00301321	L2	gene
Pcdh11x	0.00237078	L2	gene
Gm31445	0.00901926	L2	gene
Stxbp6	0.0039303	L2	gene
Nell1	0.00258625	L2	gene
Tac2	0.00414223	L2	gene
Cck	0.00303246	L2	gene
Nkain3	0.00448323	L2	gene
Igf1	0.00643324	L2	gene
Cdh13	0.0056086	L2	gene
Cntn5	0.00357631	L2	gene
Gm34196	0.00144509	L2	gene
Slit2	0.00623725	L2	gene
Olfm3	0.00861028	L2	gene
Slc44a5	0.0120544	L2	gene
Galnt18	0.00111896	L2	gene
Serpine2	0.00495052	L2	gene
Kcnt2	0.00903512	L2	gene
Cnr1	0.0118615	L2	gene
C1qa	0.00360008	L2	gene
Tox	0.0027142	L2	gene
Iqgap2	0.00199343	L2	gene
Vwc2	0.00474971	L2	gene
Penk	0.0031881	L2	gene
Ndn	0.0023508	L2	gene
Cdh7	0.00525746	L2	gene
Ano4	0.00645363	L2	gene
Col25a1	0.00865942	L2	gene
Ano3	0.00179182	L2	gene
Cdh8	0.0032623	L2	gene
Erbb4	0.00693386	L2	gene
Gpc6	0.00308338	L2	gene
St6galnac5	0.0136143	L2	gene
Xist	0.00357494	L2	gene
Arpp21	0.0152924	L2	gene
Zfp804a	0.00692298	L2	gene
Luzp2	0.00277489	L2	gene
Sema6d	0.0093509	L2	gene
Galnt14	0.00253794	L2	gene
Cacna2d1	0.000800349	L2	gene
Laptm5	0.00226037	L2	gene
Sdk1	0.0141242	L2	gene
Pde4b	0.00243815	L2	gene
Cdh4	0.00241171	L2	gene
Alk	0.0113036	L2	gene
Eya4	0.00136045	L2	gene
Npas3	0.00411736	L2	gene
Cntnap5c	0.0041599	L2	gene
Fcrls	0.00345964	L2	gene
Gabrg3	0.0109617	L2	gene
Inpp4b	0.00246601	L2	gene
P2ry12	0.00107455	L2	gene
Id2	0.0040228	L2	gene
Ptprz1	0.00790251	L2	gene
Alcam	0.00723166	L2	gene
Tmeff2	0.00571754	L2	gene
Trf	0.00167622	L2	gene
Mbp	0.0386876	L2	gene
Cxcl14	0.00924323	L2	gene
Rgs4	0.0125386	L2	gene
Sema5a	0.00412855	L2	gene
Ralyl	0.0232767	L2	gene
Satb1	0.00194367	L2	gene
Npas1	0.00199614	L2	gene
Ctsz	0.00276154	L2	gene
Clstn2	0.00283968	L2	gene
Tmem44	0.00533276	L2	gene
Tox3	0.00218599	L2	gene
Necab1	0.00539486	L2	gene
Igsf11	0.00182654	L2	gene
Cntnap3	0.00443207	L2	gene
Chsy3	0.0121208	L2	gene
Neto2	0.0054549	L2	gene
Grm8	0.00313436	L2	gene
Slc4a4	0.00688562	L2	gene
Kcnmb2	0.00376798	L2	gene
Tmem108	0.00641562	L2	gene
Lrp1b	0.00837837	L2	gene
Eif2s3y	0.00600707	L2	gene
Cacna1e	0.010261	L2	gene
Lypd6	0.0138807	L2	gene
Tmem132d	0.00189983	L2	gene
Gabrd	0.00399221	L2	gene
Cntn4	0.00342235	L2	gene
Ntrk3	0.00259642	L2	gene
Sgcd	0.00320038	L2	gene
Prkcg	0.00268992	L2	gene
Rgs10	0.00185397	L2	gene
Spon1	0.0130294	L2	gene
Fam107a	0.00841607	L2	gene
Unc5c	0.00475674	L2	gene
Selplg	0.00146013	L2	gene
Ndst3	0.00427426	L2	gene
Trpc4	0.00655654	L2	gene
Crtac1	0.00742602	L2	gene
Pcdh15	0.0224915	L2	gene
Acsbg1	0.00228759	L2	gene
Lhfpl3	0.0060419	L2	gene
Unc13c	0.00129599	L2	gene
Ccl4	0.0044369	L2	gene
Gm28175	0.00485675	L2	gene
Fcer1g	0.00226133	L2	gene
Filip1	0.00578491	L2	gene
Grik1	0.0146924	L2	gene
Gabra1	0.00399088	L2	gene
Tmcc3	0.00571455	L2	gene
Fgf13	0.00634949	L2	gene
Elmo1	0.00374874	L2	gene
Gstm1	0.0118808	L2	gene
Grm7	0.00408943	L2	gene
Sema3c	0.00232663	L2	gene
Sema3e	0.0115338	L2	gene
9630002D21Rik	0.0109969	L2	gene
Tenm3	0.00843811	L2	gene
Mkx	0.00485943	L2	gene
Samd5	0.00201124	L2	gene
Egfr	0.00157837	L2	gene
1700086L19Rik	0.00149544	L2	gene
Trpc6	0.00101243	L2	gene
Aif1	0.00212221	L2	gene
Sez6	0.00598988	L2	gene
Sytl5	0.00305232	L2	gene
Pcdh8	0.00823713	L2	gene
Adra1a	0.004376	L2	gene
Pcp4	0.0181558	L2	gene
Tnr	0.0129694	L2	gene
Frmd4b	0.00678377	L2	gene
Thsd7b	0.00262251	L2	gene
Cntnap5a	0.002363	L2	gene
Kcnb2	0.00538784	L2	gene
Zcchc12	0.00483214	L2	gene
Trps1	0.00534982	L2	gene
Kcnc2	0.00834924	L2	gene
Plekhb1	0.00903963	L2	gene
Tmem132c	0.00332115	L2	gene
Mmd2	0.00251333	L2	gene
Rapgef5	0.00605127	L2	gene
Lypd6b	0.0148331	L2	gene
Sema3a	0.0060885	L2	gene
Stxbp2	0.00811316	L2	gene
Cemip	0.00265699	L2	gene
Cort	0.0049229	L2	gene
Nrg1	0.00573621	L2	gene
B2m	0.00197776	L2	gene
Chrna7	0.00430923	L2	gene
Prox1	0.0037548	L2	gene
Arc	0.00802625	L2	gene
Pdyn	0.00411493	L2	gene
Rab3b	0.0118039	L2	gene
Ptpre	0.00330696	L2	gene
Grik3	0.00159746	L2	gene
LOC102638008	0.00549353	L2	gene
Gabra4	0.00273026	L2	gene
Adamts17	0.00200775	L2	gene
Cx3cr1	0.00223606	L2	gene
Gm34199	0.002493	L2	gene
Parm1	0.00187294	L2	gene
Maml3	0.00351352	L2	gene
Esrrg	0.00537532	L2	gene
Prkg1	0.00774621	L2	gene
Grin2a	0.0138897	L2	gene
Ptpro	0.00312872	L2	gene
Bcan	0.00536993	L2	gene
Csmd3	0.0141606	L2	gene
Pcp4l1	0.00355077	L2	gene
Arhgap18	0.00220816	L2	gene
Dab1	0.00514798	L2	gene
Itpr1	0.00192493	L2	gene
Cdh20	0.00269785	L2	gene
Gpr176	0.00538005	L2	gene
Lrrtm4	0.0098179	L2	gene
Ranbp6	0.00553227	L2	gene
Ust	0.00456518	L2	gene
Srxn1	0.00542504	L2	gene
Gm27887	0.00870019	L2	gene
Runx1t1	0.00503088	L2	gene
Cd164	0.00170007	L2	gene
Snca	0.0103577	L2	gene
Slc1a3	0.00673385	L2	gene
Pnoc	0.00456079	L2	gene
Ap1s2	0.00184944	L2	gene
Camk1g	0.00568166	L2	gene
Serp1	0.00463839	L2	gene
Slc9a9	0.0057079	L2	gene
Mpdz	0.00501098	L2	gene
Gria3	0.00420152	L2	gene
Zcchc16	0.00780672	L2	gene
Siglech	0.00177044	L2	gene
Runx2	0.0069501	L2	gene
Moxd1	0.00117289	L2	gene
Lrrc4c	0.00468695	L2	gene
Rgs11	0.00428876	L2	gene
Eps8	0.00189368	L2	gene
Pcdh7	0.00515179	L2	gene
Sphkap	0.00266651	L2	gene
Gabra2	0.00433844	L2	gene
Fat3	0.00177783	L2	gene
Plxdc2	0.0113366	L2	gene
Car2	0.00206701	L2	gene
Calb2	0.0071592	L2	gene
Nell2	0.0166079	L2	gene
Dgkb	0.00466503	L2	gene
Kcnf1	0.0014945	L2	gene
Btg2	0.00248408	L2	gene
Atf3	0.00362269	L2	gene
Rgs12	0.00306857	L2	gene
Sel1l3	0.00282174	L2	gene
St8sia4	0.00632401	L2	gene
Mal2	0.00561287	L2	gene
Mpped2	0.00155107	L2	gene
Kcnn2	0.00530412	L2	gene
Pdzrn4	0.00468787	L2	gene
Sgcb	0.00253065	L2	gene
Syndig1	0.00196589	L2	gene
Pde11a	0.00141363	L2	gene
Grn	0.00150331	L2	gene
Dusp6	0.000902347	L2	gene
Pcsk1	0.00734855	L2	gene
Tshz3	0.0028582	L2	gene
Htra1	0.00450258	L2	gene
Ptchd2	0.00250142	L2	gene
Lgals1	0.00106737	L2	gene
Tollip	0.00191822	L2	gene
Ephb6	0.00495936	L2	gene
Enpp2	0.00355948	L2	gene
Rab27b	0.00335203	L2	gene
Ctnnb1	0.00176295	L2	gene
Kcnd3	0.00421275	L2	gene
Kif26b	0.00947026	L2	gene
H2-D1	0.0048901	L2	gene
Hpca	0.0156318	L2	gene
Cntn6	0.00478019	L2	gene
Plcl1	0.00605302	L2	gene
Nek7	0.00304917	L2	gene
Efna5	0.00917582	L2	gene
Flrt2	0.00152655	L2	gene
Hunk	0.00174107	L2	gene
Gda	0.0070137	L2	gene
Prkd1	0.00157432	L2	gene
Nap1l2	0.00473582	L2	gene
Brinp2	0.00849217	L2	gene
Prps1	0.00303633	L2	gene
Arap2	0.00607493	L2	gene
Slc7a3	0.00142187	L2	gene
Glce	0.00300814	L2	gene
Lppr1	0.0032688	L2	gene
Trpm3	0.00336392	L2	gene
Gng4	0.00298215	L2	gene
Psat1	0.0018351	L2	gene
Slc30a3	0.00479425	L2	gene
Kcnh7	0.00303237	L2	gene
Ramp1	0.00461317	L2	gene
Shroom2	0.00359992	L2	gene
Dusp14	0.00153029	L2	gene
Slc35f3	0.00168169	L2	gene
Il1rapl2	0.0130012	L2	gene
Flrt3	0.00427218	L2	gene
Sccpdh	0.00803635	L2	gene
Rgs2	0.00469234	L2	gene
Fstl5	0.00405422	L2	gene
Dock10	0.00375799	L2	gene
Ak5	0.00300465	L2	gene
Grik4	0.00350203	L2	gene
Cpne4	0.00148615	L2	gene
Cd200	0.0028762	L2	gene
Sema6a	0.00210423	L2	gene
Ddah1	0.00857574	L2	gene
Cdh18	0.00396157	L2	gene
Mpped1	0.00219451	L2	gene
Eepd1	0.00201441	L2	gene
Abcd2	0.00337244	L2	gene
Coro6	0.0012397	L2	gene
Endod1	0.00819833	L2	gene
Pparg	0.00113372	L2	gene
Calu	0.00616878	L2	gene
Rgs8	0.00214465	L2	gene
Ptgs1	0.00407575	L2	gene
Zfp536	0.00451375	L2	gene
Cacng3	0.00816531	L2	gene
Shisa6	0.00466351	L2	gene
Crip2	0.00496114	L2	gene
Gm13629	0.00103536	L2	gene
Tppp	0.00118565	L2	gene
Scn3b	0.00198933	L2	gene
Bcas1	0.0144286	L2	gene
Neto1	0.00566156	L2	gene
Tram1l1	0.00181196	L2	gene
Klhl5	0.00193287	L2	gene
Sash1	0.00526402	L2	gene
Nyap2	0.00795935	L2	gene
S100a1	0.00542325	L2	gene
Gm33228	0.0108819	L2	gene
Kcnab3	0.00460822	L2	gene
Tmed7	0.00230942	L2	gene
Ankrd46	0.00230375	L2	gene
Kcns3	0.0021625	L2	gene
Lgi2	0.0049128	L2	gene
A830018L16Rik	0.00182236	L2	gene
Man1c1	0.00232513	L2	gene
Grid2	0.00931872	L2	gene
Etv6	0.00340058	L2	gene
B3galnt1	0.00141871	L2	gene
4-Sep	0.00820884	L2	gene
Nrsn2	0.00610642	L2	gene
Poglut1	0.00108873	L2	gene
Ier5	0.00681687	L2	gene
Ildr2	0.00890044	L2	gene
Itgb5	0.00204291	L2	gene
Asrgl1	0.00227415	L2	gene
Mctp1	0.00748437	L2	gene
Tprgl	0.00216023	L2	gene
Lin7a	0.00611236	L2	gene
Dusp1	0.00924887	L2	gene
Tsc22d3	0.00168247	L2	gene
Slitrk4	0.00259363	L2	gene
Ntsr2	0.00228992	L2	gene
Hs3st5	0.00221651	L2	gene
Nudt19	0.00227981	L2	gene
Rcan1	0.0039935	L2	gene
Snapin	0.00356349	L2	gene
Fbxo18	0.00229407	L2	gene
Col26a1	0.00612027	L2	gene
Pgap1	0.00301631	L2	gene
Prdx6	0.0053215	L2	gene
Ier2	0.00690412	L2	gene
Pdia4	0.00497313	L2	gene
Mamld1	0.0015855	L2	gene
Trem2	0.00247342	L2	gene
Foxred1	0.00520983	L2	gene
Sh3bgrl	0.00322474	L2	gene
Myo1b	0.00305815	L2	gene
Lhx6	0.00649542	L2	gene
Sc5d	0.00156979	L2	gene
Mafb	0.00335751	L2	gene
Tiparp	0.0101474	L2	gene
Kcnip2	0.00524454	L2	gene
Cnn3	0.00272877	L2	gene
Wscd1	0.00196297	L2	gene
Car4	0.00133605	L2	gene
Fmn1	0.00248662	L2	gene
Arhgef6	0.00786453	L2	gene
P3h2	0.00276047	L2	gene
Mcfd2	0.00530363	L2	gene
Abcf2	0.00363986	L2	gene
Rasgrp1	0.00223053	L2	gene
Ptprr	0.0101305	L2	gene
Lamp5	0.00477472	L2	gene
M6pr	0.0023139	L2	gene
AW209491	0.00478211	L2	gene
Astn2	0.0160357	L2	gene
Cd83	0.000917331	L2	gene
Ncstn	0.00434689	L2	gene
Utp15	0.00196001	L2	gene
Edil3	0.00890893	L2	gene
Ccl3	0.00111793	L2	gene
Extl2	0.00284435	L2	gene
Bhlhb9	0.00391432	L2	gene
Epha7	0.0017316	L2	gene
Mid1ip1	0.00211583	L2	gene
Msmo1	0.00350252	L2	gene
Cd68	0.000970176	L2	gene
Tmem184c	0.0021063	L2	gene
Cd63	0.00750246	L2	gene
Mlip	0.00331247	L2	gene
Prmt2	0.00255628	L2	gene
Dcx	0.00570777	L2	gene
Pvalb	0.000839026	L2	gene
Cryab	0.00846883	L2	gene
Chrm3	0.00592835	L2	gene
Me3	0.0102497	L2	gene
Ryr3	0.0015984	L2	gene
Xylt1	0.00243243	L2	gene
Usp11	0.00662105	L2	gene
Lrrtm3	0.00247434	L2	gene
Spats2l	0.0100326	L2	gene
Jun	0.00253502	L2	gene
Pld5	0.00115388	L2	gene
Mat2b	0.00248205	L2	gene
Tctn3	0.00223147	L2	gene
Aldh6a1	0.00217871	L2	gene
Dynlt3	0.00338349	L2	gene
Tpp1	0.00287845	L2	gene
Rbmx	0.00355655	L2	gene
Htatsf1	0.00189026	L2	gene
Adcy8	0.00821956	L2	gene
Oat	0.00409933	L2	gene
Nsun2	0.00276921	L2	gene
Sorcs2	0.00251599	L2	gene
Syt5	0.00132052	L2	gene
Chmp7	0.00295356	L2	gene
Epm2aip1	0.00279115	L2	gene
Hs6st2	0.001312	L2	gene
Rgmb	0.00155211	L2	gene
Cers6	0.00373884	L2	gene
Cdh11	0.00451095	L2	gene
Wls	0.00318031	L2	gene
Plk2	0.0190518	L2	gene
Txndc5	0.00213004	L2	gene
Gm4258	0.0040817	L2	gene
Mcc	0.00261358	L2	gene
Nfkbia	0.00628848	L2	gene
P4hb	0.00171012	L2	gene
Apmap	0.00495949	L2	gene
Fcgr3	0.00141709	L2	gene
Akap13	0.00330116	L2	gene
Fgd3	0.00238469	L2	gene
Mcl1	0.00156299	L2	gene
Gpr22	0.00117196	L2	gene
Man2b1	0.00413589	L2	gene
Aldoc	0.0162479	L2	gene
Btbd11	0.00467335	L2	gene
Nrip1	0.00339036	L2	gene
Fuca2	0.00250363	L2	gene
Rbm18	0.00284639	L2	gene
Asic2	0.00349164	L2	gene
Tusc2	0.00262919	L2	gene
Naa60	0.00184161	L2	gene
Acly	0.00219594	L2	gene
Gmfb	0.00263972	L2	gene
Htr2a	0.00763099	L2	gene
Elfn1	0.0031128	L2	gene
Pip5k1b	0.00636552	L2	gene
Rtcb	0.00233993	L2	gene
1810026J23Rik	0.000973181	L2	gene
6330403K07Rik	0.00388656	L2	gene
Lrrc3b	0.00207819	L2	gene
Dnajb1	0.00508267	L2	gene
Plek	0.00142932	L2	gene
Pla2g7	0.00179136	L2	gene
Mmp17	0.00798862	L2	gene
Fam189a1	0.00464433	L2	gene
Pdp1	0.0011203	L2	gene
Grm3	0.00375599	L2	gene
Slc35g2	0.00224529	L2	gene
Bcl11a	0.00294731	L2	gene
Adarb2	0.003065	L3	gene
Sst	0.00447906	L3	gene
Vip	0.00820299	L3	gene
Npy	0.00472911	L3	gene
Synpr	0.0170493	L3	gene
Reln	0.00613634	L3	gene
Nxph1	0.00244333	L3	gene
Sorcs3	0.00243462	L3	gene
Kirrel3	0.00939554	L3	gene
Calb1	0.00180383	L3	gene
Sox6	0.0022488	L3	gene
Pde1a	0.00561611	L3	gene
C1qb	0.00350373	L3	gene
Kit	0.004347	L3	gene
Grin3a	0.003647	L3	gene
Shisa9	0.0102979	L3	gene
Egfem1	0.00942646	L3	gene
Zmat4	0.0102455	L3	gene
Fxyd6	0.0111177	L3	gene
Trhde	0.0045364	L3	gene
Mobp	0.00671993	L3	gene
Ptprt	0.00831415	L3	gene
Mgat4c	0.00625694	L3	gene
Crhbp	0.00323746	L3	gene
Hs6st3	0.0302609	L3	gene
Unc5d	0.0152862	L3	gene
Fam19a2	0.00223306	L3	gene
Ctss	0.00228077	L3	gene
Cdh9	0.00776867	L3	gene
Zfp804b	0.00780858	L3	gene
Sparc	0.00421873	L3	gene
Adcy2	0.0117833	L3	gene
Sgcz	0.00626918	L3	gene
Cacna2d3	0.0111972	L3	gene
Csf1r	0.00206259	L3	gene
C1qc	0.00704714	L3	gene
Kcnip4	0.0129513	L3	gene
Cdh12	0.0122926	L3	gene
Sorcs1	0.00617515	L3	gene
Thsd7a	0.0230116	L3	gene
Grm1	0.00496622	L3	gene
Sox5	0.00559296	L3	gene
Kctd8	0.00133157	L3	gene
Brinp3	0.0101205	L3	gene
Rbp4	0.0113192	L3	gene
Ptprm	0.0097348	L3	gene
Cpne7	0.00335253	L3	gene
Rgs6	0.0123419	L3	gene
Col19a1	0.0109498	L3	gene
Dscam	0.00341653	L3	gene
1700019L22Rik	0.0101893	L3	gene
Cntnap4	0.00413846	L3	gene
Crh	0.00338616	L3	gene
Fam135b	0.00235162	L3	gene
Ncam2	0.0122252	L3	gene
Nfib	0.00202765	L3	gene
Lingo2	0.00782396	L3	gene
Caln1	0.00229694	L3	gene
Dcc	0.0086017	L3	gene
Fstl4	0.0115493	L3	gene
Gm20754	0.00591953	L3	gene
Tyrobp	0.0108776	L3	gene
Man1a	0.0020233	L3	gene
Sepp1	0.00182966	L3	gene
Il1rap	0.00388513	L3	gene
Kcnq5	0.00250874	L3	gene
Pcdh11x	0.00210008	L3	gene
Gm31445	0.00542482	L3	gene
Stxbp6	0.00804712	L3	gene
Nell1	0.00225608	L3	gene
Tac2	0.00233527	L3	gene
Cck	0.00557073	L3	gene
Nkain3	0.00427078	L3	gene
Igf1	0.00524406	L3	gene
Cdh13	0.00346536	L3	gene
Cntn5	0.00789198	L3	gene
Gm34196	0.00161138	L3	gene
Slit2	0.0058402	L3	gene
Olfm3	0.00907024	L3	gene
Slc44a5	0.00654812	L3	gene
Galnt18	0.00148026	L3	gene
Serpine2	0.00165178	L3	gene
Kcnt2	0.0119316	L3	gene
Cnr1	0.00754597	L3	gene
C1qa	0.00415406	L3	gene
Tox	0.00388498	L3	gene
Iqgap2	0.00980538	L3	gene
Vwc2	0.00238329	L3	gene
Penk	0.00192597	L3	gene
Ndn	0.00426129	L3	gene
Cdh7	0.00843104	L3	gene
Ano4	0.0134049	L3	gene
Col25a1	0.00457594	L3	gene
Ano3	0.00842171	L3	gene
Cdh8	0.00688271	L3	gene
Erbb4	0.00265558	L3	gene
Gpc6	0.0105997	L3	gene
St6galnac5	0.0103771	L3	gene
Xist	0.00189084	L3	gene
Arpp21	0.00342982	L3	gene
Zfp804a	0.00949613	L3	gene
Luzp2	0.00994616	L3	gene
Sema6d	0.00198333	L3	gene
Galnt14	0.0023103	L3	gene
Cacna2d1	0.00407871	L3	gene
Laptm5	0.00139881	L3	gene
Sdk1	0.0140062	L3	gene
Pde4b	0.00258756	L3	gene
Cdh4	0.0032147	L3	gene
Alk	0.0120561	L3	gene
Eya4	0.0081421	L3	gene
Npas3	0.00308973	L3	gene
Cntnap5c	0.00277241	L3	gene
Fcrls	0.00372215	L3	gene
Gabrg3	0.00517067	L3	gene
Inpp4b	0.00186709	L3	gene
P2ry12	0.00386817	L3	gene
Id2	0.00929326	L3	gene
Ptprz1	0.00518247	L3	gene
Alcam	0.00958813	L3	gene
Tmeff2	0.00499194	L3	gene
Trf	0.00376385	L3	gene
Mbp	0.0162823	L3	gene
Cxcl14	0.00507341	L3	gene
Rgs4	0.00866044	L3	gene
Sema5a	0.0041223	L3	gene
Ralyl	0.0265716	L3	gene
Satb1	0.00226489	L3	gene
Npas1	0.00596056	L3	gene
Ctsz	0.0053329	L3	gene
Clstn2	0.00466581	L3	gene
Tmem44	0.00206739	L3	gene
Tox3	0.00424476	L3	gene
Necab1	0.0100347	L3	gene
Igsf11	0.0076504	L3	gene
Cntnap3	0.0038544	L3	gene
Chsy3	0.00271719	L3	gene
Neto2	0.00721083	L3	gene
Grm8	0.0015761	L3	gene
Slc4a4	0.0018661	L3	gene
Kcnmb2	0.00279422	L3	gene
Tmem108	0.0108238	L3	gene
Lrp1b	0.00367626	L3	gene
Eif2s3y	0.0017651	L3	gene
Cacna1e	0.0047745	L3	gene
Lypd6	0.0138614	L3	gene
Tmem132d	0.00442702	L3	gene
Gabrd	0.00434297	L3	gene
Cntn4	0.00368502	L3	gene
Ntrk3	0.00350561	L3	gene
Sgcd	0.00310321	L3	gene
Prkcg	0.0019475	L3	gene
Rgs10	0.00467663	L3	gene
Spon1	0.0101462	L3	gene
Fam107a	0.0150547	L3	gene
Unc5c	0.00170087	L3	gene
Selplg	0.00173613	L3	gene
Ndst3	0.00335898	L3	gene
Trpc4	0.006368	L3	gene
Crtac1	0.00467503	L3	gene
Pcdh15	0.0277333	L3	gene
Acsbg1	0.0100994	L3	gene
Lhfpl3	0.0033709	L3	gene
Unc13c	0.00350386	L3	gene
Ccl4	0.00182844	L3	gene
Gm28175	0.00281326	L3	gene
Fcer1g	0.0072639	L3	gene
Filip1	0.00500263	L3	gene
Grik1	0.0297894	L3	gene
Gabra1	0.00602197	L3	gene
Tmcc3	0.00371379	L3	gene
Fgf13	0.00323775	L3	gene
Elmo1	0.00387761	L3	gene
Gstm1	0.0046914	L3	gene
Grm7	0.0105306	L3	gene
Sema3c	0.00225154	L3	gene
Sema3e	0.0180867	L3	gene
9630002D21Rik	0.00422892	L3	gene
Tenm3	0.0134839	L3	gene
Mkx	0.0110478	L3	gene
Samd5	0.00303085	L3	gene
Egfr	0.00234565	L3	gene
1700086L19Rik	0.00179498	L3	gene
Trpc6	0.00159972	L3	gene
Aif1	0.00390457	L3	gene
Sez6	0.00186309	L3	gene
Sytl5	0.00173627	L3	gene
Pcdh8	0.00220672	L3	gene
Adra1a	0.001771	L3	gene
Pcp4	0.0141009	L3	gene
Tnr	0.00530254	L3	gene
Frmd4b	0.00272845	L3	gene
Thsd7b	0.00317366	L3	gene
Cntnap5a	0.00381006	L3	gene
Kcnb2	0.00469725	L3	gene
Zcchc12	0.00823355	L3	gene
Trps1	0.00139339	L3	gene
Kcnc2	0.00946496	L3	gene
Plekhb1	0.00236622	L3	gene
Tmem132c	0.00459573	L3	gene
Mmd2	0.00492729	L3	gene
Rapgef5	0.00794927	L3	gene
Lypd6b	0.0125184	L3	gene
Sema3a	0.0124402	L3	gene
Stxbp2	0.00238735	L3	gene
Cemip	0.00122307	L3	gene
Cort	0.00826692	L3	gene
Nrg1	0.00475162	L3	gene
B2m	0.00414077	L3	gene
Chrna7	0.0045734	L3	gene
Prox1	0.00234692	L3	gene
Arc	0.00298181	L3	gene
Pdyn	0.00720012	L3	gene
Rab3b	0.00693381	L3	gene
Ptpre	0.00254538	L3	gene
Grik3	0.00773316	L3	gene
LOC102638008	0.00335485	L3	gene
Gabra4	0.00610391	L3	gene
Adamts17	0.00578572	L3	gene
Cx3cr1	0.00313052	L3	gene
Gm34199	0.00151419	L3	gene
Parm1	0.00318391	L3	gene
Maml3	0.00676339	L3	gene
Esrrg	0.015196	L3	gene
Prkg1	0.0071625	L3	gene
Grin2a	0.0149699	L3	gene
Ptpro	0.00260003	L3	gene
Bcan	0.00710936	L3	gene
Csmd3	0.00520423	L3	gene
Pcp4l1	0.00300028	L3	gene
Arhgap18	0.00280495	L3	gene
Dab1	0.00396004	L3	gene
Itpr1	0.00234401	L3	gene
Cdh20	0.00991847	L3	gene
Gpr176	0.00533756	L3	gene
Lrrtm4	0.0103021	L3	gene
Ranbp6	0.00151933	L3	gene
Ust	0.00271508	L3	gene
Srxn1	0.00225805	L3	gene
Gm27887	0.00378253	L3	gene
Runx1t1	0.00327885	L3	gene
Cd164	0.00314585	L3	gene
Snca	0.0158865	L3	gene
Slc1a3	0.00240091	L3	gene
Pnoc	0.00168897	L3	gene
Ap1s2	0.00497791	L3	gene
Camk1g	0.00291753	L3	gene
Serp1	0.00176832	L3	gene
Slc9a9	0.00592396	L3	gene
Mpdz	0.00240306	L3	gene
Gria3	0.00603098	L3	gene
Zcchc16	0.00868531	L3	gene
Siglech	0.00106537	L3	gene
Runx2	0.00377159	L3	gene
Moxd1	0.00118806	L3	gene
Lrrc4c	0.00806201	L3	gene
Rgs11	0.00194737	L3	gene
Eps8	0.00757267	L3	gene
Pcdh7	0.0101981	L3	gene
Sphkap	0.00646081	L3	gene
Gabra2	0.00147348	L3	gene
Fat3	0.00418969	L3	gene
Plxdc2	0.00516973	L3	gene
Car2	0.00180385	L3	gene
Calb2	0.0075749	L3	gene
Nell2	0.00855934	L3	gene
Dgkb	0.00789293	L3	gene
Kcnf1	0.00260806	L3	gene
Btg2	0.00207978	L3	gene
Atf3	0.00463387	L3	gene
Rgs12	0.00280794	L3	gene
Sel1l3	0.0150847	L3	gene
St8sia4	0.00760435	L3	gene
Mal2	0.0102397	L3	gene
Mpped2	0.00158608	L3	gene
Kcnn2	0.00371277	L3	gene
Pdzrn4	0.00231579	L3	gene
Sgcb	0.00225631	L3	gene
Syndig1	0.0031409	L3	gene
Pde11a	0.000649747	L3	gene
Grn	0.00296819	L3	gene
Dusp6	0.00396105	L3	gene
Pcsk1	0.00239913	L3	gene
Tshz3	0.00416545	L3	gene
Htra1	0.00216224	L3	gene
Ptchd2	0.00236947	L3	gene
Lgals1	0.00388688	L3	gene
Tollip	0.00673796	L3	gene
Ephb6	0.00230353	L3	gene
Enpp2	0.00640812	L3	gene
Rab27b	0.00408509	L3	gene
Ctnnb1	0.00268623	L3	gene
Kcnd3	0.00410598	L3	gene
Kif26b	0.011861	L3	gene
H2-D1	0.0079856	L3	gene
Hpca	0.00606396	L3	gene
Cntn6	0.012554	L3	gene
Plcl1	0.00170766	L3	gene
Nek7	0.00563141	L3	gene
Efna5	0.00853151	L3	gene
Flrt2	0.0104922	L3	gene
Hunk	0.00155727	L3	gene
Gda	0.00896246	L3	gene
Prkd1	0.00122062	L3	gene
Nap1l2	0.00188313	L3	gene
Brinp2	0.0100807	L3	gene
Prps1	0.00230106	L3	gene
Arap2	0.00705781	L3	gene
Slc7a3	0.00262757	L3	gene
Glce	0.0029555	L3	gene
Lppr1	0.0118612	L3	gene
Trpm3	0.00683642	L3	gene
Gng4	0.00207105	L3	gene
Psat1	0.001226	L3	gene
Slc30a3	0.00420654	L3	gene
Kcnh7	0.00569213	L3	gene
Ramp1	0.00686765	L3	gene
Shroom2	0.00279079	L3	gene
Dusp14	0.00346456	L3	gene
Slc35f3	0.00349389	L3	gene
Il1rapl2	0.00897474	L3	gene
Flrt3	0.0101144	L3	gene
Sccpdh	0.00457499	L3	gene
Rgs2	0.00521303	L3	gene
Fstl5	0.0107644	L3	gene
Dock10	0.00204465	L3	gene
Ak5	0.0030533	L3	gene
Grik4	0.00507906	L3	gene
Cpne4	0.00711514	L3	gene
Cd200	0.00480219	L3	gene
Sema6a	0.0100173	L3	gene
Ddah1	0.00155039	L3	gene
Cdh18	0.00374869	L3	gene
Mpped1	0.00289401	L3	gene
Eepd1	0.00793892	L3	gene
Abcd2	0.00224851	L3	gene
Coro6	0.0029287	L3	gene
Endod1	0.00345597	L3	gene
Pparg	0.00332736	L3	gene
Calu	0.00271451	L3	gene
Rgs8	0.00410373	L3	gene
Ptgs1	0.00347326	L3	gene
Zfp536	0.0145146	L3	gene
Cacng3	0.00713945	L3	gene
Shisa6	0.00466734	L3	gene
Crip2	0.00255374	L3	gene
Gm13629	0.00359135	L3	gene
Tppp	0.00139008	L3	gene
Scn3b	0.00264513	L3	gene
Bcas1	0.00194458	L3	gene
Neto1	0.00256998	L3	gene
Tram1l1	0.00351414	L3	gene
Klhl5	0.00756148	L3	gene
Sash1	0.00170399	L3	gene
Nyap2	0.00623807	L3	gene
S100a1	0.00392813	L3	gene
Gm33228	0.00341844	L3	gene
Kcnab3	0.0118294	L3	gene
Tmed7	0.0019913	L3	gene
Ankrd46	0.00229979	L3	gene
Kcns3	0.00235224	L3	gene
Lgi2	0.005788	L3	gene
A830018L16Rik	0.0112517	L3	gene
Man1c1	0.00651753	L3	gene
Grid2	0.00878985	L3	gene
Etv6	0.00604858	L3	gene
B3galnt1	0.00134595	L3	gene
4-Sep	0.00959346	L3	gene
Nrsn2	0.00294664	L3	gene
Poglut1	0.00131902	L3	gene
Ier5	0.00267155	L3	gene
Ildr2	0.00911632	L3	gene
Itgb5	0.00247437	L3	gene
Asrgl1	0.00412004	L3	gene
Mctp1	0.0133509	L3	gene
Tprgl	0.00327415	L3	gene
Lin7a	0.00465329	L3	gene
Dusp1	0.00377373	L3	gene
Tsc22d3	0.00513201	L3	gene
Slitrk4	0.00190952	L3	gene
Ntsr2	0.00406694	L3	gene
Hs3st5	0.00341434	L3	gene
Nudt19	0.00365337	L3	gene
Rcan1	0.00595417	L3	gene
Snapin	0.00197561	L3	gene
Fbxo18	0.00595662	L3	gene
Col26a1	0.00255693	L3	gene
Pgap1	0.0041823	L3	gene
Prdx6	0.00290853	L3	gene
Ier2	0.00495636	L3	gene
Pdia4	0.00182967	L3	gene
Mamld1	0.0017812	L3	gene
Trem2	0.00150439	L3	gene
Foxred1	0.00279493	L3	gene
Sh3bgrl	0.00367673	L3	gene
Myo1b	0.00250409	L3	gene
Lhx6	0.00173037	L3	gene
Sc5d	0.00190184	L3	gene
Mafb	0.00152474	L3	gene
Tiparp	0.00770673	L3	gene
Kcnip2	0.00871811	L3	gene
Cnn3	0.00127295	L3	gene
Wscd1	0.00245287	L3	gene
Car4	0.00758379	L3	gene
Fmn1	0.0127109	L3	gene
Arhgef6	0.00544265	L3	gene
P3h2	0.00140909	L3	gene
Mcfd2	0.00135204	L3	gene
Abcf2	0.00306733	L3	gene
Rasgrp1	0.00569666	L3	gene
Ptprr	0.00532775	L3	gene
Lamp5	0.00563187	L3	gene
M6pr	0.00980407	L3	gene
AW209491	0.00296322	L3	gene
Astn2	0.00957077	L3	gene
Cd83	0.000682304	L3	gene
Ncstn	0.00318752	L3	gene
Utp15	0.00634849	L3	gene
Edil3	0.0177683	L3	gene
Ccl3	0.00241179	L3	gene
Extl2	0.00953916	L3	gene
Bhlhb9	0.00382252	L3	gene
Epha7	0.0134217	L3	gene
Mid1ip1	0.00149406	L3	gene
Msmo1	0.00976675	L3	gene
Cd68	0.0045078	L3	gene
Tmem184c	0.00167122	L3	gene
Cd63	0.00374032	L3	gene
Mlip	0.00476911	L3	gene
Prmt2	0.010135	L3	gene
Dcx	0.00766645	L3	gene
Pvalb	0.00440659	L3	gene
Cryab	0.00289349	L3	gene
Chrm3	0.00373454	L3	gene
Me3	0.00430319	L3	gene
Ryr3	0.00182657	L3	gene
Xylt1	0.00292349	L3	gene
Usp11	0.00916926	L3	gene
Lrrtm3	0.00391443	L3	gene
Spats2l	0.0159121	L3	gene
Jun	0.00539838	L3	gene
Pld5	0.00926925	L3	gene
Mat2b	0.00678421	L3	gene
Tctn3	0.00274791	L3	gene
Aldh6a1	0.00145055	L3	gene
Dynlt3	0.00437215	L3	gene
Tpp1	0.00184012	L3	gene
Rbmx	0.00239356	L3	gene
Htatsf1	0.00526825	L3	gene
Adcy8	0.00484137	L3	gene
Oat	0.00412314	L3	gene
Nsun2	0.00250537	L3	gene
Sorcs2	0.00823657	L3	gene
Syt5	0.00608922	L3	gene
Chmp7	0.00414164	L3	gene
Epm2aip1	0.00266497	L3	gene
Hs6st2	0.00459893	L3	gene
Rgmb	0.00315397	L3	gene
Cers6	0.00325991	L3	gene
Cdh11	0.0053286	L3	gene
Wls	0.00201329	L3	gene
Plk2	0.00634349	L3	gene
Txndc5	0.00117811	L3	gene
Gm4258	0.00171466	L3	gene
Mcc	0.0078394	L3	gene
Nfkbia	0.00171622	L3	gene
P4hb	0.00183918	L3	gene
Apmap	0.00165817	L3	gene
Fcgr3	0.00208005	L3	gene
Akap13	0.00534373	L3	gene
Fgd3	0.00731086	L3	gene
Mcl1	0.00208015	L3	gene
Gpr22	0.00561154	L3	gene
Man2b1	0.00285337	L3	gene
Aldoc	0.0173899	L3	gene
Btbd11	0.00624114	L3	gene
Nrip1	0.00566718	L3	gene
Fuca2	0.00180674	L3	gene
Rbm18	0.0047405	L3	gene
Asic2	0.00402304	L3	gene
Tusc2	0.00217382	L3	gene
Naa60	0.00306501	L3	gene
Acly	0.0026604	L3	gene
Gmfb	0.00225931	L3	gene
Htr2a	0.00980946	L3	gene
Elfn1	0.00853645	L3	gene
Pip5k1b	0.00360352	L3	gene
Rtcb	0.00111332	L3	gene
1810026J23Rik	0.00184474	L3	gene
6330403K07Rik	0.0103265	L3	gene
Lrrc3b	0.00653978	L3	gene
Dnajb1	0.00282229	L3	gene
Plek	0.00246447	L3	gene
Pla2g7	0.00274999	L3	gene
Mmp17	0.00828392	L3	gene
Fam189a1	0.00636234	L3	gene
Pdp1	0.00288577	L3	gene
Grm3	0.00169995	L3	gene
Slc35g2	0.0060215	L3	gene
Bcl11a	0.00398482	L3	gene
Adarb2	0.00500564	L4	gene
Sst	0.00165481	L4	gene
Vip	0.00265673	L4	gene
Npy	0.00433496	L4	gene
Synpr	0.00589745	L4	gene
Reln	0.00448402	L4	gene
Nxph1	0.00389387	L4	gene
Sorcs3	0.0056431	L4	gene
Kirrel3	0.0175315	L4	gene
Calb1	0.00325899	L4	gene
Sox6	0.00159316	L4	gene
Pde1a	0.00320431	L4	gene
C1qb	0.00241966	L4	gene
Kit	0.0167563	L4	gene
Grin3a	0.00749219	L4	gene
Shisa9	0.00207962	L4	gene
Egfem1	0.00597572	L4	gene
Zmat4	0.00366985	L4	gene
Fxyd6	0.00344491	L4	gene
Trhde	0.00452877	L4	gene
Mobp	0.0345374	L4	gene
Ptprt	0.0103188	L4	gene
Mgat4c	0.0133612	L4	gene
Crhbp	0.00268928	L4	gene
Hs6st3	0.00437605	L4	gene
Unc5d	0.0044527	L4	gene
Fam19a2	0.0106756	L4	gene
Ctss	0.00207528	L4	gene
Cdh9	0.00370253	L4	gene
Zfp804b	0.00241118	L4	gene
Sparc	0.00148638	L4	gene
Adcy2	0.00556558	L4	gene
Sgcz	0.00723863	L4	gene
Cacna2d3	0.00515058	L4	gene
Csf1r	0.00107019	L4	gene
C1qc	0.00213927	L4	gene
Kcnip4	0.00595764	L4	gene
Cdh12	0.00404551	L4	gene
Sorcs1	0.00242544	L4	gene
Thsd7a	0.0147709	L4	gene
Grm1	0.00644562	L4	gene
Sox5	0.00195256	L4	gene
Kctd8	0.00345513	L4	gene
Brinp3	0.00806237	L4	gene
Rbp4	0.00449787	L4	gene
Ptprm	0.0020538	L4	gene
Cpne7	0.00310024	L4	gene
Rgs6	0.00477255	L4	gene
Col19a1	0.00514583	L4	gene
Dscam	0.0116977	L4	gene
1700019L22Rik	0.00350432	L4	gene
Cntnap4	0.0138042	L4	gene
Crh	0.000643975	L4	gene
Fam135b	0.00587337	L4	gene
Ncam2	0.0080276	L4	gene
Nfib	0.00262784	L4	gene
Lingo2	0.00321956	L4	gene
Caln1	0.00691113	L4	gene
Dcc	0.00280076	L4	gene
Fstl4	0.00675195	L4	gene
Gm20754	0.00204881	L4	gene
Tyrobp	0.00227448	L4	gene
Man1a	0.00231276	L4	gene
Sepp1	0.00302637	L4	gene
Il1rap	0.00230974	L4	gene
Kcnq5	0.00302107	L4	gene
Pcdh11x	0.00285874	L4	gene
Gm31445	0.00967241	L4	gene
Stxbp6	0.00368283	L4	gene
Nell1	0.00217908	L4	gene
Tac2	0.00504358	L4	gene
Cck	0.00261194	L4	gene
Nkain3	0.00277361	L4	gene
Igf1	0.00549988	L4	gene
Cdh13	0.00618035	L4	gene
Cntn5	0.00598377	L4	gene
Gm34196	0.00143394	L4	gene
Slit2	0.00338716	L4	gene
Olfm3	0.00507038	L4	gene
Slc44a5	0.0132389	L4	gene
Galnt18	0.00204428	L4	gene
Serpine2	0.00247548	L4	gene
Kcnt2	0.00168364	L4	gene
Cnr1	0.0073309	L4	gene
C1qa	0.00255282	L4	gene
Tox	0.00104527	L4	gene
Iqgap2	0.00371843	L4	gene
Vwc2	0.00639291	L4	gene
Penk	0.00212504	L4	gene
Ndn	0.0022213	L4	gene
Cdh7	0.00131022	L4	gene
Ano4	0.00259204	L4	gene
Col25a1	0.00768116	L4	gene
Ano3	0.0017269	L4	gene
Cdh8	0.00177269	L4	gene
Erbb4	0.00560759	L4	gene
Gpc6	0.00359247	L4	gene
St6galnac5	0.0101828	L4	gene
Xist	0.00246835	L4	gene
Arpp21	0.0141851	L4	gene
Zfp804a	0.0042521	L4	gene
Luzp2	0.00317866	L4	gene
Sema6d	0.00589948	L4	gene
Galnt14	0.00265951	L4	gene
Cacna2d1	0.00236264	L4	gene
Laptm5	0.00112643	L4	gene
Sdk1	0.00541819	L4	gene
Pde4b	0.00414149	L4	gene
Cdh4	0.00248598	L4	gene
Alk	0.0058259	L4	gene
Eya4	0.00169977	L4	gene
Npas3	0.00349878	L4	gene
Cntnap5c	0.00440332	L4	gene
Fcrls	0.00179003	L4	gene
Gabrg3	0.00662284	L4	gene
Inpp4b	0.00427395	L4	gene
P2ry12	0.000822563	L4	gene
Id2	0.00320921	L4	gene
Ptprz1	0.00903167	L4	gene
Alcam	0.00960296	L4	gene
Tmeff2	0.0039521	L4	gene
Trf	0.00242075	L4	gene
Mbp	0.0382477	L4	gene
Cxcl14	0.00883541	L4	gene
Rgs4	0.00408078	L4	gene
Sema5a	0.00387145	L4	gene
Ralyl	0.0134306	L4	gene
Satb1	0.00249086	L4	gene
Npas1	0.00271287	L4	gene
Ctsz	0.00238859	L4	gene
Clstn2	0.00290606	L4	gene
Tmem44	0.00129993	L4	gene
Tox3	0.00533271	L4	gene
Necab1	0.00666664	L4	gene
Igsf11	0.00492494	L4	gene
Cntnap3	0.00619316	L4	gene
Chsy3	0.00862733	L4	gene
Neto2	0.00571799	L4	gene
Grm8	0.00269138	L4	gene
Slc4a4	0.0071925	L4	gene
Kcnmb2	0.00491277	L4	gene
Tmem108	0.0026344	L4	gene
Lrp1b	0.00629853	L4	gene
Eif2s3y	0.00770084	L4	gene
Cacna1e	0.00959961	L4	gene
Lypd6	0.00982419	L4	gene
Tmem132d	0.00176156	L4	gene
Gabrd	0.00121118	L4	gene
Cntn4	0.00275553	L4	gene
Ntrk3	0.00422465	L4	gene
Sgcd	0.00311131	L4	gene
Prkcg	0.00256848	L4	gene
Rgs10	0.00398899	L4	gene
Spon1	0.0090576	L4	gene
Fam107a	0.00199024	L4	gene
Unc5c	0.00301829	L4	gene
Selplg	0.00284403	L4	gene
Ndst3	0.00260774	L4	gene
Trpc4	0.00312099	L4	gene
Crtac1	0.00434102	L4	gene
Pcdh15	0.00514698	L4	gene
Acsbg1	0.00251248	L4	gene
Lhfpl3	0.00635214	L4	gene
Unc13c	0.00104494	L4	gene
Ccl4	0.00341455	L4	gene
Gm28175	0.0022839	L4	gene
Fcer1g	0.00263987	L4	gene
Filip1	0.00333366	L4	gene
Grik1	0.00861819	L4	gene
Gabra1	0.00759504	L4	gene
Tmcc3	0.0065423	L4	gene
Fgf13	0.00313323	L4	gene
Elmo1	0.00216033	L4	gene
Gstm1	0.00974891	L4	gene
Grm7	0.00591516	L4	gene
Sema3c	0.00148683	L4	gene
Sema3e	0.00508671	L4	gene
9630002D21Rik	0.00771438	L4	gene
Tenm3	0.00516172	L4	gene
Mkx	0.00165083	L4	gene
Samd5	0.00168906	L4	gene
Egfr	0.00118719	L4	gene
1700086L19Rik	0.00279502	L4	gene
Trpc6	0.00131359	L4	gene
Aif1	0.00129501	L4	gene
Sez6	0.00155268	L4	gene
Sytl5	0.00393041	L4	gene
Pcdh8	0.00868004	L4	gene
Adra1a	0.00174942	L4	gene
Pcp4	0.0116056	L4	gene
Tnr	0.0108393	L4	gene
Frmd4b	0.00701016	L4	gene
Thsd7b	0.00115312	L4	gene
Cntnap5a	0.00223488	L4	gene
Kcnb2	0.00567721	L4	gene
Zcchc12	0.00500152	L4	gene
Trps1	0.00417836	L4	gene
Kcnc2	0.00228346	L4	gene
Plekhb1	0.00711475	L4	gene
Tmem132c	0.00221323	L4	gene
Mmd2	0.00240822	L4	gene
Rapgef5	0.00302449	L4	gene
Lypd6b	0.0116177	L4	gene
Sema3a	0.00322723	L4	gene
Stxbp2	0.00846685	L4	gene
Cemip	0.000918715	L4	gene
Cort	0.00664329	L4	gene
Nrg1	0.00294066	L4	gene
B2m	0.0018058	L4	gene
Chrna7	0.00303682	L4	gene
Prox1	0.000992695	L4	gene
Arc	0.00669972	L4	gene
Pdyn	0.000746615	L4	gene
Rab3b	0.01155	L4	gene
Ptpre	0.00440778	L4	gene
Grik3	0.00433463	L4	gene
LOC102638008	0.00198151	L4	gene
Gabra4	0.00497166	L4	gene
Adamts17	0.00290628	L4	gene
Cx3cr1	0.000728403	L4	gene
Gm34199	0.0020276	L4	gene
Parm1	0.00345392	L4	gene
Maml3	0.00213622	L4	gene
Esrrg	0.00183641	L4	gene
Prkg1	0.00766148	L4	gene
Grin2a	0.00698871	L4	gene
Ptpro	0.00356971	L4	gene
Bcan	0.00133506	L4	gene
Csmd3	0.00976072	L4	gene
Pcp4l1	0.00157836	L4	gene
Arhgap18	0.00245662	L4	gene
Dab1	0.0070438	L4	gene
Itpr1	0.00363142	L4	gene
Cdh20	0.00260699	L4	gene
Gpr176	0.00680851	L4	gene
Lrrtm4	0.0076733	L4	gene
Ranbp6	0.00270878	L4	gene
Ust	0.00619579	L4	gene
Srxn1	0.00366295	L4	gene
Gm27887	0.00928391	L4	gene
Runx1t1	0.00769813	L4	gene
Cd164	0.00146713	L4	gene
Snca	0.00291367	L4	gene
Slc1a3	0.00434689	L4	gene
Pnoc	0.0047547	L4	gene
Ap1s2	0.00315597	L4	gene
Camk1g	0.00642768	L4	gene
Serp1	0.0016102	L4	gene
Slc9a9	0.00276407	L4	gene
Mpdz	0.00633184	L4	gene
Gria3	0.00244537	L4	gene
Zcchc16	0.00368584	L4	gene
Siglech	0.00198027	L4	gene
Runx2	0.00697773	L4	gene
Moxd1	0.0013037	L4	gene
Lrrc4c	0.00624402	L4	gene
Rgs11	0.00784061	L4	gene
Eps8	0.00216679	L4	gene
Pcdh7	0.0039357	L4	gene
Sphkap	0.0018908	L4	gene
Gabra2	0.00396133	L4	gene
Fat3	0.00562691	L4	gene
Plxdc2	0.00986538	L4	gene
Car2	0.00220993	L4	gene
Calb2	0.00322003	L4	gene
Nell2	0.0139882	L4	gene
Dgkb	0.00421847	L4	gene
Kcnf1	0.00193263	L4	gene
Btg2	0.00147214	L4	gene
Atf3	0.00177589	L4	gene
Rgs12	0.00194969	L4	gene
Sel1l3	0.00752943	L4	gene
St8sia4	0.00497959	L4	gene
Mal2	0.00258025	L4	gene
Mpped2	0.000818889	L4	gene
Kcnn2	0.0073548	L4	gene
Pdzrn4	0.00276711	L4	gene
Sgcb	0.00283316	L4	gene
Syndig1	0.00162951	L4	gene
Pde11a	0.000589116	L4	gene
Grn	0.00506878	L4	gene
Dusp6	0.00186038	L4	gene
Pcsk1	0.0082662	L4	gene
Tshz3	0.00187048	L4	gene
Htra1	0.00335685	L4	gene
Ptchd2	0.00117391	L4	gene
Lgals1	0.00286404	L4	gene
Tollip	0.00121401	L4	gene
Ephb6	0.00319198	L4	gene
Enpp2	0.00219936	L4	gene
Rab27b	0.00314121	L4	gene
Ctnnb1	0.00329969	L4	gene
Kcnd3	0.00387128	L4	gene
Kif26b	0.00290572	L4	gene
H2-D1	0.00283453	L4	gene
Hpca	0.00848043	L4	gene
Cntn6	0.00254915	L4	gene
Plcl1	0.00520743	L4	gene
Nek7	0.00222017	L4	gene
Efna5	0.00742856	L4	gene
Flrt2	0.00190974	L4	gene
Hunk	0.00174546	L4	gene
Gda	0.0067102	L4	gene
Prkd1	0.00269411	L4	gene
Nap1l2	0.00243548	L4	gene
Brinp2	0.00469553	L4	gene
Prps1	0.00194874	L4	gene
Arap2	0.00357324	L4	gene
Slc7a3	0.00148761	L4	gene
Glce	0.00237567	L4	gene
Lppr1	0.00427379	L4	gene
Trpm3	0.00240921	L4	gene
Gng4	0.00260323	L4	gene
Psat1	0.00430289	L4	gene
Slc30a3	0.00222078	L4	gene
Kcnh7	0.00376413	L4	gene
Ramp1	0.0032266	L4	gene
Shroom2	0.00213778	L4	gene
Dusp14	0.00280634	L4	gene
Slc35f3	0.00568251	L4	gene
Il1rapl2	0.00783303	L4	gene
Flrt3	0.00312331	L4	gene
Sccpdh	0.00845801	L4	gene
Rgs2	0.00386015	L4	gene
Fstl5	0.0034905	L4	gene
Dock10	0.00533558	L4	gene
Ak5	0.00212615	L4	gene
Grik4	0.00127505	L4	gene
Cpne4	0.00236017	L4	gene
Cd200	0.00249718	L4	gene
Sema6a	0.00265554	L4	gene
Ddah1	0.00833714	L4	gene
Cdh18	0.00368336	L4	gene
Mpped1	0.00262369	L4	gene
Eepd1	0.00548216	L4	gene
Abcd2	0.00535166	L4	gene
Coro6	0.00144016	L4	gene
Endod1	0.0095281	L4	gene
Pparg	0.00282353	L4	gene
Calu	0.00603568	L4	gene
Rgs8	0.00214809	L4	gene
Ptgs1	0.00192438	L4	gene
Zfp536	0.00683214	L4	gene
Cacng3	0.00265166	L4	gene
Shisa6	0.00237397	L4	gene
Crip2	0.00641386	L4	gene
Gm13629	0.00280847	L4	gene
Tppp	0.00147555	L4	gene
Scn3b	0.00285899	L4	gene
Bcas1	0.0136795	L4	gene
Neto1	0.0035722	L4	gene
Tram1l1	0.00127911	L4	gene
Klhl5	0.00247865	L4	gene
Sash1	0.00631893	L4	gene
Nyap2	0.00747855	L4	gene
S100a1	0.00255001	L4	gene
Gm33228	0.00559804	L4	gene
Kcnab3	0.00226973	L4	gene
Tmed7	0.00188045	L4	gene
Ankrd46	0.00231008	L4	gene
Kcns3	0.00231137	L4	gene
Lgi2	0.0034095	L4	gene
A830018L16Rik	0.00691702	L4	gene
Man1c1	0.00298661	L4	gene
Grid2	0.00423273	L4	gene
Etv6	0.00253157	L4	gene
B3galnt1	0.003489	L4	gene
4-Sep	0.0141372	L4	gene
Nrsn2	0.00813206	L4	gene
Poglut1	0.00133077	L4	gene
Ier5	0.0063383	L4	gene
Ildr2	0.00437462	L4	gene
Itgb5	0.00191483	L4	gene
Asrgl1	0.00232991	L4	gene
Mctp1	0.00563443	L4	gene
Tprgl	0.00184749	L4	gene
Lin7a	0.00443417	L4	gene
Dusp1	0.00485754	L4	gene
Tsc22d3	0.00215616	L4	gene
Slitrk4	0.00361256	L4	gene
Ntsr2	0.00365489	L4	gene
Hs3st5	0.00199425	L4	gene
Nudt19	0.00365076	L4	gene
Rcan1	0.00133601	L4	gene
Snapin	0.00363965	L4	gene
Fbxo18	0.00313512	L4	gene
Col26a1	0.00641853	L4	gene
Pgap1	0.00420135	L4	gene
Prdx6	0.00243892	L4	gene
Ier2	0.00299674	L4	gene
Pdia4	0.00293239	L4	gene
Mamld1	0.00173047	L4	gene
Trem2	0.00265648	L4	gene
Foxred1	0.00329381	L4	gene
Sh3bgrl	0.00319158	L4	gene
Myo1b	0.00346225	L4	gene
Lhx6	0.00745651	L4	gene
Sc5d	0.00132422	L4	gene
Mafb	0.00346111	L4	gene
Tiparp	0.00576196	L4	gene
Kcnip2	0.00214014	L4	gene
Cnn3	0.00253863	L4	gene
Wscd1	0.00153181	L4	gene
Car4	0.00361596	L4	gene
Fmn1	0.0084738	L4	gene
Arhgef6	0.00715903	L4	gene
P3h2	0.00352465	L4	gene
Mcfd2	0.00491404	L4	gene
Abcf2	0.0012792	L4	gene
Rasgrp1	0.00162384	L4	gene
Ptprr	0.00707447	L4	gene
Lamp5	0.00746502	L4	gene
M6pr	0.00219773	L4	gene
AW209491	0.0060583	L4	gene
Astn2	0.0122655	L4	gene
Cd83	0.000976328	L4	gene
Ncstn	0.00196306	L4	gene
Utp15	0.00206481	L4	gene
Edil3	0.00598425	L4	gene
Ccl3	0.000518781	L4	gene
Extl2	0.00276363	L4	gene
Bhlhb9	0.00392648	L4	gene
Epha7	0.00372957	L4	gene
Mid1ip1	0.00104502	L4	gene
Msmo1	0.00418742	L4	gene
Cd68	0.00157298	L4	gene
Tmem184c	0.00125677	L4	gene
Cd63	0.0033961	L4	gene
Mlip	0.00764839	L4	gene
Prmt2	0.00181486	L4	gene
Dcx	0.00422097	L4	gene
Pvalb	0.00107818	L4	gene
Cryab	0.00522443	L4	gene
Chrm3	0.00571116	L4	gene
Me3	0.0115847	L4	gene
Ryr3	0.00223291	L4	gene
Xylt1	0.00280451	L4	gene
Usp11	0.00468761	L4	gene
Lrrtm3	0.00420807	L4	gene
Spats2l	0.00392723	L4	gene
Jun	0.00533264	L4	gene
Pld5	0.00287019	L4	gene
Mat2b	0.00383161	L4	gene
Tctn3	0.00316719	L4	gene
Aldh6a1	0.00361548	L4	gene
Dynlt3	0.00283672	L4	gene
Tpp1	0.00282736	L4	gene
Rbmx	0.00438455	L4	gene
Htatsf1	0.00178562	L4	gene
Adcy8	0.00274746	L4	gene
Oat	0.00141205	L4	gene
Nsun2	0.00279923	L4	gene
Sorcs2	0.00135442	L4	gene
Syt5	0.0035829	L4	gene
Chmp7	0.00237045	L4	gene
Epm2aip1	0.00112523	L4	gene
Hs6st2	0.00178976	L4	gene
Rgmb	0.00179243	L4	gene
Cers6	0.00469734	L4	gene
Cdh11	0.00585442	L4	gene
Wls	0.00304339	L4	gene
Plk2	0.0163647	L4	gene
Txndc5	0.00234685	L4	gene
Gm4258	0.00580567	L4	gene
Mcc	0.00235559	L4	gene
Nfkbia	0.00580567	L4	gene
P4hb	0.00180702	L4	gene
Apmap	0.00330434	L4	gene
Fcgr3	0.00243339	L4	gene
Akap13	0.00244539	L4	gene
Fgd3	0.00537692	L4	gene
Mcl1	0.00134795	L4	gene
Gpr22	0.00120952	L4	gene
Man2b1	0.00137754	L4	gene
Aldoc	0.0107899	L4	gene
Btbd11	0.00355878	L4	gene
Nrip1	0.00339365	L4	gene
Fuca2	0.00131746	L4	gene
Rbm18	0.00409115	L4	gene
Asic2	0.00400331	L4	gene
Tusc2	0.00602479	L4	gene
Naa60	0.00163709	L4	gene
Acly	0.00159727	L4	gene
Gmfb	0.00354927	L4	gene
Htr2a	0.00542096	L4	gene
Elfn1	0.00166898	L4	gene
Pip5k1b	0.00399294	L4	gene
Rtcb	0.00204724	L4	gene
1810026J23Rik	0.00165894	L4	gene
6330403K07Rik	0.00579821	L4	gene
Lrrc3b	0.0059535	L4	gene
Dnajb1	0.00280169	L4	gene
Plek	0.00239661	L4	gene
Pla2g7	0.000926483	L4	gene
Mmp17	0.00478399	L4	gene
Fam189a1	0.00858011	L4	gene
Pdp1	0.00171678	L4	gene
Grm3	0.00262961	L4	gene
Slc35g2	0.00297124	L4	gene
[truncated: 706 more rows]
