# Supplementary material for: DeepGAMI: deep biologically guided auxiliary learning for multimodal integration and imputation to improve genotype–phenotype prediction
Source: Genome Med. 2023 Oct 31;15:88. doi: 10.1186/s13073-023-01248-6 (PMC10617196; doi:10.1186/s13073-023-01248-6)
Supplement: Supplementary file 8 — Additional file 8. Prioritized cell-type genes and SNPs for schizophrenia. [file 13073_2023_1248_MOESM8_ESM.xlsx]

## Sheet: Sheet1
feat_id	imp_score	feat_type	cell_type
chr2:28166979:A:C	0.000283228	SNP	Microglia
chr2:28180424:C:T	0.000675679	SNP	Microglia
chr2:28184351:T:A	0.000959029	SNP	Microglia
chr2:28189167:C:T	0.00280172	SNP	Microglia
chr2:28193379:G:A	0.00257594	SNP	Microglia
chr2:61017315:A:G	2.36883e-05	SNP	Microglia
chr2:61124822:G:A	1.11004e-05	SNP	Microglia
chr2:61241856:A:C	1.00429e-05	SNP	Microglia
chr2:61253853:C:T	3.64665e-06	SNP	Microglia
chr2:61445899:G:A	1.31493e-05	SNP	Microglia
chr2:144007100:A:G	0.00175456	SNP	Microglia
chr2:144069495:T:A	0.00179115	SNP	Microglia
chr2:144111477:G:A	0.000774975	SNP	Microglia
chr2:144122093:G:T	7.10157e-05	SNP	Microglia
chr2:144135971:A:G	0.00200163	SNP	Microglia
chr2:26112879:G:A	0.00553199	SNP	Microglia
chr2:26160476:C:T	0.000948695	SNP	Microglia
chr2:26162980:G:A	0.000892653	SNP	Microglia
chr2:26332884:A:G	0.00155031	SNP	Microglia
chr2:26435625:A:C	0.00176677	SNP	Microglia
chr2:43709219:T:G	0.00554995	SNP	Microglia
chr2:43711419:C:A	0.00659668	SNP	Microglia
chr2:43718117:C:T	0.000295624	SNP	Microglia
chr2:43724732:A:G	0.00460117	SNP	Microglia
chr2:43725831:A:G	7.58538e-05	SNP	Microglia
chr2:112085346:T:A	0.000624248	SNP	Microglia
chr2:112089587:C:T	0.000655152	SNP	Microglia
chr2:112100545:C:T	0.00046775	SNP	Microglia
chr2:112120827:G:A	0.000187409	SNP	Microglia
chr2:112123010:G:A	0.000776469	SNP	Microglia
chr2:112006817:G:A	0.000343023	SNP	Microglia
chr2:112007315:C:T	0.000356982	SNP	Microglia
chr2:112007985:C:T	0.00073592	SNP	Microglia
chr2:60927375:T:C	1.62666e-05	SNP	Microglia
chr2:61029908:A:G	5.79694e-05	SNP	Microglia
chr2:54571206:G:C	7.76519e-05	SNP	Microglia
chr2:54643771:G:T	4.44304e-06	SNP	Microglia
chr2:54696690:T:C	3.2139e-05	SNP	Microglia
chr2:54697315:T:G	5.9385e-05	SNP	Microglia
chr2:54697759:C:A	9.98728e-05	SNP	Microglia
chr1:178068656:C:T	0	SNP	Microglia
chr1:178070091:T:C	0	SNP	Microglia
chr1:178070948:C:T	0	SNP	Microglia
chr1:178073010:T:C	0	SNP	Microglia
chr1:178073163:A:T	0	SNP	Microglia
chr1:178074057:T:C	0	SNP	Microglia
chr1:208093517:C:T	0.000169583	SNP	Microglia
chr1:208095420:T:C	0.000242266	SNP	Microglia
chr1:208143380:G:C	0.00042348	SNP	Microglia
chr1:208205821:A:G	0.000151198	SNP	Microglia
chr1:208209664:G:A	0.00012581	SNP	Microglia
chr1:40045843:G:A	0.00527821	SNP	Microglia
chr1:40061448:C:T	0.000628422	SNP	Microglia
chr1:40069170:T:A	0.0052711	SNP	Microglia
chr1:40074513:G:T	0.00200298	SNP	Microglia
chr1:40077347:T:C	0.00540835	SNP	Microglia
chr1:205683344:G:A	0.00627006	SNP	Microglia
chr1:205683928:C:T	0.00247073	SNP	Microglia
chr1:205686250:G:A	0.00283122	SNP	Microglia
chr1:205688442:G:A	0.00104431	SNP	Microglia
chr1:205702516:C:T	0.000565026	SNP	Microglia
chr1:40098028:T:C	0.00899471	SNP	Microglia
chr1:40290211:C:G	0.00692722	SNP	Microglia
chr1:40292321:T:C	0.00572494	SNP	Microglia
chr1:40296176:A:G	0.00894246	SNP	Microglia
chr1:40297423:C:T	0.00216602	SNP	Microglia
chr1:204433372:C:T	0.00242582	SNP	Microglia
chr1:204439007:G:A	0.000211414	SNP	Microglia
chr1:204441274:A:G	0.00151977	SNP	Microglia
chr1:204441404:T:C	0.000514849	SNP	Microglia
chr1:204441667:G:A	0.00143791	SNP	Microglia
chr1:110449271:G:A	0.00254437	SNP	Microglia
chr1:110449540:C:G	0.00262623	SNP	Microglia
chr1:110450727:G:A	0.00284148	SNP	Microglia
chr1:110450835:G:A	0.00368324	SNP	Microglia
chr1:110451117:C:A	0.00301906	SNP	Microglia
chr1:210729573:A:G	0.000391735	SNP	Microglia
chr1:210732104:G:C	0.00417975	SNP	Microglia
chr1:210733897:A:C	0.00497802	SNP	Microglia
chr1:210743772:C:G	0.00071834	SNP	Microglia
chr1:210817371:C:T	0.00105532	SNP	Microglia
chr1:167759210:C:T	0.0042964	SNP	Microglia
chr1:167760822:G:A	0.00268747	SNP	Microglia
chr1:167762861:T:C	0.0031056	SNP	Microglia
chr1:167775150:T:A	0.00022088	SNP	Microglia
chr1:167789664:A:G	0.00221366	SNP	Microglia
chr1:16958527:A:G	2.67067e-05	SNP	Microglia
chr1:16958969:A:G	6.50957e-06	SNP	Microglia
chr1:16959715:A:G	3.23293e-05	SNP	Microglia
chr1:16960008:T:C	1.24514e-05	SNP	Microglia
chr1:16960341:C:T	2.94313e-05	SNP	Microglia
chr18:56566026:T:A	0.00236833	SNP	Microglia
chr18:56580156:G:T	0.00566091	SNP	Microglia
chr18:56580272:G:A	0.00827791	SNP	Microglia
chr18:56583802:A:G	0.00679246	SNP	Microglia
chr18:56584853:A:C	0.000973517	SNP	Microglia
chr15:100144712:T:G	0.000951215	SNP	Microglia
chr15:100144790:C:G	0.00422808	SNP	Microglia
chr15:100145675:A:G	0.00396973	SNP	Microglia
chr15:100147344:G:C	0.00341926	SNP	Microglia
chr15:100147367:T:C	0.000150886	SNP	Microglia
chr15:50519979:T:C	0.000231872	SNP	Microglia
chr15:50524572:T:C	0.000276728	SNP	Microglia
chr15:50524612:T:A	0.000737	SNP	Microglia
chr15:50526220:T:G	0.000279382	SNP	Microglia
chr15:50527497:A:G	0.0002192	SNP	Microglia
chr15:50528007:G:A	0.00110692	SNP	Microglia
chr15:50686929:G:C	0.00098402	SNP	Microglia
chr15:50687893:C:G	0.000959609	SNP	Microglia
chr15:50688901:T:C	0.000144269	SNP	Microglia
chr15:51113125:A:G	6.98035e-05	SNP	Microglia
chr15:50927087:T:C	0.00399464	SNP	Microglia
chr15:50957654:G:T	0.00152784	SNP	Microglia
chr15:50958925:T:G	0.00555072	SNP	Microglia
chr15:50963815:T:C	8.05365e-05	SNP	Microglia
chr15:50966118:A:G	0.00432387	SNP	Microglia
chr15:84646233:T:G	3.05171e-06	SNP	Microglia
chr15:84647549:T:C	1.64374e-05	SNP	Microglia
chr15:84650323:G:A	8.89268e-06	SNP	Microglia
chr15:84650638:T:C	1.43374e-05	SNP	Microglia
chr15:84678762:A:G	1.9233e-06	SNP	Microglia
chr15:99694470:A:G	0.00344674	SNP	Microglia
chr15:99694701:T:A	0.00394048	SNP	Microglia
chr15:99700705:G:A	0.00734439	SNP	Microglia
chr15:99704388:G:T	0.0041695	SNP	Microglia
chr15:99718775:T:G	0.00539681	SNP	Microglia
chr15:33137054:C:T	1.10259e-05	SNP	Microglia
chr15:33137305:C:T	0.00304461	SNP	Microglia
chr15:33138888:T:G	0.00330424	SNP	Microglia
chr15:33140118:C:T	0.000497744	SNP	Microglia
chr15:33141218:C:G	0.000319278	SNP	Microglia
chr8:133461011:T:C	2.745e-06	SNP	Microglia
chr8:133461905:C:T	0.00104389	SNP	Microglia
chr8:133505371:A:G	0.00561182	SNP	Microglia
chr8:133507022:A:G	0.000182564	SNP	Microglia
chr8:133513115:T:A	0.00395262	SNP	Microglia
chr8:19776884:G:C	0.0111638	SNP	Microglia
chr8:19777045:C:G	0.00599603	SNP	Microglia
chr8:19777606:T:C	0.000825305	SNP	Microglia
chr8:19785025:G:A	0.00571682	SNP	Microglia
chr8:19816522:C:T	0.0028173	SNP	Microglia
chr8:38798732:C:T	8.40042e-05	SNP	Microglia
chr8:38798783:G:A	1.83485e-05	SNP	Microglia
chr8:38825013:T:C	0.000225174	SNP	Microglia
chr8:38827335:T:C	0.000113185	SNP	Microglia
chr8:38835744:A:G	3.59986e-05	SNP	Microglia
chr3:124675820:G:A	0.00921272	SNP	Microglia
chr3:124716294:C:T	0.00462403	SNP	Microglia
chr3:124716490:C:T	0.00357839	SNP	Microglia
chr3:124739969:C:G	0.00954977	SNP	Microglia
chr3:124873853:A:G	0.0115025	SNP	Microglia
chr3:52585820:T:C	0.000950327	SNP	Microglia
chr3:52595161:A:T	0.00497026	SNP	Microglia
chr3:52600603:A:C	0.00243447	SNP	Microglia
chr3:52605241:G:C	0.00483976	SNP	Microglia
chr3:52607239:T:C	0.00277188	SNP	Microglia
chr3:10001745:T:C	0.00230264	SNP	Microglia
chr3:10071884:T:C	9.85065e-06	SNP	Microglia
chr3:10077919:C:A	0.00194328	SNP	Microglia
chr3:10080238:C:T	0.00212324	SNP	Microglia
chr3:10082436:G:A	0.000190339	SNP	Microglia
chr3:10083720:G:C	0.000456959	SNP	Microglia
chr3:10092265:A:G	2.53386e-05	SNP	Microglia
chr3:9979917:C:T	0.000811612	SNP	Microglia
chr3:9995797:T:C	0.00155958	SNP	Microglia
chr3:9999128:G:A	0.00171969	SNP	Microglia
chr3:119645152:G:A	0.000626209	SNP	Microglia
chr3:119649791:A:G	0.00108263	SNP	Microglia
chr3:119660493:A:T	0.000828378	SNP	Microglia
chr3:119673312:A:T	0.00335441	SNP	Microglia
chr3:119676178:T:G	0.0019826	SNP	Microglia
chr3:56450104:A:G	0.00120681	SNP	Microglia
chr3:56471023:C:A	0.00587442	SNP	Microglia
chr3:56472686:G:T	0.00825938	SNP	Microglia
chr3:56481378:A:G	0.00453684	SNP	Microglia
chr3:56485100:A:T	0.00180959	SNP	Microglia
chr3:125080556:G:A	0.000155501	SNP	Microglia
chr3:125083495:G:A	0.00253258	SNP	Microglia
chr3:125084350:A:T	0.00313401	SNP	Microglia
chr3:125084575:C:A	0.00304529	SNP	Microglia
chr3:125084947:T:G	0.00505453	SNP	Microglia
chr12:26706086:C:A	0.011687	SNP	Microglia
chr12:26742418:T:C	0.0116936	SNP	Microglia
chr12:26769140:G:A	0.00936462	SNP	Microglia
chr12:26769683:T:G	0.00184375	SNP	Microglia
chr12:26769756:A:T	0.0104213	SNP	Microglia
chr12:26997546:G:C	0.00198796	SNP	Microglia
chr12:27010410:T:C	0.0147385	SNP	Microglia
chr12:27104833:G:A	0.00466683	SNP	Microglia
chr12:49662556:T:C	6.28056e-05	SNP	Microglia
chr12:49668898:A:C	0.00224425	SNP	Microglia
chr12:49686556:C:T	0.00219228	SNP	Microglia
chr12:49701676:C:T	0.00222231	SNP	Microglia
chr12:49722868:G:A	0.00165627	SNP	Microglia
chr5:80325627:C:T	0.00546754	SNP	Microglia
chr5:80326653:G:A	0.00222738	SNP	Microglia
chr5:80328458:A:G	0.0028948	SNP	Microglia
chr5:80360405:T:G	0.00583462	SNP	Microglia
chr5:80364065:A:T	0.0169861	SNP	Microglia
chr5:80369354:A:C	0.00523593	SNP	Microglia
chr5:80383727:C:A	0.0062274	SNP	Microglia
chr5:80384118:C:G	0.00967508	SNP	Microglia
chr5:140644457:T:C	0.00642497	SNP	Microglia
chr5:140644847:C:T	0.00110852	SNP	Microglia
chr5:140645899:G:A	0.011234	SNP	Microglia
chr5:140672398:C:T	0.00652153	SNP	Microglia
chr5:140703293:A:G	0.00133845	SNP	Microglia
chr5:78276615:C:A	1.27743e-08	SNP	Microglia
chr5:78277191:G:C	1.47918e-09	SNP	Microglia
chr5:78277490:C:G	7.75689e-09	SNP	Microglia
chr5:78279326:C:T	1.62807e-08	SNP	Microglia
chr5:78279684:A:G	1.42774e-08	SNP	Microglia
chr5:173604729:G:A	0.00155945	SNP	Microglia
chr5:173605045:T:C	0.00443308	SNP	Microglia
chr5:173607986:T:C	0.00122387	SNP	Microglia
chr5:173616963:A:G	0.00352773	SNP	Microglia
chr5:173637969:A:G	0.00609818	SNP	Microglia
chr5:36110618:T:C	0.000305406	SNP	Microglia
chr5:36141284:T:A	0.00192776	SNP	Microglia
chr5:36242252:A:G	0.00035317	SNP	Microglia
chr5:36248293:G:A	0.000451994	SNP	Microglia
chr5:36252850:C:T	0.000299684	SNP	Microglia
chr5:14692470:T:G	0.000760846	SNP	Microglia
chr5:14695138:A:C	0.000456804	SNP	Microglia
chr5:14707491:C:T	0.000299964	SNP	Microglia
chr5:14712600:A:T	0.000766985	SNP	Microglia
chr5:14717927:G:T	0.000482639	SNP	Microglia
chr5:42956501:G:T	3.2549e-05	SNP	Microglia
chr5:42975375:T:G	0.000812083	SNP	Microglia
chr5:42975702:T:C	0.0013611	SNP	Microglia
chr5:42976930:A:G	0.000265118	SNP	Microglia
chr5:42977739:T:C	0.000608485	SNP	Microglia
chr13:33124949:A:C	0.00150067	SNP	Microglia
chr13:33124969:T:C	0.00095122	SNP	Microglia
chr13:33125518:A:G	0.00462416	SNP	Microglia
chr13:33130514:A:G	0.0053678	SNP	Microglia
chr13:33131149:T:C	0.00340979	SNP	Microglia
chr13:49585117:G:A	0.00367156	SNP	Microglia
chr13:49613623:G:A	0.00497679	SNP	Microglia
chr13:49614196:C:A	0.00467636	SNP	Microglia
chr13:49614230:G:A	0.00261473	SNP	Microglia
chr13:49615098:G:A	0.00108444	SNP	Microglia
chr9:4662369:A:C	0.00553663	SNP	Microglia
chr9:4670338:G:A	0.00542773	SNP	Microglia
chr9:4670525:A:G	0.00846149	SNP	Microglia
chr9:4671022:A:G	0.00428005	SNP	Microglia
chr9:4671443:C:T	0.00333099	SNP	Microglia
chr9:127330720:G:C	0.00286174	SNP	Microglia
chr9:127331269:G:C	0.00502645	SNP	Microglia
chr9:127367728:C:T	0.000314656	SNP	Microglia
chr9:127371018:C:T	0.00725131	SNP	Microglia
chr9:127397054:T:G	0.00351014	SNP	Microglia
chr9:127686920:G:C	0.00531218	SNP	Microglia
chr9:127688597:G:A	0.00505205	SNP	Microglia
chr9:127801683:C:T	0.00550258	SNP	Microglia
chr9:127801960:G:A	0.00349559	SNP	Microglia
chr9:127802214:A:G	0.000665801	SNP	Microglia
chr10:24755183:G:C	0.0108588	SNP	Microglia
chr10:24760058:T:G	0.00787208	SNP	Microglia
chr10:24777424:A:G	0.00451641	SNP	Microglia
chr10:24823465:A:G	0.00995381	SNP	Microglia
chr10:24835106:G:A	0.00312364	SNP	Microglia
chr10:89688317:T:C	0.000531771	SNP	Microglia
chr10:89701511:T:G	0.0030233	SNP	Microglia
chr10:89711077:A:C	2.5901e-05	SNP	Microglia
chr10:89772422:G:A	0.000686563	SNP	Microglia
chr10:89772675:A:T	0.000642608	SNP	Microglia
chr7:6026830:T:C	0.000365688	SNP	Microglia
chr7:6027388:A:C	0.000773169	SNP	Microglia
chr7:6027612:T:C	0.000899079	SNP	Microglia
chr7:6030022:G:C	0.00221836	SNP	Microglia
chr7:6031225:C:T	0.00159122	SNP	Microglia
chr7:39117894:C:G	0.00323914	SNP	Microglia
chr7:39159039:G:T	0.00194759	SNP	Microglia
chr7:39168322:G:A	0.00211179	SNP	Microglia
chr7:39179305:C:T	0.00105599	SNP	Microglia
chr7:39200283:G:T	0.00326886	SNP	Microglia
chr7:30159283:G:A	0.00372636	SNP	Microglia
chr7:30161797:C:T	0.000776023	SNP	Microglia
chr7:30163611:G:A	0.000226009	SNP	Microglia
chr7:30164597:G:A	0.000961076	SNP	Microglia
chr7:30167063:T:C	0.00506314	SNP	Microglia
chr14:92704396:T:C	0.0055678	SNP	Microglia
chr14:92704648:C:T	0.00562153	SNP	Microglia
chr14:92705208:A:C	0.00179775	SNP	Microglia
chr14:92708358:A:C	0.00356498	SNP	Microglia
chr14:92723079:T:C	7.31595e-05	SNP	Microglia
chr14:74773387:A:G	0.00284532	SNP	Microglia
chr14:74807589:T:C	0.00160282	SNP	Microglia
chr14:74814873:T:A	0.00251666	SNP	Microglia
chr14:74820851:T:C	0.00204609	SNP	Microglia
chr14:74826683:G:A	0.00206604	SNP	Microglia
chr6:111236418:C:T	0.00785693	SNP	Microglia
chr6:111571887:C:T	0.00723852	SNP	Microglia
chr6:111571941:G:A	0.00255542	SNP	Microglia
chr6:111583863:T:C	0.00113173	SNP	Microglia
chr6:111585820:C:A	0.00828238	SNP	Microglia
chr6:142196472:G:A	0.00245507	SNP	Microglia
chr6:142200484:G:A	0.000306854	SNP	Microglia
chr6:142204754:T:C	0.00136552	SNP	Microglia
chr6:142205108:A:G	0.000792531	SNP	Microglia
chr6:142208949:C:A	7.65361e-05	SNP	Microglia
chr6:27368934:T:C	0.00279896	SNP	Microglia
chr6:27465854:G:A	0.00238458	SNP	Microglia
chr6:27467141:T:C	0.00281011	SNP	Microglia
chr6:27483018:C:T	0.00439433	SNP	Microglia
chr6:27489601:C:A	0.0034718	SNP	Microglia
chr6:27498933:A:G	0.000621577	SNP	Microglia
chr6:159732341:G:C	0.00211037	SNP	Microglia
chr6:159732560:C:T	0.0021493	SNP	Microglia
chr6:159736872:C:T	0.00161179	SNP	Microglia
chr6:159738635:A:T	0.00176105	SNP	Microglia
chr6:159740770:C:T	0.00219138	SNP	Microglia
chr6:159765888:A:C	0.00268651	SNP	Microglia
chr6:159790696:T:G	0.00160015	SNP	Microglia
chr6:159792404:C:A	0.000936934	SNP	Microglia
chr6:159797573:A:G	0.0020242	SNP	Microglia
chr6:159797925:C:T	0.000916451	SNP	Microglia
chr6:24598214:A:G	0.000399963	SNP	Microglia
chr6:24608645:G:C	0.00312138	SNP	Microglia
chr6:24616074:G:T	0.000221695	SNP	Microglia
chr6:24652560:C:T	0.000485256	SNP	Microglia
chr6:24684839:C:T	0.00943116	SNP	Microglia
chr6:26153317:G:C	0.000158335	SNP	Microglia
chr6:26167385:C:G	0.000375576	SNP	Microglia
chr6:26309680:G:A	0.00200725	SNP	Microglia
chr6:26318034:C:T	0.00197203	SNP	Microglia
chr6:26338903:A:G	0.000847267	SNP	Microglia
chr6:3269814:C:G	0.0007519	SNP	Microglia
chr6:3269887:T:C	0.000645985	SNP	Microglia
chr6:3284686:T:C	0.00140268	SNP	Microglia
chr6:3288150:A:G	0.00367737	SNP	Microglia
chr6:3294047:G:A	0.00885536	SNP	Microglia
chr6:20752100:G:C	0.0110615	SNP	Microglia
chr6:20752148:G:A	0.00441043	SNP	Microglia
chr6:20876452:G:A	0.00373216	SNP	Microglia
chr6:20880049:G:A	0.00439163	SNP	Microglia
chr6:20880611:C:A	0.00654741	SNP	Microglia
chr6:3265205:G:T	0.000340065	SNP	Microglia
chr6:35189310:T:C	4.27625e-05	SNP	Microglia
chr6:35704553:G:C	0.000258581	SNP	Microglia
chr6:35707258:C:T	0.000428539	SNP	Microglia
chr6:35707304:C:T	0.000240233	SNP	Microglia
chr6:35707919:A:G	2.87569e-05	SNP	Microglia
chr6:5059011:T:C	0.00315774	SNP	Microglia
chr6:5059671:A:C	0.00424642	SNP	Microglia
chr6:5059994:A:T	0.000746124	SNP	Microglia
chr6:5060563:C:G	0.0030539	SNP	Microglia
chr6:5062120:T:C	5.77762e-05	SNP	Microglia
chr20:20069055:A:T	0.00638398	SNP	Microglia
chr20:20072795:G:A	0.000125492	SNP	Microglia
chr20:20074115:C:T	0.00711444	SNP	Microglia
chr20:20103741:T:C	0.00246616	SNP	Microglia
chr20:20103852:A:G	0.00369832	SNP	Microglia
chr20:25222227:C:T	0.00233667	SNP	Microglia
chr20:25224395:C:G	0.00421544	SNP	Microglia
chr20:25229366:A:T	0.000274276	SNP	Microglia
chr20:25229527:A:C	0.000695325	SNP	Microglia
chr20:25239357:A:G	0.00166172	SNP	Microglia
chr20:25273360:G:A	0.00123375	SNP	Microglia
chr20:25475594:G:A	0.00370715	SNP	Microglia
chr20:25482512:T:A	0.00314393	SNP	Microglia
chr20:25489208:A:G	0.00230244	SNP	Microglia
chr20:25547866:G:A	0.00364519	SNP	Microglia
chr20:25245556:A:G	0.000320641	SNP	Microglia
chr20:25251461:A:C	0.000300369	SNP	Microglia
chr20:25251664:A:G	0.000257132	SNP	Microglia
chr20:25262274:G:A	0.000456414	SNP	Microglia
chr20:25269941:T:C	0.000554271	SNP	Microglia
chr20:58979256:C:A	0.000515465	SNP	Microglia
chr20:58986470:G:C	0.00152192	SNP	Microglia
chr20:58991582:C:T	0.000813693	SNP	Microglia
chr20:58995183:A:G	0.00109937	SNP	Microglia
chr20:58996708:A:G	0.00184684	SNP	Microglia
chr20:59008481:G:C	0.000177587	SNP	Microglia
chr20:59031916:A:G	0.00241253	SNP	Microglia
chr20:59032590:G:C	7.15408e-05	SNP	Microglia
chr20:59035004:C:A	0.00179516	SNP	Microglia
chr20:59038947:A:G	0.00120138	SNP	Microglia
chr19:18890984:G:T	0.00587959	SNP	Microglia
chr19:18892042:C:T	0.0142036	SNP	Microglia
chr19:18921828:T:C	0.00456316	SNP	Microglia
chr19:18930681:T:C	0.00612418	SNP	Microglia
chr19:18932440:T:C	0.00530131	SNP	Microglia
chr19:17270166:C:T	0.000153358	SNP	Microglia
chr19:17270654:T:C	0.000417892	SNP	Microglia
chr19:17272181:A:G	0.000313659	SNP	Microglia
chr19:17314138:T:G	9.81968e-05	SNP	Microglia
chr19:17326935:T:C	0.000425895	SNP	Microglia
chr19:10579437:A:T	0.0010636	SNP	Microglia
chr19:10580881:G:A	0.00656655	SNP	Microglia
chr19:10580942:G:A	0.00158368	SNP	Microglia
chr19:10581324:T:C	0.000962153	SNP	Microglia
chr19:10581441:T:C	0.00609529	SNP	Microglia
chr19:10581453:G:A	0.00527789	SNP	Microglia
chr19:1958309:A:G	0.00504122	SNP	Microglia
chr19:1969478:G:T	0.00323967	SNP	Microglia
chr19:1971812:C:T	0.00273915	SNP	Microglia
chr19:1996353:A:C	0.00448954	SNP	Microglia
chr19:1997364:A:G	0.0106697	SNP	Microglia
chr11:64600117:A:G	4.43635e-05	SNP	Microglia
chr11:64600956:C:T	0.00163867	SNP	Microglia
chr11:64635223:T:C	0.00204933	SNP	Microglia
chr11:64650833:G:A	0.0026896	SNP	Microglia
chr11:64681953:G:A	0.000914353	SNP	Microglia
chr11:34959825:A:G	0.00338921	SNP	Microglia
chr11:34970180:T:C	0.00183552	SNP	Microglia
chr11:34975406:A:G	0.00486074	SNP	Microglia
chr11:34987656:A:G	0.00235049	SNP	Microglia
chr11:34993731:G:A	0.00157019	SNP	Microglia
chr11:78211914:C:T	0.00250993	SNP	Microglia
chr11:78213498:G:A	0.00239428	SNP	Microglia
chr11:78262249:T:C	0.000779334	SNP	Microglia
chr11:78359185:T:C	0.00303889	SNP	Microglia
chr11:78359702:T:C	0.000512178	SNP	Microglia
chr11:96313967:G:C	1.47038e-05	SNP	Microglia
chr11:96315453:G:A	1.32141e-05	SNP	Microglia
chr11:96316179:T:C	6.42165e-06	SNP	Microglia
chr11:96358002:G:A	1.83883e-05	SNP	Microglia
chr11:96997183:G:C	1.83245e-06	SNP	Microglia
chr11:57563294:A:G	0.000321009	SNP	Microglia
chr11:57575479:G:C	0.000922038	SNP	Microglia
chr11:57582113:G:A	0.000498859	SNP	Microglia
chr11:57582179:C:T	0.00110203	SNP	Microglia
chr11:57583311:T:C	0.000885078	SNP	Microglia
chr11:47543586:T:C	0.00107637	SNP	Microglia
chr11:47552529:C:G	0.000845744	SNP	Microglia
chr11:47743354:G:A	0.000591904	SNP	Microglia
chr11:47808001:C:T	0.000389731	SNP	Microglia
chr11:47873486:T:C	0.00117456	SNP	Microglia
chr11:61950135:C:T	0	SNP	Microglia
chr11:61955173:C:A	0	SNP	Microglia
chr11:61956231:A:T	0	SNP	Microglia
chr11:61956820:C:T	0	SNP	Microglia
chr11:61958026:A:G	0	SNP	Microglia
chr11:65638228:C:T	0.0042988	SNP	Microglia
chr11:65638922:C:T	0.0026346	SNP	Microglia
chr11:65653289:C:G	0.0019405	SNP	Microglia
chr11:65660707:C:T	0.00103471	SNP	Microglia
chr11:65670874:C:T	0.00201921	SNP	Microglia
chr16:8608079:C:T	4.94725e-05	SNP	Microglia
chr16:8610222:C:T	2.29439e-05	SNP	Microglia
chr16:8654957:C:G	7.43155e-06	SNP	Microglia
chr16:8685940:A:C	9.58212e-06	SNP	Microglia
chr16:8688379:C:G	1.66158e-05	SNP	Microglia
chr16:27302790:A:G	0.00572571	SNP	Microglia
chr16:27304962:T:C	0.00406118	SNP	Microglia
chr16:27305080:A:C	7.81064e-05	SNP	Microglia
chr16:27305956:C:T	0.00607632	SNP	Microglia
chr16:27307503:T:G	0.000267426	SNP	Microglia
chr16:48283039:C:G	0.000122099	SNP	Microglia
chr16:48303647:C:A	0.00273143	SNP	Microglia
chr16:48306222:A:G	0.000953206	SNP	Microglia
chr16:48346421:A:G	0.00308263	SNP	Microglia
chr16:48369677:G:A	0.000136547	SNP	Microglia
chr16:68268082:A:C	0.000140353	SNP	Microglia
chr16:68276409:T:C	0.00108153	SNP	Microglia
chr16:68276554:G:C	0.000429726	SNP	Microglia
chr16:68333991:G:C	0.00411835	SNP	Microglia
chr16:68348544:T:C	0.00150974	SNP	Microglia
chr16:19500171:A:G	0.000152259	SNP	Microglia
chr16:19526127:A:G	0.00164897	SNP	Microglia
chr16:19528145:A:G	0.00469699	SNP	Microglia
chr16:19528536:A:G	0.00539588	SNP	Microglia
chr16:19544105:A:G	0.00319272	SNP	Microglia
chr16:31333134:A:G	0.000270127	SNP	Microglia
chr16:31333702:C:T	0.000841792	SNP	Microglia
chr16:31335023:T:C	0.00314557	SNP	Microglia
chr16:31336486:G:A	0.000478735	SNP	Microglia
chr16:31338083:C:T	0.00513452	SNP	Microglia
chr4:15592069:C:T	0.00510729	SNP	Microglia
chr4:15726813:C:A	0.00119081	SNP	Microglia
chr4:15727183:A:G	0.00183606	SNP	Microglia
chr4:15727550:A:T	0.000932672	SNP	Microglia
chr4:15727690:T:C	0.00171674	SNP	Microglia
chr4:25308729:C:T	0.0026358	SNP	Microglia
chr4:25309427:G:A	0.000535774	SNP	Microglia
chr4:25309802:C:T	0.00460364	SNP	Microglia
chr4:25309846:T:C	0.00209447	SNP	Microglia
chr4:38185910:A:C	2.96041e-05	SNP	Microglia
chr4:38186119:C:T	0.00581859	SNP	Microglia
chr4:38187300:C:A	0.00111945	SNP	Microglia
chr4:38188810:A:T	0.00501273	SNP	Microglia
chr4:38189642:A:C	0.0087233	SNP	Microglia
chr4:8355918:A:G	8.55252e-06	SNP	Microglia
chr4:8356465:A:T	7.37651e-06	SNP	Microglia
chr4:8359257:C:T	4.66204e-06	SNP	Microglia
chr4:8365355:C:T	4.84646e-06	SNP	Microglia
chr4:8365415:G:T	7.60466e-07	SNP	Microglia
chr4:2859703:A:G	0.000480413	SNP	Microglia
chr4:2860299:G:A	0.00224236	SNP	Microglia
chr4:2880280:C:T	0.000138811	SNP	Microglia
chr4:2910336:A:G	0.00499122	SNP	Microglia
chr4:2936924:C:A	0.00345057	SNP	Microglia
chr4:76276521:C:T	0.00383306	SNP	Microglia
chr4:76277312:G:A	0.00384239	SNP	Microglia
chr4:76277413:G:A	0.000769398	SNP	Microglia
chr4:76277484:C:T	0.0013461	SNP	Microglia
chr4:76277833:C:T	0.00462669	SNP	Microglia
chr4:47502144:T:G	1.13733e-05	SNP	Microglia
chr4:47578420:T:C	9.06509e-05	SNP	Microglia
chr4:47580370:A:C	6.27345e-05	SNP	Microglia
chr4:47588348:C:G	2.47767e-05	SNP	Microglia
chr4:47602117:C:A	8.56541e-06	SNP	Microglia
chr4:25315069:G:A	0.00465923	SNP	Microglia
chr4:15637548:T:C	7.47349e-07	SNP	Microglia
chr4:15683428:T:C	4.56567e-06	SNP	Microglia
chr4:15684182:G:T	2.56281e-06	SNP	Microglia
chr4:15693267:A:G	1.58627e-06	SNP	Microglia
chr4:15693874:T:C	6.02806e-06	SNP	Microglia
chr22:28657704:C:G	0.000495918	SNP	Microglia
chr22:28774169:G:A	0.000373204	SNP	Microglia
chr22:28827421:G:T	0.000978851	SNP	Microglia
chr22:28847238:C:A	0.000277945	SNP	Microglia
chr22:28866555:C:T	0.00155077	SNP	Microglia
chr22:36311616:A:G	0.000760527	SNP	Microglia
chr22:36313494:G:A	0.000312229	SNP	Microglia
chr22:36314496:A:G	0.000452798	SNP	Microglia
chr22:36314647:T:A	0.00065167	SNP	Microglia
chr22:36314673:G:C	4.78516e-05	SNP	Microglia
chr17:28666369:G:A	0.00110437	SNP	Microglia
chr17:28669323:C:G	0.000965303	SNP	Microglia
chr17:28716541:T:A	0.000130828	SNP	Microglia
chr17:28721278:C:T	0.00129547	SNP	Microglia
chr17:28725340:C:T	0.000226703	SNP	Microglia
chr17:28809674:A:G	0.000269926	SNP	Microglia
chr17:28814092:A:G	0.00139013	SNP	Microglia
chr17:28819479:G:C	0.000671235	SNP	Microglia
chr17:28842872:G:C	9.29371e-05	SNP	Microglia
chr17:48002390:G:A	0.00521605	SNP	Microglia
chr17:47887582:A:G	0.00546016	SNP	Microglia
chr17:47954931:T:G	0.00853065	SNP	Microglia
chr17:47956046:C:G	0.0115191	SNP	Microglia
chr17:48046786:T:C	0.00659063	SNP	Microglia
chr17:47263114:A:G	0.00333897	SNP	Microglia
chr17:47272133:A:T	0.0134551	SNP	Microglia
chr17:47274828:G:T	0.0101178	SNP	Microglia
chr17:47294709:G:A	0.00237323	SNP	Microglia
chr17:68207705:T:C	0.00291111	SNP	Microglia
chr17:68207879:G:C	0.00292832	SNP	Microglia
chr17:68208060:A:G	0.00639293	SNP	Microglia
chr17:68208157:G:A	0.00349148	SNP	Microglia
chr17:68208314:T:G	0.00345217	SNP	Microglia
chr17:28771006:A:T	0.000562359	SNP	Microglia
chr17:28811465:C:A	0.00148891	SNP	Microglia
chr17:28840910:A:C	0.000412124	SNP	Microglia
chr17:28841309:T:C	0.00124047	SNP	Microglia
chr17:37502902:G:A	0.000755707	SNP	Microglia
chr17:37522752:T:C	0.00442761	SNP	Microglia
chr17:37525826:T:C	0.00316676	SNP	Microglia
chr17:37533543:T:A	0.00558029	SNP	Microglia
chr17:37534709:T:C	0.00469011	SNP	Microglia
ENSG00000187672	0	TF	Microglia
ENSG00000125952	0.0052056	TF	Microglia
ENSG00000101158	0	TF	Microglia
ENSG00000143995	0.0051551	TF	Microglia
ENSG00000172273	0.000360733	TF	Microglia
ENSG00000170581	0.0411854	TF	Microglia
ENSG00000123104	0	TF	Microglia
ENSG00000197958	0	TF	Microglia
ENSG00000178852	0	TF	Microglia
ENSG00000129194	4.67163e-05	TF	Microglia
ENSG00000106459	0.0022037	TF	Microglia
ENSG00000176165	0.00695008	TF	Microglia
ENSG00000117280	0	TF	Microglia
ENSG00000138760	0	TF	Microglia
ENSG00000107863	0	TF	Microglia
ENSG00000006468	0.00774663	TF	Microglia
ENSG00000067365	0	TF	Microglia
ENSG00000120837	0.0445186	TF	Microglia
ENSG00000111783	0.0175011	TF	Microglia
ENSG00000198242	0	TF	Microglia
ENSG00000108924	0.00145853	TF	Microglia
ENSG00000105516	0.00151424	TF	Microglia
ENSG00000152620	0	TF	Microglia
ENSG00000048342	0	TF	Microglia
ENSG00000205250	0.00962976	TF	Microglia
ENSG00000102910	0	TF	Microglia
ENSG00000177606	0.0238279	TF	Microglia
ENSG00000168610	0.0573113	TF	Microglia
ENSG00000100146	0.0104659	TF	Microglia
ENSG00000070444	0.000238086	TF	Microglia
ENSG00000187079	0.00773964	TF	Microglia
ENSG00000197965	0	TF	Microglia
ENSG00000102974	0.0273812	TF	Microglia
ENSG00000184221	0.00383993	TF	Microglia
ENSG00000198755	0	TF	Microglia
ENSG00000138600	0	TF	Microglia
ENSG00000126746	0.0085182	TF	Microglia
ENSG00000089101	0	TF	Microglia
ENSG00000118689	0.0107503	TF	Microglia
ENSG00000145919	0	TF	Microglia
ENSG00000148516	0.0115845	TF	Microglia
ENSG00000186350	0.0293701	TF	Microglia
ENSG00000101096	0.0106509	TF	Microglia
ENSG00000173039	0.00684494	TF	Microglia
ENSG00000005513	0.0298566	TF	Microglia
ENSG00000100345	0	TF	Microglia
ENSG00000116044	0.00295609	TF	Microglia
ENSG00000170345	0.0372544	TF	Microglia
ENSG00000133121	0	TF	Microglia
ENSG00000197063	0.0242506	TF	Microglia
ENSG00000143473	0	TF	Microglia
ENSG00000103066	0	TF	Microglia
ENSG00000167081	0.0162217	TF	Microglia
ENSG00000151623	0.0110621	TF	Microglia
ENSG00000158711	0.00514547	TF	Microglia
ENSG00000125388	0	TF	Microglia
ENSG00000148356	0	TF	Microglia
ENSG00000099326	0.0122386	TF	Microglia
ENSG00000129355	0	TF	Microglia
ENSG00000170265	0.0307864	TF	Microglia
ENSG00000080298	0.0676838	TF	Microglia
ENSG00000186951	0.0102275	TF	Microglia
ENSG00000134852	0.00302809	TF	Microglia
ENSG00000075426	0.0166213	TF	Microglia
ENSG00000077238	0	TF	Microglia
ENSG00000125037	0	TF	Microglia
ENSG00000114491	0	TF	Microglia
ENSG00000183060	0	TF	Microglia
ENSG00000147421	0.00169233	TF	Microglia
ENSG00000160199	0.0437201	TF	Microglia
ENSG00000119138	0.0240617	TF	Microglia
ENSG00000117000	0	TF	Microglia
ENSG00000198176	0.00164776	TF	Microglia
ENSG00000109320	0.0493544	TF	Microglia
ENSG00000172466	0.0160489	TF	Microglia
ENSG00000112182	0.0233559	TF	Microglia
ENSG00000140678	0	TF	Microglia
ENSG00000123685	0.0143138	TF	Microglia
ENSG00000135457	0.00107116	TF	Microglia
ENSG00000120690	0.00894001	TF	Microglia
ENSG00000245848	0.00293139	TF	Microglia
ENSG00000081189	0.0302833	TF	Microglia
ENSG00000116604	0.0134192	TF	Microglia
ENSG00000112561	0.00882715	TF	Microglia
ENSG00000100600	0	TF	Microglia
ENSG00000112304	0	TF	Microglia
ENSG00000213445	0	TF	Microglia
ENSG00000152527	0	TF	Microglia
ENSG00000178573	0.0359726	TF	Microglia
ENSG00000169499	0	TF	Microglia
ENSG00000125398	0.0114929	TF	Microglia
ENSG00000110435	0	TF	Microglia
ENSG00000261678	0.0468158	TF	Microglia
ENSG00000174332	0.0603179	TF	Microglia
ENSG00000179388	0.033184	TF	Microglia
ENSG00000148737	0.00691225	TF	Microglia
ENSG00000124766	0.0348353	TF	Microglia
ENSG00000105419	0.0131253	TF	Microglia
ENSG00000111249	7.43334e-05	TF	Microglia
ENSG00000009950	0.00320781	TF	Microglia
ENSG00000105669	0	TF	Microglia
ENSG00000105698	0.0644064	TF	Microglia
ENSG00000184486	0.0134071	TF	Microglia
ENSG00000178951	0.0229401	TF	Microglia
ENSG00000137513	0	TF	Microglia
ENSG00000126456	0.0148547	TF	Microglia
ENSG00000006194	0.0153738	TF	Microglia
ENSG00000139651	0.0049657	TF	Microglia
ENSG00000167182	0.0114735	TF	Microglia
ENSG00000076356	0	TF	Microglia
ENSG00000161791	0	TF	Microglia
ENSG00000141510	0.0127228	TF	Microglia
ENSG00000131495	0	TF	Microglia
ENSG00000131238	0	TF	Microglia
ENSG00000111145	0.00866477	TF	Microglia
ENSG00000136144	0	TF	Microglia
ENSG00000096654	0	TF	Microglia
ENSG00000214595	0	TF	Microglia
ENSG00000169016	0.0143147	TF	Microglia
ENSG00000244405	0.0128015	TF	Microglia
ENSG00000105866	0.0391615	TF	Microglia
ENSG00000119684	0	TF	Microglia
ENSG00000248905	0	TF	Microglia
ENSG00000138029	0	TF	Microglia
ENSG00000166949	0.0658641	TF	Microglia
ENSG00000198963	0.00489314	TF	Microglia
ENSG00000171223	0.00631791	TF	Microglia
ENSG00000221955	0	TF	Microglia
ENSG00000087008	0	TF	Microglia
ENSG00000174197	0.00545566	TF	Microglia
ENSG00000009844	0	TF	Microglia
ENSG00000149231	0	TF	Microglia
ENSG00000141905	0.0307751	TF	Microglia
ENSG00000168228	0	TF	Microglia
ENSG00000128272	0.0100567	TF	Microglia
ENSG00000092439	0	TF	Microglia
ENSG00000100994	0	TF	Microglia
ENSG00000164916	0.0216838	TF	Microglia
ENSG00000133243	0	TF	Microglia
ENSG00000117707	0.006609	TF	Microglia
ENSG00000172216	0.00674738	TF	Microglia
ENSG00000138495	0	TF	Microglia
ENSG00000145246	0	TF	Microglia
ENSG00000009413	0	TF	Microglia
ENSG00000165915	0	TF	Microglia
ENSG00000140044	0.0042606	TF	Microglia
ENSG00000068305	0.064169	TF	Microglia
ENSG00000132170	0.0800864	TF	Microglia
ENSG00000134138	0.00418204	TF	Microglia
ENSG00000278053	0	TF	Microglia
ENSG00000214113	0	TF	Microglia
ENSG00000110076	0	TF	Microglia
ENSG00000113141	0	TF	Microglia
ENSG00000112242	0.00907445	TF	Microglia
ENSG00000129347	0	TF	Microglia
ENSG00000127220	0	TF	Microglia
ENSG00000145996	0	TF	Microglia
ENSG00000180822	0	TF	Microglia
ENSG00000168310	0.0935028	TF	Microglia
ENSG00000180354	0	TF	Microglia
ENSG00000172201	0.00406192	TF	Microglia
ENSG00000001167	0.0202499	TF	Microglia
ENSG00000008441	0.00420062	TF	Microglia
ENSG00000257923	5.03615e-05	TF	Microglia
ENSG00000112110	0	TF	Microglia
ENSG00000139083	0.00488286	TF	Microglia
ENSG00000154122	0	TF	Microglia
ENSG00000075391	0	TF	Microglia
ENSG00000169926	0.0630336	TF	Microglia
ENSG00000172262	0	TF	Microglia
ENSG00000204231	0.0907068	TF	Microglia
ENSG00000104613	0	TF	Microglia
ENSG00000177082	0	TF	Microglia
ENSG00000140009	0.0171408	TF	Microglia
ENSG00000112763	0	TF	Microglia
ENSG00000156587	0	TF	Microglia
ENSG00000039319	0	TF	Microglia
ENSG00000173153	0.00442206	TF	Microglia
ENSG00000066336	0.015815	TF	Microglia
ENSG00000119950	0.00921814	TF	Microglia
ENSG00000091164	0	TF	Microglia
ENSG00000133056	0	TF	Microglia
ENSG00000237765	0	TF	Microglia
ENSG00000100997	0	TF	Microglia
ENSG00000107175	0.00739892	TF	Microglia
ENSG00000175745	0.00710819	TF	Microglia
ENSG00000162927	0	TF	Microglia
ENSG00000146007	0	TF	Microglia
ENSG00000153234	0.0324176	TF	Microglia
ENSG00000130522	0.0315795	TF	Microglia
ENSG00000114902	0	TF	Microglia
ENSG00000153107	0	TF	Microglia
ENSG00000100219	0.0165672	TF	Microglia
ENSG00000121964	0	TF	Microglia
ENSG00000120438	0	TF	Microglia
ENSG00000008513	0	TF	Microglia
ENSG00000134248	0	TF	Microglia
ENSG00000086232	0	TF	Microglia
ENSG00000185630	0.00176012	TF	Microglia
ENSG00000120738	0.0201172	TF	Microglia
ENSG00000141568	0.00907701	TF	Microglia
ENSG00000141295	0	TF	Microglia
ENSG00000100811	0.0165035	TF	Microglia
ENSG00000065882	0	TF	Microglia
ENSG00000167995	0	TF	Microglia
ENSG00000154727	0.00222084	TF	Microglia
ENSG00000072736	0.0095871	TF	Microglia
ENSG00000152778	0	TF	Microglia
ENSG00000152977	0.0342311	TF	Microglia
ENSG00000205927	0.00345448	TF	Microglia
ENSG00000153208	0	TF	Microglia
ENSG00000254999	0	TF	Microglia
ENSG00000126767	0.00226373	TF	Microglia
ENSG00000219481	0	TF	Microglia
ENSG00000179456	0.0152533	TF	Microglia
ENSG00000106536	0.00460938	TF	Microglia
ENSG00000137266	0	TF	Microglia
ENSG00000106686	0	TF	Microglia
ENSG00000103540	0	TF	Microglia
ENSG00000108788	0.000776649	TF	Microglia
ENSG00000132842	0	TF	Microglia
ENSG00000162599	0.000644692	TF	Microglia
ENSG00000071564	0.0038472	TF	Microglia
ENSG00000165495	0.0282542	TF	Microglia
ENSG00000131408	0.0466067	TF	Microglia
ENSG00000185591	0.0140931	TF	Microglia
ENSG00000124782	0.0528304	TF	Microglia
ENSG00000084093	0.0411152	TF	Microglia
ENSG00000123358	0.00492671	TF	Microglia
ENSG00000196704	0	TF	Microglia
ENSG00000102878	0.0374139	TF	Microglia
chr1:112546698:A:T	2.20002e-08	SNP	Oligodendrocytes
chr1:112548865:C:T	4.50961e-09	SNP	Oligodendrocytes
chr1:112555393:A:G	7.00505e-08	SNP	Oligodendrocytes
chr1:112589739:T:C	1.4806e-06	SNP	Oligodendrocytes
chr1:112589771:A:G	1.74563e-07	SNP	Oligodendrocytes
chr1:10315121:G:A	0.00401566	SNP	Oligodendrocytes
chr1:10318370:A:G	0.000741354	SNP	Oligodendrocytes
chr1:10410789:G:T	0.00248678	SNP	Oligodendrocytes
chr1:10421418:T:G	9.11827e-05	SNP	Oligodendrocytes
chr1:10573188:G:A	0.00340049	SNP	Oligodendrocytes
chr1:53896627:C:T	0.00301527	SNP	Oligodendrocytes
chr1:53897098:C:T	0.00127389	SNP	Oligodendrocytes
chr1:53897312:C:T	0.00154291	SNP	Oligodendrocytes
chr1:53897415:G:A	0.00474798	SNP	Oligodendrocytes
chr1:53900691:G:A	0.000292723	SNP	Oligodendrocytes
chr1:65381313:T:C	0.000125095	SNP	Oligodendrocytes
chr1:65381422:A:G	0.000224488	SNP	Oligodendrocytes
chr1:65400257:C:T	0.000873286	SNP	Oligodendrocytes
chr1:65405379:G:T	0.000751372	SNP	Oligodendrocytes
chr1:65405452:G:A	0.000462227	SNP	Oligodendrocytes
chr1:21218298:T:C	0.00141998	SNP	Oligodendrocytes
chr1:21224964:A:G	0.00492572	SNP	Oligodendrocytes
chr1:21227440:T:C	0.00309317	SNP	Oligodendrocytes
chr1:21231997:C:A	0.00110839	SNP	Oligodendrocytes
chr1:21233209:C:A	0.00257306	SNP	Oligodendrocytes
chr1:108900187:A:G	0.00286262	SNP	Oligodendrocytes
chr1:108904502:C:G	0.0035705	SNP	Oligodendrocytes
chr1:108908264:G:C	0.00116329	SNP	Oligodendrocytes
chr1:108947835:T:C	0.000605129	SNP	Oligodendrocytes
chr1:108953376:G:A	0.000523425	SNP	Oligodendrocytes
chr1:210729573:A:G	0.00280316	SNP	Oligodendrocytes
chr1:210732104:G:C	0.00285017	SNP	Oligodendrocytes
chr1:210741922:G:C	0.000528589	SNP	Oligodendrocytes
chr1:210746341:C:A	0.00652254	SNP	Oligodendrocytes
chr1:210746516:G:A	0.00309187	SNP	Oligodendrocytes
chr1:227547413:C:T	0.00116015	SNP	Oligodendrocytes
chr1:227548662:G:A	0.000743287	SNP	Oligodendrocytes
chr1:227552913:C:T	0.00132806	SNP	Oligodendrocytes
chr1:227553145:G:A	0.000214435	SNP	Oligodendrocytes
chr1:227635033:T:C	0.00100436	SNP	Oligodendrocytes
chr1:227674354:G:T	0.00137022	SNP	Oligodendrocytes
chr1:227675708:A:G	0.00100566	SNP	Oligodendrocytes
chr1:227686613:A:G	0.000959384	SNP	Oligodendrocytes
chr1:227689550:T:C	0.000212137	SNP	Oligodendrocytes
chr1:25565480:C:T	4.9066e-05	SNP	Oligodendrocytes
chr1:25565807:G:T	0.000142594	SNP	Oligodendrocytes
chr1:25566034:T:C	8.71417e-05	SNP	Oligodendrocytes
chr1:25566389:T:G	8.34028e-05	SNP	Oligodendrocytes
chr1:25568362:G:T	7.9761e-05	SNP	Oligodendrocytes
chr1:183969170:C:A	5.09006e-05	SNP	Oligodendrocytes
chr1:183970165:T:C	6.08427e-05	SNP	Oligodendrocytes
chr1:183971180:G:C	2.5489e-05	SNP	Oligodendrocytes
chr1:183972030:C:A	4.46839e-05	SNP	Oligodendrocytes
chr1:183972068:G:C	1.82462e-05	SNP	Oligodendrocytes
chr18:10497939:A:G	0.000966474	SNP	Oligodendrocytes
chr18:10498623:A:T	0.000860633	SNP	Oligodendrocytes
chr18:10507146:A:G	0.00265336	SNP	Oligodendrocytes
chr18:10507225:T:C	0.00383859	SNP	Oligodendrocytes
chr18:10511305:G:A	0.00170621	SNP	Oligodendrocytes
chr18:79024205:A:G	0.00163053	SNP	Oligodendrocytes
chr18:79027154:C:A	0.000942648	SNP	Oligodendrocytes
chr18:79039985:T:C	0.000635113	SNP	Oligodendrocytes
chr18:79044103:T:C	0.000966885	SNP	Oligodendrocytes
chr18:79047185:C:T	0.00139095	SNP	Oligodendrocytes
chr18:47845138:C:T	0.00382049	SNP	Oligodendrocytes
chr18:47879871:T:C	0.00711916	SNP	Oligodendrocytes
chr18:47884371:G:A	0.00163188	SNP	Oligodendrocytes
chr18:47900394:T:G	0.00709537	SNP	Oligodendrocytes
chr18:47935796:C:T	0.00304314	SNP	Oligodendrocytes
chr15:64339523:A:G	0.00441246	SNP	Oligodendrocytes
chr15:64354621:A:T	0.00113413	SNP	Oligodendrocytes
chr15:64807629:G:T	0.00092768	SNP	Oligodendrocytes
chr15:64807746:T:C	0.00690257	SNP	Oligodendrocytes
chr15:64807747:T:C	0.00284016	SNP	Oligodendrocytes
chr15:63224560:A:G	0.0060347	SNP	Oligodendrocytes
chr15:63226063:C:T	0.000965267	SNP	Oligodendrocytes
chr15:63226889:T:A	0.00156232	SNP	Oligodendrocytes
chr15:63258158:A:G	0.00966163	SNP	Oligodendrocytes
chr15:63259903:C:T	0.0100974	SNP	Oligodendrocytes
chr15:78098072:T:C	0.000435281	SNP	Oligodendrocytes
chr15:78099616:A:C	0.000388556	SNP	Oligodendrocytes
chr15:78109916:G:A	0.000469653	SNP	Oligodendrocytes
chr15:78124842:C:T	0.000510271	SNP	Oligodendrocytes
chr15:78131137:T:C	0.000279112	SNP	Oligodendrocytes
chr15:52423423:G:C	0.0035699	SNP	Oligodendrocytes
chr15:52427417:G:A	0.000963093	SNP	Oligodendrocytes
chr15:52433803:C:T	0.00258029	SNP	Oligodendrocytes
chr15:52441474:T:C	0.00423294	SNP	Oligodendrocytes
chr15:52449657:T:C	0.0011909	SNP	Oligodendrocytes
chr8:17823056:G:A	0.00129821	SNP	Oligodendrocytes
chr8:17847741:G:T	0.00130301	SNP	Oligodendrocytes
chr8:17854386:A:G	0.000266423	SNP	Oligodendrocytes
chr8:17861667:A:T	0.00100107	SNP	Oligodendrocytes
chr8:18056608:T:G	0.00360648	SNP	Oligodendrocytes
chr8:8842247:T:A	0.00133061	SNP	Oligodendrocytes
chr8:8842251:C:T	0.00278863	SNP	Oligodendrocytes
chr8:9564496:C:G	0.000686125	SNP	Oligodendrocytes
chr8:9688060:T:G	0.00130788	SNP	Oligodendrocytes
chr8:9754903:C:G	0.00287887	SNP	Oligodendrocytes
chr3:52588070:G:A	0.00300847	SNP	Oligodendrocytes
chr3:52595161:A:T	0.00433539	SNP	Oligodendrocytes
chr3:52600603:A:C	0.00371211	SNP	Oligodendrocytes
chr3:52605241:G:C	0.00439498	SNP	Oligodendrocytes
chr3:52607239:T:C	0.00672258	SNP	Oligodendrocytes
chr3:52653550:T:C	0.00284997	SNP	Oligodendrocytes
chr3:52736294:T:G	0.000731687	SNP	Oligodendrocytes
chr3:182779473:G:C	0.00212299	SNP	Oligodendrocytes
chr3:182793299:G:C	0.0014615	SNP	Oligodendrocytes
chr3:182839056:A:G	0.000896697	SNP	Oligodendrocytes
chr3:182840797:G:A	0.000546527	SNP	Oligodendrocytes
chr3:182923997:G:C	0.00110708	SNP	Oligodendrocytes
chr3:37211786:C:T	0.00086184	SNP	Oligodendrocytes
chr3:37212191:C:T	0.00110816	SNP	Oligodendrocytes
chr3:37212454:G:A	0.00184699	SNP	Oligodendrocytes
chr3:37216062:G:C	0.00211492	SNP	Oligodendrocytes
chr3:37227422:G:T	0.00116805	SNP	Oligodendrocytes
chr3:42549954:A:G	0.000571507	SNP	Oligodendrocytes
chr3:42551410:T:C	0.0026259	SNP	Oligodendrocytes
chr3:42552527:C:T	0.00162861	SNP	Oligodendrocytes
chr3:42553909:G:T	0.00170902	SNP	Oligodendrocytes
chr3:42587715:G:A	0.00122361	SNP	Oligodendrocytes
chr3:52869430:C:T	0.00572354	SNP	Oligodendrocytes
chr3:48133023:G:T	0.00262282	SNP	Oligodendrocytes
chr3:48133928:C:T	0.00359353	SNP	Oligodendrocytes
chr3:48135257:C:T	0.00479087	SNP	Oligodendrocytes
chr3:48136539:C:T	0.00284412	SNP	Oligodendrocytes
chr3:48146189:A:G	0.00344024	SNP	Oligodendrocytes
chr3:56731986:T:G	0.00377983	SNP	Oligodendrocytes
chr3:56734346:G:T	0.00550269	SNP	Oligodendrocytes
chr3:56737938:A:G	0.00250186	SNP	Oligodendrocytes
chr3:56740041:G:A	0.0105706	SNP	Oligodendrocytes
chr3:56743854:A:C	0.00279432	SNP	Oligodendrocytes
chr12:113158204:T:C	0.000565508	SNP	Oligodendrocytes
chr12:113158236:C:T	0.00281732	SNP	Oligodendrocytes
chr12:113159811:C:T	0.00380167	SNP	Oligodendrocytes
chr12:113166636:C:T	0.000695725	SNP	Oligodendrocytes
chr12:113176051:C:T	0.00364058	SNP	Oligodendrocytes
chr5:138922220:T:C	0.00369215	SNP	Oligodendrocytes
chr5:138941090:T:C	0.00485937	SNP	Oligodendrocytes
chr5:138954790:C:G	0.00904077	SNP	Oligodendrocytes
chr5:138954918:C:G	0.00410874	SNP	Oligodendrocytes
chr5:138956644:A:G	0.00939373	SNP	Oligodendrocytes
chr5:116449048:C:T	0.000266504	SNP	Oligodendrocytes
chr5:116450001:C:G	0.000988919	SNP	Oligodendrocytes
chr5:116451527:G:T	0.000110961	SNP	Oligodendrocytes
chr5:116459231:G:A	0.000940443	SNP	Oligodendrocytes
chr5:116473355:G:A	6.98062e-05	SNP	Oligodendrocytes
chr5:142680120:G:T	0.00364872	SNP	Oligodendrocytes
chr5:142680413:G:A	0.00512891	SNP	Oligodendrocytes
chr5:142680518:T:C	0.00402307	SNP	Oligodendrocytes
chr5:142680926:G:A	0.00437492	SNP	Oligodendrocytes
chr5:142682441:G:A	0.00279794	SNP	Oligodendrocytes
chr5:96782361:T:G	0.000173334	SNP	Oligodendrocytes
chr5:96787111:A:C	0.00208465	SNP	Oligodendrocytes
chr5:96840038:G:T	0.000283982	SNP	Oligodendrocytes
chr5:96854457:A:C	0.00124697	SNP	Oligodendrocytes
chr5:96881080:G:A	0.0013087	SNP	Oligodendrocytes
chr5:15456291:A:G	6.42604e-05	SNP	Oligodendrocytes
chr5:15457143:G:T	0.000316763	SNP	Oligodendrocytes
chr5:15507871:G:C	0.000152845	SNP	Oligodendrocytes
chr5:15511113:T:C	1.66507e-07	SNP	Oligodendrocytes
chr5:15514828:C:G	0.000210925	SNP	Oligodendrocytes
chr9:75055608:G:A	0.00204291	SNP	Oligodendrocytes
chr9:75074166:T:G	0.00292445	SNP	Oligodendrocytes
chr9:75086786:C:T	0.00634859	SNP	Oligodendrocytes
chr9:75091615:T:C	0.00328434	SNP	Oligodendrocytes
chr9:75092414:C:A	0.00132012	SNP	Oligodendrocytes
chr9:127286531:G:A	0.000242539	SNP	Oligodendrocytes
chr9:127290335:G:A	0.0071904	SNP	Oligodendrocytes
chr9:127304925:A:G	0.00404689	SNP	Oligodendrocytes
chr9:127320593:A:C	0.00211512	SNP	Oligodendrocytes
chr9:127323598:T:C	0.00682427	SNP	Oligodendrocytes
chr9:34326985:A:G	0.00261895	SNP	Oligodendrocytes
chr9:34329112:C:G	0.00546284	SNP	Oligodendrocytes
chr9:34368676:A:G	0.00182584	SNP	Oligodendrocytes
chr9:34371790:A:T	0.00487199	SNP	Oligodendrocytes
chr9:34374629:T:C	0.00264257	SNP	Oligodendrocytes
chr9:34655737:G:T	0.00386193	SNP	Oligodendrocytes
chr9:127472774:G:A	0.00201256	SNP	Oligodendrocytes
chr9:127476425:G:A	0.00182734	SNP	Oligodendrocytes
chr9:127484222:C:T	0.00872602	SNP	Oligodendrocytes
chr9:127489336:C:A	0.00254946	SNP	Oligodendrocytes
chr9:127512011:T:G	0.00528312	SNP	Oligodendrocytes
chr9:127516260:G:A	0.000840624	SNP	Oligodendrocytes
chr9:127517684:G:C	0.00060501	SNP	Oligodendrocytes
chr9:127531144:C:T	0.00141458	SNP	Oligodendrocytes
chr9:127536007:G:A	0.00512089	SNP	Oligodendrocytes
chr10:70410132:C:G	0.001789	SNP	Oligodendrocytes
chr10:70420461:A:G	0.00479074	SNP	Oligodendrocytes
chr10:70436088:T:G	0.00495276	SNP	Oligodendrocytes
chr10:71651315:C:T	0.00103561	SNP	Oligodendrocytes
chr10:71651331:A:C	0.00062419	SNP	Oligodendrocytes
chr10:24760058:T:G	0.00646283	SNP	Oligodendrocytes
chr10:24772958:A:C	0.00363421	SNP	Oligodendrocytes
chr10:24773018:G:A	0.0101377	SNP	Oligodendrocytes
chr10:24823465:A:G	0.0110718	SNP	Oligodendrocytes
chr10:24835106:G:A	0.00128861	SNP	Oligodendrocytes
chr10:124496882:T:C	0.000525614	SNP	Oligodendrocytes
chr10:124497049:A:G	0.00580605	SNP	Oligodendrocytes
chr10:124497138:C:T	0.00324331	SNP	Oligodendrocytes
chr10:124506576:G:A	0.00245625	SNP	Oligodendrocytes
chr10:124509318:T:C	0.00315349	SNP	Oligodendrocytes
chr10:89666008:T:C	0.000687867	SNP	Oligodendrocytes
chr10:89701511:T:G	0.00119356	SNP	Oligodendrocytes
chr10:89711077:A:C	0.00112548	SNP	Oligodendrocytes
chr10:89772422:G:A	8.07698e-05	SNP	Oligodendrocytes
chr10:89772675:A:T	0.000147867	SNP	Oligodendrocytes
chr7:118379128:A:G	2.83525e-05	SNP	Oligodendrocytes
chr7:118411098:C:T	8.9598e-05	SNP	Oligodendrocytes
chr7:118439684:C:T	0.00014242	SNP	Oligodendrocytes
chr7:118459891:T:G	1.165e-05	SNP	Oligodendrocytes
chr7:118532277:A:G	8.89903e-05	SNP	Oligodendrocytes
chr7:26841558:G:A	0.0112289	SNP	Oligodendrocytes
chr7:26841673:T:C	0.00558225	SNP	Oligodendrocytes
chr7:26841683:T:G	0.000286933	SNP	Oligodendrocytes
chr7:26844516:A:C	0.00504023	SNP	Oligodendrocytes
chr7:26852046:T:C	0.00663295	SNP	Oligodendrocytes
chr7:135632131:G:A	0.00657734	SNP	Oligodendrocytes
chr7:135638828:G:A	0.00228665	SNP	Oligodendrocytes
chr7:135639563:C:T	0.00268485	SNP	Oligodendrocytes
chr7:135644521:T:G	0.00778631	SNP	Oligodendrocytes
chr7:135646883:C:T	0.00117766	SNP	Oligodendrocytes
chr7:30159283:G:A	0.00357158	SNP	Oligodendrocytes
chr7:30161797:C:T	0.00247347	SNP	Oligodendrocytes
chr7:30163611:G:A	0.00110226	SNP	Oligodendrocytes
chr7:30164597:G:A	0.00911454	SNP	Oligodendrocytes
chr7:30167063:T:C	0.0028044	SNP	Oligodendrocytes
chr14:77648133:T:C	0.012712	SNP	Oligodendrocytes
chr14:77648499:T:C	0.00231898	SNP	Oligodendrocytes
chr14:77840585:C:T	0.00959753	SNP	Oligodendrocytes
chr14:77845647:G:A	0.00133814	SNP	Oligodendrocytes
chr14:77855699:C:A	0.00437449	SNP	Oligodendrocytes
chr6:111571887:C:T	0.00218233	SNP	Oligodendrocytes
chr6:111571941:G:A	0.00249853	SNP	Oligodendrocytes
chr6:111583863:T:C	0.000485837	SNP	Oligodendrocytes
chr6:111585820:C:A	0.00320516	SNP	Oligodendrocytes
chr6:111595190:A:C	0.000135003	SNP	Oligodendrocytes
chr6:125844574:G:T	0.00171017	SNP	Oligodendrocytes
chr6:125853069:T:C	0.00401921	SNP	Oligodendrocytes
chr6:125853568:C:G	0.00540336	SNP	Oligodendrocytes
chr6:125853713:A:C	0.00435719	SNP	Oligodendrocytes
chr6:125853947:G:C	0.00119051	SNP	Oligodendrocytes
chr6:3264856:T:C	0.0011349	SNP	Oligodendrocytes
chr6:3265205:G:T	0.00094444	SNP	Oligodendrocytes
chr6:3269887:T:C	0.0115886	SNP	Oligodendrocytes
chr6:3288150:A:G	0.00183228	SNP	Oligodendrocytes
chr6:3294047:G:A	0.00526079	SNP	Oligodendrocytes
chr6:3284686:T:C	0.00497009	SNP	Oligodendrocytes
chr6:97030897:G:C	2.18017e-05	SNP	Oligodendrocytes
chr6:97031616:T:A	1.06197e-06	SNP	Oligodendrocytes
chr6:97047660:T:C	1.42605e-05	SNP	Oligodendrocytes
chr6:97049286:A:G	1.21433e-05	SNP	Oligodendrocytes
chr6:97050625:A:G	1.45679e-05	SNP	Oligodendrocytes
chr6:5059011:T:C	0.00586989	SNP	Oligodendrocytes
chr6:5059671:A:C	0.00348647	SNP	Oligodendrocytes
chr6:5059994:A:T	0.000957312	SNP	Oligodendrocytes
chr6:5060563:C:G	0.00308721	SNP	Oligodendrocytes
chr6:5062120:T:C	0.00201838	SNP	Oligodendrocytes
chr20:25235646:C:T	0.0008971	SNP	Oligodendrocytes
chr20:25236128:G:A	0.000322817	SNP	Oligodendrocytes
chr20:25237982:G:C	0.00074976	SNP	Oligodendrocytes
chr20:25245556:A:G	0.000116248	SNP	Oligodendrocytes
chr20:25251461:A:C	0.000695428	SNP	Oligodendrocytes
chr20:25251664:A:G	0.000249524	SNP	Oligodendrocytes
chr20:25262274:G:A	0.000493302	SNP	Oligodendrocytes
chr20:25269941:T:C	0.000904507	SNP	Oligodendrocytes
chr20:48592907:T:C	0.000245409	SNP	Oligodendrocytes
chr20:48595263:C:T	0.000706022	SNP	Oligodendrocytes
chr20:48624820:C:T	0.000167639	SNP	Oligodendrocytes
chr20:48633425:A:G	0.00389499	SNP	Oligodendrocytes
chr20:48653064:C:G	0.000282521	SNP	Oligodendrocytes
chr19:10579437:A:T	0.00194052	SNP	Oligodendrocytes
chr19:10580881:G:A	0.00785895	SNP	Oligodendrocytes
chr19:10580942:G:A	0.00309047	SNP	Oligodendrocytes
chr19:10581324:T:C	0.00645697	SNP	Oligodendrocytes
chr19:10581441:T:C	0.00384653	SNP	Oligodendrocytes
chr19:10581453:G:A	0.0028367	SNP	Oligodendrocytes
chr19:2753272:G:T	0.00350606	SNP	Oligodendrocytes
chr19:2754578:C:G	0.0045243	SNP	Oligodendrocytes
chr19:2757051:T:C	0.00220114	SNP	Oligodendrocytes
chr19:2778131:C:T	0.000835339	SNP	Oligodendrocytes
chr19:2781327:A:G	0.00116106	SNP	Oligodendrocytes
chr11:22771266:G:A	0.000468807	SNP	Oligodendrocytes
chr11:22771675:G:A	0.00209766	SNP	Oligodendrocytes
chr11:22771893:C:G	1.15248e-05	SNP	Oligodendrocytes
chr11:22772360:C:T	0.00126751	SNP	Oligodendrocytes
chr11:22773476:C:G	0.000497637	SNP	Oligodendrocytes
chr11:9694081:C:T	0.000966675	SNP	Oligodendrocytes
chr11:9696777:G:A	0.00117654	SNP	Oligodendrocytes
chr11:9698377:G:A	0.000874714	SNP	Oligodendrocytes
chr11:9698528:T:C	0.00063527	SNP	Oligodendrocytes
chr11:9698636:T:C	0.000526292	SNP	Oligodendrocytes
chr11:82827632:A:G	0.000420082	SNP	Oligodendrocytes
chr11:82854240:C:T	0.00275394	SNP	Oligodendrocytes
chr11:82856919:C:T	0.000480845	SNP	Oligodendrocytes
chr11:82859586:C:G	0.00369773	SNP	Oligodendrocytes
chr11:82862477:C:T	0.00423134	SNP	Oligodendrocytes
chr11:96313967:G:C	5.35016e-05	SNP	Oligodendrocytes
chr11:96315453:G:A	0.000238531	SNP	Oligodendrocytes
chr11:96316179:T:C	0.000196369	SNP	Oligodendrocytes
chr11:96358002:G:A	6.80654e-06	SNP	Oligodendrocytes
chr11:96997183:G:C	0.00139176	SNP	Oligodendrocytes
chr11:61950135:C:T	0.00182635	SNP	Oligodendrocytes
chr11:61955173:C:A	0.00227809	SNP	Oligodendrocytes
chr11:61956231:A:T	0.00498576	SNP	Oligodendrocytes
chr11:61956820:C:T	0.00185138	SNP	Oligodendrocytes
chr11:61958026:A:G	0.0026153	SNP	Oligodendrocytes
chr11:252283:C:T	0.000174846	SNP	Oligodendrocytes
chr11:253841:T:G	0.00535418	SNP	Oligodendrocytes
chr11:254010:T:C	0.000576428	SNP	Oligodendrocytes
chr11:258523:A:G	0.00303959	SNP	Oligodendrocytes
chr11:258542:G:C	0.00573127	SNP	Oligodendrocytes
chr11:259025:A:G	0.00137184	SNP	Oligodendrocytes
chr11:260610:T:C	0.000397399	SNP	Oligodendrocytes
chr4:169613277:A:G	1.93979e-06	SNP	Oligodendrocytes
chr4:169628292:G:A	7.97129e-06	SNP	Oligodendrocytes
chr4:169628709:A:G	1.48694e-06	SNP	Oligodendrocytes
chr4:169636558:G:T	1.40175e-06	SNP	Oligodendrocytes
chr4:169636901:T:C	3.55349e-06	SNP	Oligodendrocytes
chr4:102624096:C:T	0.00311808	SNP	Oligodendrocytes
chr4:102624170:A:G	0.00777859	SNP	Oligodendrocytes
chr4:102624330:A:G	0.0079463	SNP	Oligodendrocytes
chr4:102624640:A:G	0.00179328	SNP	Oligodendrocytes
chr4:102624691:C:T	0.00284173	SNP	Oligodendrocytes
chr4:40817364:T:C	0.00158609	SNP	Oligodendrocytes
chr4:41088360:C:A	0.00101916	SNP	Oligodendrocytes
chr4:41095537:C:T	0.000542541	SNP	Oligodendrocytes
chr4:41096544:G:A	0.000121414	SNP	Oligodendrocytes
chr4:41104530:T:A	4.94869e-05	SNP	Oligodendrocytes
chr17:28585678:C:A	0.00541011	SNP	Oligodendrocytes
chr17:28620028:A:C	0.000190082	SNP	Oligodendrocytes
chr17:28628312:A:C	0.00484588	SNP	Oligodendrocytes
chr17:28650325:A:G	0.00240746	SNP	Oligodendrocytes
chr17:28725340:C:T	0.00458348	SNP	Oligodendrocytes
chr17:17745858:T:C	0.00629131	SNP	Oligodendrocytes
chr17:17751005:A:G	0.00395675	SNP	Oligodendrocytes
chr17:17751228:C:G	0.000698548	SNP	Oligodendrocytes
chr17:17758488:A:G	0.00819609	SNP	Oligodendrocytes
chr17:18120583:G:A	0.00143448	SNP	Oligodendrocytes
ENSG00000158773	0.00240726	TF	Oligodendrocytes
ENSG00000171532	0.000162933	TF	Oligodendrocytes
ENSG00000125952	0.00301003	TF	Oligodendrocytes
ENSG00000143995	0.00999211	TF	Oligodendrocytes
ENSG00000164037	0	TF	Oligodendrocytes
ENSG00000123095	0.0116708	TF	Oligodendrocytes
ENSG00000157978	0	TF	Oligodendrocytes
ENSG00000129194	0.00281783	TF	Oligodendrocytes
ENSG00000122877	0.00394699	TF	Oligodendrocytes
ENSG00000143437	0.00340368	TF	Oligodendrocytes
ENSG00000128534	0	TF	Oligodendrocytes
ENSG00000164308	0	TF	Oligodendrocytes
ENSG00000176165	0.000315412	TF	Oligodendrocytes
ENSG00000063761	0	TF	Oligodendrocytes
ENSG00000112658	0.0195196	TF	Oligodendrocytes
ENSG00000155561	0	TF	Oligodendrocytes
ENSG00000107863	0	TF	Oligodendrocytes
ENSG00000006468	5.54855e-05	TF	Oligodendrocytes
ENSG00000102554	0.00468443	TF	Oligodendrocytes
ENSG00000120837	0.00974919	TF	Oligodendrocytes
ENSG00000111783	0.0501028	TF	Oligodendrocytes
ENSG00000198242	0	TF	Oligodendrocytes
ENSG00000185022	0.00680538	TF	Oligodendrocytes
ENSG00000135625	0.00902094	TF	Oligodendrocytes
ENSG00000105516	0.000222728	TF	Oligodendrocytes
ENSG00000205250	0.00107522	TF	Oligodendrocytes
ENSG00000177606	0.0128024	TF	Oligodendrocytes
ENSG00000168610	0.0330841	TF	Oligodendrocytes
ENSG00000163947	0	TF	Oligodendrocytes
ENSG00000100146	0.00816179	TF	Oligodendrocytes
ENSG00000183580	0	TF	Oligodendrocytes
ENSG00000136828	0	TF	Oligodendrocytes
ENSG00000070444	1.67244e-05	TF	Oligodendrocytes
ENSG00000187079	0.0045533	TF	Oligodendrocytes
ENSG00000102974	0.0371878	TF	Oligodendrocytes
ENSG00000157613	0.00436705	TF	Oligodendrocytes
ENSG00000204304	0.0003989	TF	Oligodendrocytes
ENSG00000134954	0.00401811	TF	Oligodendrocytes
ENSG00000164978	0	TF	Oligodendrocytes
ENSG00000126746	0.00972049	TF	Oligodendrocytes
ENSG00000125347	0.018646	TF	Oligodendrocytes
ENSG00000154447	0	TF	Oligodendrocytes
ENSG00000118689	0.0035478	TF	Oligodendrocytes
ENSG00000148516	0.0307474	TF	Oligodendrocytes
ENSG00000129535	5.04925e-05	TF	Oligodendrocytes
ENSG00000087903	0.0354646	TF	Oligodendrocytes
ENSG00000186350	0.0252245	TF	Oligodendrocytes
ENSG00000101096	0.00821591	TF	Oligodendrocytes
ENSG00000173039	0.00508517	TF	Oligodendrocytes
ENSG00000005513	0.0357175	TF	Oligodendrocytes
ENSG00000169083	0.00227158	TF	Oligodendrocytes
ENSG00000175387	0.00539296	TF	Oligodendrocytes
ENSG00000116044	0.00532821	TF	Oligodendrocytes
ENSG00000025156	0.0102697	TF	Oligodendrocytes
ENSG00000170345	0.00687334	TF	Oligodendrocytes
ENSG00000143473	0	TF	Oligodendrocytes
ENSG00000141646	0.00812232	TF	Oligodendrocytes
ENSG00000197063	0.00924245	TF	Oligodendrocytes
ENSG00000166478	0.0174487	TF	Oligodendrocytes
ENSG00000167081	0.0219193	TF	Oligodendrocytes
ENSG00000151623	0.016032	TF	Oligodendrocytes
ENSG00000158711	2.26512e-06	TF	Oligodendrocytes
ENSG00000099326	0.0198887	TF	Oligodendrocytes
ENSG00000129355	0	TF	Oligodendrocytes
ENSG00000170265	0.0115249	TF	Oligodendrocytes
ENSG00000080298	0.00752253	TF	Oligodendrocytes
ENSG00000186951	0.00776211	TF	Oligodendrocytes
ENSG00000177932	0.00675737	TF	Oligodendrocytes
ENSG00000134852	0.00437325	TF	Oligodendrocytes
ENSG00000180828	0.000158102	TF	Oligodendrocytes
ENSG00000147421	0.00163558	TF	Oligodendrocytes
ENSG00000177463	0.0188728	TF	Oligodendrocytes
ENSG00000160199	0.0100152	TF	Oligodendrocytes
ENSG00000204060	0.0039742	TF	Oligodendrocytes
ENSG00000126603	0.00588053	TF	Oligodendrocytes
ENSG00000113578	0	TF	Oligodendrocytes
ENSG00000119138	0.0295272	TF	Oligodendrocytes
ENSG00000106733	0	TF	Oligodendrocytes
ENSG00000069667	0.00630295	TF	Oligodendrocytes
ENSG00000109320	0.00696473	TF	Oligodendrocytes
ENSG00000112182	0.00898663	TF	Oligodendrocytes
ENSG00000123685	0.00422515	TF	Oligodendrocytes
ENSG00000135457	0.00770598	TF	Oligodendrocytes
ENSG00000152284	0.0143896	TF	Oligodendrocytes
ENSG00000245848	7.08407e-05	TF	Oligodendrocytes
ENSG00000120690	0.00627099	TF	Oligodendrocytes
ENSG00000134317	0.00264662	TF	Oligodendrocytes
ENSG00000081189	0.00865817	TF	Oligodendrocytes
ENSG00000116604	0.00823815	TF	Oligodendrocytes
ENSG00000172845	0.00513968	TF	Oligodendrocytes
ENSG00000112561	0.00440874	TF	Oligodendrocytes
ENSG00000072310	0.00263863	TF	Oligodendrocytes
ENSG00000134107	0.00024433	TF	Oligodendrocytes
ENSG00000091664	0	TF	Oligodendrocytes
ENSG00000138795	0.00354505	TF	Oligodendrocytes
ENSG00000178573	0.0226311	TF	Oligodendrocytes
ENSG00000154856	0	TF	Oligodendrocytes
ENSG00000125398	0.000379812	TF	Oligodendrocytes
ENSG00000261678	0.00971415	TF	Oligodendrocytes
ENSG00000174332	0.0521584	TF	Oligodendrocytes
ENSG00000185122	0.0133793	TF	Oligodendrocytes
ENSG00000121957	0	TF	Oligodendrocytes
ENSG00000179388	0.016174	TF	Oligodendrocytes
ENSG00000074047	0.000716142	TF	Oligodendrocytes
ENSG00000139405	0	TF	Oligodendrocytes
ENSG00000054523	0	TF	Oligodendrocytes
ENSG00000107736	0	TF	Oligodendrocytes
ENSG00000148737	0.00519664	TF	Oligodendrocytes
ENSG00000181690	0.0107661	TF	Oligodendrocytes
ENSG00000143190	0.0085808	TF	Oligodendrocytes
ENSG00000151702	0.00466254	TF	Oligodendrocytes
ENSG00000105419	0.0104826	TF	Oligodendrocytes
ENSG00000100644	0.000204026	TF	Oligodendrocytes
ENSG00000163697	0	TF	Oligodendrocytes
ENSG00000186231	0	TF	Oligodendrocytes
ENSG00000105698	0.0118631	TF	Oligodendrocytes
ENSG00000184486	0.00472985	TF	Oligodendrocytes
ENSG00000178951	0.00127976	TF	Oligodendrocytes
ENSG00000117245	0	TF	Oligodendrocytes
ENSG00000126456	0.0155328	TF	Oligodendrocytes
ENSG00000168214	0.00679501	TF	Oligodendrocytes
ENSG00000139651	0.00682075	TF	Oligodendrocytes
ENSG00000006194	0.0080869	TF	Oligodendrocytes
ENSG00000125817	0.00304266	TF	Oligodendrocytes
ENSG00000177485	0.00452126	TF	Oligodendrocytes
ENSG00000124813	0.00885806	TF	Oligodendrocytes
ENSG00000117036	0.00120342	TF	Oligodendrocytes
ENSG00000244405	0.00948914	TF	Oligodendrocytes
ENSG00000169016	0.00416904	TF	Oligodendrocytes
ENSG00000105866	0.0315449	TF	Oligodendrocytes
ENSG00000177963	0	TF	Oligodendrocytes
ENSG00000143776	0	TF	Oligodendrocytes
ENSG00000166949	0.0336616	TF	Oligodendrocytes
ENSG00000198963	0.000977929	TF	Oligodendrocytes
ENSG00000171223	0.00369291	TF	Oligodendrocytes
ENSG00000116675	0	TF	Oligodendrocytes
ENSG00000078674	0	TF	Oligodendrocytes
ENSG00000107249	0.0721448	TF	Oligodendrocytes
ENSG00000113580	0.0105864	TF	Oligodendrocytes
ENSG00000139352	0.00584983	TF	Oligodendrocytes
ENSG00000174197	0.001266	TF	Oligodendrocytes
ENSG00000149231	0	TF	Oligodendrocytes
ENSG00000141905	0.0392723	TF	Oligodendrocytes
ENSG00000107902	0	TF	Oligodendrocytes
ENSG00000128272	0.00701607	TF	Oligodendrocytes
ENSG00000169635	0.0120668	TF	Oligodendrocytes
ENSG00000028277	0.0107945	TF	Oligodendrocytes
ENSG00000164916	0.00926324	TF	Oligodendrocytes
ENSG00000117707	0.00737087	TF	Oligodendrocytes
ENSG00000172216	0.0194602	TF	Oligodendrocytes
ENSG00000153879	0.00404384	TF	Oligodendrocytes
ENSG00000009413	0	TF	Oligodendrocytes
ENSG00000140044	0.0085725	TF	Oligodendrocytes
ENSG00000124126	0	TF	Oligodendrocytes
ENSG00000068305	0.017027	TF	Oligodendrocytes
ENSG00000114861	0.0108067	TF	Oligodendrocytes
ENSG00000134138	0.00937069	TF	Oligodendrocytes
ENSG00000132170	0.0337709	TF	Oligodendrocytes
ENSG00000214113	0	TF	Oligodendrocytes
ENSG00000143842	0.000853172	TF	Oligodendrocytes
ENSG00000133789	0	TF	Oligodendrocytes
ENSG00000198911	0.0032685	TF	Oligodendrocytes
ENSG00000136425	0	TF	Oligodendrocytes
ENSG00000058063	0	TF	Oligodendrocytes
ENSG00000129347	0	TF	Oligodendrocytes
ENSG00000180822	0	TF	Oligodendrocytes
ENSG00000168310	0.0249649	TF	Oligodendrocytes
ENSG00000172201	0.00883487	TF	Oligodendrocytes
ENSG00000180354	0	TF	Oligodendrocytes
ENSG00000143390	0.00943567	TF	Oligodendrocytes
ENSG00000001167	0.0273004	TF	Oligodendrocytes
ENSG00000188786	0.00913064	TF	Oligodendrocytes
ENSG00000164330	0.00644033	TF	Oligodendrocytes
ENSG00000008441	0.00439588	TF	Oligodendrocytes
ENSG00000139083	0.000843688	TF	Oligodendrocytes
ENSG00000168268	0	TF	Oligodendrocytes
ENSG00000093167	0	TF	Oligodendrocytes
ENSG00000169926	0.0606973	TF	Oligodendrocytes
ENSG00000092421	0	TF	Oligodendrocytes
ENSG00000204231	0.0107203	TF	Oligodendrocytes
ENSG00000140009	0.0183179	TF	Oligodendrocytes
ENSG00000148826	0.00116955	TF	Oligodendrocytes
ENSG00000114857	0	TF	Oligodendrocytes
ENSG00000115415	0.0147926	TF	Oligodendrocytes
ENSG00000196628	0.00361792	TF	Oligodendrocytes
ENSG00000173153	0.00388426	TF	Oligodendrocytes
ENSG00000066336	0.00579215	TF	Oligodendrocytes
ENSG00000119950	0.00339044	TF	Oligodendrocytes
ENSG00000028528	0	TF	Oligodendrocytes
ENSG00000132153	0	TF	Oligodendrocytes
ENSG00000221869	0.00140931	TF	Oligodendrocytes
ENSG00000007341	0	TF	Oligodendrocytes
ENSG00000100997	0	TF	Oligodendrocytes
ENSG00000198517	0.0338023	TF	Oligodendrocytes
ENSG00000107175	0.0144234	TF	Oligodendrocytes
ENSG00000175745	0.00372327	TF	Oligodendrocytes
ENSG00000104856	0.00133938	TF	Oligodendrocytes
ENSG00000167074	0.00146593	TF	Oligodendrocytes
ENSG00000138613	0	TF	Oligodendrocytes
ENSG00000173273	0	TF	Oligodendrocytes
ENSG00000153234	0.00846507	TF	Oligodendrocytes
ENSG00000130522	0.03656	TF	Oligodendrocytes
ENSG00000100219	0.00921129	TF	Oligodendrocytes
ENSG00000118260	0.000290847	TF	Oligodendrocytes
ENSG00000177426	0.00960664	TF	Oligodendrocytes
ENSG00000164683	0.00385876	TF	Oligodendrocytes
ENSG00000131759	0.0724696	TF	Oligodendrocytes
ENSG00000162924	0.00118741	TF	Oligodendrocytes
ENSG00000120738	0.0132424	TF	Oligodendrocytes
ENSG00000185630	0.0124492	TF	Oligodendrocytes
ENSG00000141568	0.00078632	TF	Oligodendrocytes
ENSG00000100811	0.0107884	TF	Oligodendrocytes
ENSG00000167995	0	TF	Oligodendrocytes
ENSG00000072736	0.00590366	TF	Oligodendrocytes
ENSG00000152778	0	TF	Oligodendrocytes
ENSG00000137502	0	TF	Oligodendrocytes
ENSG00000135547	0.000716556	TF	Oligodendrocytes
ENSG00000152977	0.0531959	TF	Oligodendrocytes
ENSG00000205927	0.00234337	TF	Oligodendrocytes
ENSG00000126767	0.00251152	TF	Oligodendrocytes
ENSG00000119547	0.0405922	TF	Oligodendrocytes
ENSG00000176490	0	TF	Oligodendrocytes
ENSG00000175662	0	TF	Oligodendrocytes
ENSG00000166377	0	TF	Oligodendrocytes
ENSG00000179456	0.0211048	TF	Oligodendrocytes
ENSG00000106536	0.000273652	TF	Oligodendrocytes
ENSG00000137266	0	TF	Oligodendrocytes
ENSG00000187098	0.0174975	TF	Oligodendrocytes
ENSG00000185697	0.00117409	TF	Oligodendrocytes
ENSG00000058799	0	TF	Oligodendrocytes
ENSG00000129911	0.00540607	TF	Oligodendrocytes
ENSG00000108788	0.00253042	TF	Oligodendrocytes
ENSG00000196152	0	TF	Oligodendrocytes
ENSG00000162599	0.00388004	TF	Oligodendrocytes
ENSG00000071564	0.00341501	TF	Oligodendrocytes
ENSG00000044115	0	TF	Oligodendrocytes
ENSG00000106052	0	TF	Oligodendrocytes
ENSG00000197535	0	TF	Oligodendrocytes
ENSG00000165495	0.0268068	TF	Oligodendrocytes
ENSG00000198756	0	TF	Oligodendrocytes
ENSG00000131408	0.0107286	TF	Oligodendrocytes
ENSG00000185591	0.0107999	TF	Oligodendrocytes
ENSG00000084093	0.00947329	TF	Oligodendrocytes
ENSG00000174963	0.00436453	TF	Oligodendrocytes
ENSG00000123358	0.00210342	TF	Oligodendrocytes
ENSG00000101412	0.00205454	TF	Oligodendrocytes
ENSG00000160685	0.00445751	TF	Oligodendrocytes
chr2:179376043:T:C	0.000815261	SNP	Excitatory neurons
chr2:179376122:T:C	0.000361103	SNP	Excitatory neurons
chr2:179376377:T:A	0.000596092	SNP	Excitatory neurons
chr2:179376585:T:C	3.7085e-06	SNP	Excitatory neurons
chr2:179387110:C:A	0.000527168	SNP	Excitatory neurons
chr2:25087991:A:T	0.00204091	SNP	Excitatory neurons
chr2:25091317:T:C	0.0030956	SNP	Excitatory neurons
chr2:25093467:A:C	0.00184339	SNP	Excitatory neurons
chr2:25094784:C:T	0.00308024	SNP	Excitatory neurons
chr2:25108303:A:G	0.00382882	SNP	Excitatory neurons
chr2:73345201:A:G	0.000675926	SNP	Excitatory neurons
chr2:73346304:A:G	0.000932537	SNP	Excitatory neurons
chr2:73347297:G:A	0.000631197	SNP	Excitatory neurons
chr2:73348175:C:G	0.000204534	SNP	Excitatory neurons
chr2:73863376:C:T	0.000144869	SNP	Excitatory neurons
chr2:24856901:C:T	0.00279448	SNP	Excitatory neurons
chr2:24859545:G:A	0.0019209	SNP	Excitatory neurons
chr2:24877298:C:G	0.00708169	SNP	Excitatory neurons
chr2:24878223:G:A	0.00103944	SNP	Excitatory neurons
chr2:24904525:A:G	0.00125258	SNP	Excitatory neurons
chr2:24906604:A:G	0.00531092	SNP	Excitatory neurons
chr2:10776436:C:T	0.000735831	SNP	Excitatory neurons
chr2:10776761:C:A	0.000141466	SNP	Excitatory neurons
chr2:10781135:G:A	0.00137737	SNP	Excitatory neurons
chr2:10809447:C:T	0.000116729	SNP	Excitatory neurons
chr2:10820825:G:C	0.00120997	SNP	Excitatory neurons
chr2:60927375:T:C	0.00389681	SNP	Excitatory neurons
chr2:61029908:A:G	0.00289945	SNP	Excitatory neurons
chr2:61124822:G:A	0.00102954	SNP	Excitatory neurons
chr2:61241856:A:C	0.00510488	SNP	Excitatory neurons
chr2:61253853:C:T	0.0044002	SNP	Excitatory neurons
chr2:37482510:T:G	0.000365986	SNP	Excitatory neurons
chr2:37778165:G:A	0.00501155	SNP	Excitatory neurons
chr2:37779949:T:C	0.00486859	SNP	Excitatory neurons
chr2:37779964:A:G	0.0045099	SNP	Excitatory neurons
chr2:37780078:G:A	0.0029931	SNP	Excitatory neurons
chr2:237085402:T:G	0.00752565	SNP	Excitatory neurons
chr2:237086214:C:G	0.00211092	SNP	Excitatory neurons
chr2:237088183:C:T	0.00517585	SNP	Excitatory neurons
chr2:237088587:T:C	0.00203589	SNP	Excitatory neurons
chr2:237170300:A:G	0.00132988	SNP	Excitatory neurons
chr1:110449271:G:A	0.0028788	SNP	Excitatory neurons
chr1:110449540:C:G	0.00681055	SNP	Excitatory neurons
chr1:110450727:G:A	0.00141777	SNP	Excitatory neurons
chr1:110450835:G:A	0.00255792	SNP	Excitatory neurons
chr1:110451117:C:A	0.00619642	SNP	Excitatory neurons
chr1:100236660:T:A	0.00078709	SNP	Excitatory neurons
chr1:99765311:T:C	0.00293545	SNP	Excitatory neurons
chr1:99768811:C:A	0.00113539	SNP	Excitatory neurons
chr1:99769375:A:T	0.00315627	SNP	Excitatory neurons
chr1:99769712:T:C	0.00338878	SNP	Excitatory neurons
chr1:180553081:C:A	0.00147581	SNP	Excitatory neurons
chr1:180553439:T:C	0.000125246	SNP	Excitatory neurons
chr1:180553681:C:A	0.000662667	SNP	Excitatory neurons
chr1:180554049:A:G	0.000136468	SNP	Excitatory neurons
chr1:180554641:G:T	0.00141807	SNP	Excitatory neurons
chr18:47845138:C:T	0	SNP	Excitatory neurons
chr18:47879871:T:C	0	SNP	Excitatory neurons
chr18:47884371:G:A	0	SNP	Excitatory neurons
chr18:47900394:T:G	0	SNP	Excitatory neurons
chr18:47935796:C:T	0	SNP	Excitatory neurons
chr15:63331264:A:G	0.00263424	SNP	Excitatory neurons
chr15:63355550:G:A	0.00369877	SNP	Excitatory neurons
chr15:63357132:T:C	0.000951677	SNP	Excitatory neurons
chr15:63358401:G:A	0.00375723	SNP	Excitatory neurons
chr15:63193777:T:C	0.00180246	SNP	Excitatory neurons
chr15:63199828:G:A	0.00477674	SNP	Excitatory neurons
chr15:63224560:A:G	0.00136745	SNP	Excitatory neurons
chr15:63258158:A:G	0.00442083	SNP	Excitatory neurons
chr15:63259903:C:T	0.000954151	SNP	Excitatory neurons
chr15:63332327:C:T	0.00095889	SNP	Excitatory neurons
chr15:63332977:T:G	0.00449884	SNP	Excitatory neurons
chr15:63350085:C:T	0.00214611	SNP	Excitatory neurons
chr15:77046442:G:C	0.000674835	SNP	Excitatory neurons
chr15:77094333:G:A	0.000888119	SNP	Excitatory neurons
chr15:77474949:C:T	0.000333818	SNP	Excitatory neurons
chr15:77487609:C:A	0.000136731	SNP	Excitatory neurons
chr15:77494561:A:G	0.000294684	SNP	Excitatory neurons
chr15:59151573:T:G	0.00030237	SNP	Excitatory neurons
chr15:59157698:G:A	0.000364009	SNP	Excitatory neurons
chr15:59174854:T:C	4.06778e-05	SNP	Excitatory neurons
chr15:59175122:T:C	0.000350515	SNP	Excitatory neurons
chr15:59881035:T:C	0.000524968	SNP	Excitatory neurons
chr15:66295243:G:A	0.00619121	SNP	Excitatory neurons
chr15:66308079:G:A	0.00186681	SNP	Excitatory neurons
chr15:66319741:C:G	0.0027872	SNP	Excitatory neurons
chr15:66320627:T:C	0.00132199	SNP	Excitatory neurons
chr15:66321658:C:T	0.00197837	SNP	Excitatory neurons
chr15:66330099:G:A	0.00577559	SNP	Excitatory neurons
chr15:66336536:A:G	0.00186654	SNP	Excitatory neurons
chr15:66362519:G:A	0.00111054	SNP	Excitatory neurons
chr15:66370923:A:C	0.000387653	SNP	Excitatory neurons
chr15:66371763:C:T	0.00162702	SNP	Excitatory neurons
chr15:65442045:T:C	0.00116241	SNP	Excitatory neurons
chr15:65442518:G:C	0.00117223	SNP	Excitatory neurons
chr15:65451289:G:A	0.00167784	SNP	Excitatory neurons
chr15:65457342:T:C	0.0023962	SNP	Excitatory neurons
chr15:65461971:C:T	0.00244801	SNP	Excitatory neurons
chr15:65698258:A:G	0.000448484	SNP	Excitatory neurons
chr15:65706364:T:C	0.000420612	SNP	Excitatory neurons
chr15:65775439:A:G	0.00253977	SNP	Excitatory neurons
chr15:65781690:A:T	0.0024537	SNP	Excitatory neurons
chr15:65802932:T:C	0.00205117	SNP	Excitatory neurons
chr15:99694470:A:G	1.918e-05	SNP	Excitatory neurons
chr15:99694701:T:A	1.6123e-05	SNP	Excitatory neurons
chr15:99700705:G:A	1.77738e-05	SNP	Excitatory neurons
chr15:99704388:G:T	9.00501e-06	SNP	Excitatory neurons
chr15:99718775:T:G	7.37249e-06	SNP	Excitatory neurons
chr8:22841271:G:A	0.00340714	SNP	Excitatory neurons
chr8:22847568:C:T	0.00256545	SNP	Excitatory neurons
chr8:22848874:C:T	0.000871915	SNP	Excitatory neurons
chr8:22854564:G:A	0.00225468	SNP	Excitatory neurons
chr8:22889814:G:A	0.000120699	SNP	Excitatory neurons
chr8:58376402:A:G	0.0105214	SNP	Excitatory neurons
chr8:58377204:C:T	0.00046321	SNP	Excitatory neurons
chr8:58491017:C:T	0.000286708	SNP	Excitatory neurons
chr8:58497459:T:C	0.00786833	SNP	Excitatory neurons
chr8:58498073:C:T	0.0102712	SNP	Excitatory neurons
chr3:330346:G:A	5.68162e-06	SNP	Excitatory neurons
chr3:330891:A:G	8.63868e-07	SNP	Excitatory neurons
chr3:333105:G:T	3.75191e-06	SNP	Excitatory neurons
chr3:334911:T:A	1.75769e-05	SNP	Excitatory neurons
chr3:336109:C:T	2.77595e-05	SNP	Excitatory neurons
chr3:2390928:T:G	0.000573925	SNP	Excitatory neurons
chr3:2391127:C:T	0.000553134	SNP	Excitatory neurons
chr3:2391491:A:G	0.000687859	SNP	Excitatory neurons
chr3:2391577:C:T	0.000497343	SNP	Excitatory neurons
chr3:2393700:T:C	0.000222391	SNP	Excitatory neurons
chr3:132091458:A:G	6.57762e-05	SNP	Excitatory neurons
chr3:132091799:G:C	0.00012898	SNP	Excitatory neurons
chr3:132095615:G:A	0.000216638	SNP	Excitatory neurons
chr3:132097622:T:C	0.000198735	SNP	Excitatory neurons
chr3:132098707:G:A	0.00010849	SNP	Excitatory neurons
chr12:75468715:G:A	0.00111438	SNP	Excitatory neurons
chr12:75477484:A:G	0.00134191	SNP	Excitatory neurons
chr12:75478476:G:T	0.00143536	SNP	Excitatory neurons
chr12:75517569:T:A	0.00233505	SNP	Excitatory neurons
chr12:75523031:G:A	0.00374253	SNP	Excitatory neurons
chr12:75530112:T:C	0.00283895	SNP	Excitatory neurons
chr12:75531622:A:G	0.00112912	SNP	Excitatory neurons
chr12:42506921:G:A	0.00206929	SNP	Excitatory neurons
chr12:42507833:G:A	0.00487748	SNP	Excitatory neurons
chr12:42508768:G:A	0.00513219	SNP	Excitatory neurons
chr12:42508794:C:A	0.000815676	SNP	Excitatory neurons
chr12:42509540:C:T	0.005713	SNP	Excitatory neurons
chr12:113431556:A:G	0.0025702	SNP	Excitatory neurons
chr12:113438526:G:C	0.000524708	SNP	Excitatory neurons
chr12:113440716:C:T	0.000232705	SNP	Excitatory neurons
chr12:113443577:C:G	0.00143475	SNP	Excitatory neurons
chr12:113443920:A:G	0.00243092	SNP	Excitatory neurons
chr12:113443962:C:T	0.00186063	SNP	Excitatory neurons
chr12:113446080:C:A	0.00321815	SNP	Excitatory neurons
chr12:113446318:G:A	0.0021229	SNP	Excitatory neurons
chr12:113446841:T:A	0.00122171	SNP	Excitatory neurons
chr12:39629200:G:C	0.00127097	SNP	Excitatory neurons
chr12:39651731:C:A	0.00276395	SNP	Excitatory neurons
chr12:39670287:A:T	0.00168151	SNP	Excitatory neurons
chr12:39670938:G:T	0.00214089	SNP	Excitatory neurons
chr12:39784772:A:G	0.0027328	SNP	Excitatory neurons
chr12:40139535:C:A	0.00232858	SNP	Excitatory neurons
chr12:40147232:C:G	0.00475917	SNP	Excitatory neurons
chr12:40147434:C:A	0.00459486	SNP	Excitatory neurons
chr12:40149652:G:A	0.00946977	SNP	Excitatory neurons
chr12:40159421:T:G	0.00813667	SNP	Excitatory neurons
chr12:40171359:A:C	0.00761797	SNP	Excitatory neurons
chr12:40176583:G:A	0.00527033	SNP	Excitatory neurons
chr12:40323341:G:A	0.00794442	SNP	Excitatory neurons
chr12:40333343:C:T	0.00256264	SNP	Excitatory neurons
chr12:40337211:A:G	0.00266573	SNP	Excitatory neurons
chr5:138956644:A:G	0.00378848	SNP	Excitatory neurons
chr5:138989017:A:G	0.000853969	SNP	Excitatory neurons
chr5:138993430:A:G	0.0011553	SNP	Excitatory neurons
chr5:139016866:T:C	0.00236651	SNP	Excitatory neurons
chr5:139030850:C:G	0.00472769	SNP	Excitatory neurons
chr5:140644457:T:C	0.00229407	SNP	Excitatory neurons
chr5:140644847:C:T	0.000167575	SNP	Excitatory neurons
chr5:140645899:G:A	0.00759554	SNP	Excitatory neurons
chr5:140672398:C:T	0.00505037	SNP	Excitatory neurons
chr5:140703293:A:G	0.00271782	SNP	Excitatory neurons
chr5:140951339:G:A	0.00244545	SNP	Excitatory neurons
chr5:140951382:G:A	0.000570394	SNP	Excitatory neurons
chr5:140951543:C:G	0.00231844	SNP	Excitatory neurons
chr5:140952114:A:G	0.000483798	SNP	Excitatory neurons
chr5:140952261:C:T	0.000560223	SNP	Excitatory neurons
chr5:112973114:G:C	0.00347811	SNP	Excitatory neurons
chr5:140944188:T:A	0.00112877	SNP	Excitatory neurons
chr5:140944724:C:G	0.00163708	SNP	Excitatory neurons
chr5:140944907:T:A	0.00163697	SNP	Excitatory neurons
chr5:140944995:T:A	0.00256541	SNP	Excitatory neurons
chr5:140945071:C:A	0.00106088	SNP	Excitatory neurons
chr5:140945164:T:C	0.000174326	SNP	Excitatory neurons
chr5:157751964:G:T	0.00439416	SNP	Excitatory neurons
chr5:157752567:T:C	0.00124118	SNP	Excitatory neurons
chr5:157752571:C:T	0.00682419	SNP	Excitatory neurons
chr5:157753471:C:T	0.00306023	SNP	Excitatory neurons
chr5:157761088:G:A	0.00657984	SNP	Excitatory neurons
chr5:160390838:G:C	7.65813e-05	SNP	Excitatory neurons
chr5:160391118:C:T	0.00178811	SNP	Excitatory neurons
chr5:160392100:T:A	0.00367268	SNP	Excitatory neurons
chr5:160396092:C:T	0.00230968	SNP	Excitatory neurons
chr5:160398791:T:G	0.00281778	SNP	Excitatory neurons
chr5:112972903:G:T	0.000593678	SNP	Excitatory neurons
chr5:112974699:T:C	0.00129999	SNP	Excitatory neurons
chr5:112977039:G:C	0.00433687	SNP	Excitatory neurons
chr5:112984981:G:A	0.00402783	SNP	Excitatory neurons
chr5:54483701:C:T	0.0035442	SNP	Excitatory neurons
chr5:54484035:T:C	0.00224378	SNP	Excitatory neurons
chr5:54497607:G:A	0.00114619	SNP	Excitatory neurons
chr5:54500671:G:A	0.00273991	SNP	Excitatory neurons
chr5:54503117:C:T	0.00367706	SNP	Excitatory neurons
chr13:41733117:A:G	0.0025679	SNP	Excitatory neurons
chr13:41741615:G:T	0.00304129	SNP	Excitatory neurons
chr13:41741616:T:C	0.00193212	SNP	Excitatory neurons
chr13:41743223:T:C	0.00163425	SNP	Excitatory neurons
chr13:41761086:T:C	0.00320768	SNP	Excitatory neurons
chr13:49907022:A:C	0.00103891	SNP	Excitatory neurons
chr13:50157109:C:T	0.00491389	SNP	Excitatory neurons
chr13:50158539:G:A	0.00580785	SNP	Excitatory neurons
chr13:50159853:G:A	0.00222994	SNP	Excitatory neurons
chr13:50160022:T:A	0.00371875	SNP	Excitatory neurons
chr13:31234248:C:T	0.000460664	SNP	Excitatory neurons
chr13:31235803:T:C	0.00713044	SNP	Excitatory neurons
chr13:31244747:A:G	0.00522051	SNP	Excitatory neurons
chr13:31248464:G:C	0.00215775	SNP	Excitatory neurons
chr13:31264379:T:C	0.00386635	SNP	Excitatory neurons
chr9:76981518:A:C	0.00300399	SNP	Excitatory neurons
chr9:76981880:C:T	0.00264017	SNP	Excitatory neurons
chr9:76984666:T:C	0.00435038	SNP	Excitatory neurons
chr9:76984698:A:G	0.00200296	SNP	Excitatory neurons
chr9:76985310:G:A	0.00739632	SNP	Excitatory neurons
chr9:127706507:C:G	0.000261554	SNP	Excitatory neurons
chr9:127707755:G:C	0.000192756	SNP	Excitatory neurons
chr9:127709485:G:T	0.000837159	SNP	Excitatory neurons
chr9:127709900:A:C	0.000549858	SNP	Excitatory neurons
chr9:127710269:G:C	0.000126041	SNP	Excitatory neurons
chr9:131535478:C:G	0.00131444	SNP	Excitatory neurons
chr9:131535960:C:T	0.00225074	SNP	Excitatory neurons
chr9:131538638:C:T	0.00221624	SNP	Excitatory neurons
chr9:131540082:G:T	0.00104545	SNP	Excitatory neurons
chr9:131542033:G:A	0.000661522	SNP	Excitatory neurons
chr9:127774438:G:A	8.26787e-06	SNP	Excitatory neurons
chr9:127791157:C:T	0.000160964	SNP	Excitatory neurons
chr9:127791736:C:T	0.000712015	SNP	Excitatory neurons
chr9:127792719:T:A	0.000569348	SNP	Excitatory neurons
chr9:127797816:G:A	0.000673067	SNP	Excitatory neurons
chr10:118665789:A:G	0.000514624	SNP	Excitatory neurons
chr10:118670352:T:C	0.00187478	SNP	Excitatory neurons
chr10:118715533:A:G	5.46117e-05	SNP	Excitatory neurons
chr10:118717478:A:G	0.000636767	SNP	Excitatory neurons
chr10:118741484:C:A	0.000408228	SNP	Excitatory neurons
chr7:149867681:G:A	0.000671644	SNP	Excitatory neurons
chr7:149867684:A:G	0.00706681	SNP	Excitatory neurons
chr7:149870009:C:T	0.000103864	SNP	Excitatory neurons
chr7:149870144:C:T	0.00203096	SNP	Excitatory neurons
chr7:149871814:C:T	0.00760761	SNP	Excitatory neurons
chr7:13656274:T:A	0.000997599	SNP	Excitatory neurons
chr7:13659272:C:G	0.00242033	SNP	Excitatory neurons
chr7:13659845:T:A	0.000284446	SNP	Excitatory neurons
chr7:13662244:G:A	0.00153179	SNP	Excitatory neurons
chr7:13664149:G:C	0.00111503	SNP	Excitatory neurons
chr7:151033133:G:A	0.000530466	SNP	Excitatory neurons
chr7:151047835:A:G	0.000567027	SNP	Excitatory neurons
chr7:151061731:C:G	0.000382211	SNP	Excitatory neurons
chr7:151065617:G:A	0.000602351	SNP	Excitatory neurons
chr7:151068149:G:A	0.000554119	SNP	Excitatory neurons
chr7:151111191:A:G	0.000186867	SNP	Excitatory neurons
chr7:151112077:C:A	0.000658252	SNP	Excitatory neurons
chr14:59345690:C:G	0.000758163	SNP	Excitatory neurons
chr14:59349175:C:G	0.00241181	SNP	Excitatory neurons
chr14:59349901:C:T	0.00478876	SNP	Excitatory neurons
chr14:59368285:C:T	0.00497967	SNP	Excitatory neurons
chr14:59569345:C:T	0.00153696	SNP	Excitatory neurons
chr14:59569362:G:A	0.00775373	SNP	Excitatory neurons
chr14:59570154:T:C	0.00224203	SNP	Excitatory neurons
chr14:59572656:G:A	0.00263181	SNP	Excitatory neurons
chr14:59581036:T:C	0.0045443	SNP	Excitatory neurons
chr14:92920913:G:A	0.00313841	SNP	Excitatory neurons
chr14:92922732:T:C	0.00565406	SNP	Excitatory neurons
chr14:92928336:T:C	0.0026756	SNP	Excitatory neurons
chr14:92928682:A:G	0.00509302	SNP	Excitatory neurons
chr14:92934446:T:C	0.000973047	SNP	Excitatory neurons
chr14:39229574:T:C	0.00111768	SNP	Excitatory neurons
chr14:39232528:A:G	0.000340669	SNP	Excitatory neurons
chr14:39232809:T:C	0.000162185	SNP	Excitatory neurons
chr14:39234294:T:C	7.9215e-05	SNP	Excitatory neurons
chr14:39249897:G:A	0.000516917	SNP	Excitatory neurons
chr14:74778299:G:A	0.000496029	SNP	Excitatory neurons
chr14:74809376:C:G	0.00162277	SNP	Excitatory neurons
chr14:74820851:T:C	0.000608289	SNP	Excitatory neurons
chr14:74824828:T:C	0.00213191	SNP	Excitatory neurons
chr14:74826683:G:A	0.00166697	SNP	Excitatory neurons
chr14:74874115:G:A	0.00225455	SNP	Excitatory neurons
chr14:74894203:G:A	0.000454773	SNP	Excitatory neurons
chr14:59344947:A:G	0.00848348	SNP	Excitatory neurons
chr14:39214811:G:T	0.0011556	SNP	Excitatory neurons
chr14:39238266:G:A	0.00024029	SNP	Excitatory neurons
chr14:39240201:C:T	9.83058e-05	SNP	Excitatory neurons
chr14:39241722:C:T	0.000430093	SNP	Excitatory neurons
chr14:39250468:G:C	8.54265e-05	SNP	Excitatory neurons
chr14:41832783:G:A	0.00147136	SNP	Excitatory neurons
chr14:42021860:G:A	0.00137399	SNP	Excitatory neurons
chr14:42024187:C:T	0.00201013	SNP	Excitatory neurons
chr14:42243197:G:A	0.00133303	SNP	Excitatory neurons
chr14:42246610:G:A	0.00182365	SNP	Excitatory neurons
chr6:125844574:G:T	9.16299e-10	SNP	Excitatory neurons
chr6:125853069:T:C	1.10328e-07	SNP	Excitatory neurons
chr6:125853568:C:G	7.18144e-08	SNP	Excitatory neurons
chr6:125853713:A:C	2.18107e-07	SNP	Excitatory neurons
chr6:125853947:G:C	4.12181e-07	SNP	Excitatory neurons
chr6:70252336:C:T	0.00176272	SNP	Excitatory neurons
chr6:70252516:G:A	0.000585738	SNP	Excitatory neurons
chr6:70258957:T:C	0.000777784	SNP	Excitatory neurons
chr6:71033738:A:T	0.00262417	SNP	Excitatory neurons
chr6:71035051:T:A	0.00201548	SNP	Excitatory neurons
chr6:24020414:A:G	0.000707979	SNP	Excitatory neurons
chr6:24022287:G:A	0.00045251	SNP	Excitatory neurons
chr6:24133474:A:G	0.000452386	SNP	Excitatory neurons
chr6:24264167:C:T	0.000942415	SNP	Excitatory neurons
chr6:24265333:A:G	0.00279243	SNP	Excitatory neurons
chr6:130528070:T:C	0.000110348	SNP	Excitatory neurons
chr6:130546455:T:C	0.000212567	SNP	Excitatory neurons
chr6:130546707:G:A	0.000683103	SNP	Excitatory neurons
chr6:130547028:T:G	8.49167e-05	SNP	Excitatory neurons
chr6:130547335:C:T	0.000208457	SNP	Excitatory neurons
chr6:97030897:G:C	0.000713208	SNP	Excitatory neurons
chr6:97031616:T:A	0.000478717	SNP	Excitatory neurons
chr6:97047660:T:C	0.000784081	SNP	Excitatory neurons
chr6:97049286:A:G	0.000542676	SNP	Excitatory neurons
chr6:97050625:A:G	0.000410284	SNP	Excitatory neurons
chr20:45703659:T:G	5.79132e-05	SNP	Excitatory neurons
chr20:45791641:G:A	3.2379e-05	SNP	Excitatory neurons
chr20:45791998:G:A	1.41133e-05	SNP	Excitatory neurons
chr20:45794066:G:T	5.61003e-05	SNP	Excitatory neurons
chr20:45795204:C:A	4.18582e-05	SNP	Excitatory neurons
chr20:4222572:G:A	0.0067439	SNP	Excitatory neurons
chr20:4230793:T:C	0.000446863	SNP	Excitatory neurons
chr20:4236217:A:G	0.00183558	SNP	Excitatory neurons
chr20:4291757:A:C	0.00698735	SNP	Excitatory neurons
chr20:4296155:T:C	0.0101505	SNP	Excitatory neurons
chr19:18890984:G:T	0.00190495	SNP	Excitatory neurons
chr19:18892042:C:T	0.0020607	SNP	Excitatory neurons
chr19:18921828:T:C	0.00429791	SNP	Excitatory neurons
chr19:18930681:T:C	0.00343776	SNP	Excitatory neurons
chr19:18932440:T:C	0.000658471	SNP	Excitatory neurons
chr11:20406378:G:A	0.00197644	SNP	Excitatory neurons
chr11:20460553:C:G	0.00119618	SNP	Excitatory neurons
chr11:20462202:T:C	0.00271286	SNP	Excitatory neurons
chr11:20490668:A:T	0.00280236	SNP	Excitatory neurons
chr11:20513276:C:T	0.00102504	SNP	Excitatory neurons
chr11:86645382:G:C	0.00270451	SNP	Excitatory neurons
chr11:86646105:G:T	0.00188606	SNP	Excitatory neurons
chr11:86646595:C:T	0.00238343	SNP	Excitatory neurons
chr11:86650686:A:C	0.00211487	SNP	Excitatory neurons
chr11:86650775:G:A	0.000217112	SNP	Excitatory neurons
chr11:30314107:T:A	3.47679e-05	SNP	Excitatory neurons
chr11:30365480:G:A	0.000402754	SNP	Excitatory neurons
chr11:30369814:C:T	0.000776657	SNP	Excitatory neurons
chr11:30372811:G:T	0.000726339	SNP	Excitatory neurons
chr11:30373187:G:A	0.000674617	SNP	Excitatory neurons
chr4:165458208:G:A	0.0028542	SNP	Excitatory neurons
chr4:165458707:T:C	0.00437295	SNP	Excitatory neurons
chr4:165466624:T:C	0.000786471	SNP	Excitatory neurons
chr4:165469203:C:T	0.00276213	SNP	Excitatory neurons
chr4:165469365:C:T	0.000468538	SNP	Excitatory neurons
chr4:379653:G:A	2.24365e-05	SNP	Excitatory neurons
chr4:394725:A:C	0.00255921	SNP	Excitatory neurons
chr4:399047:A:G	0.00113334	SNP	Excitatory neurons
chr4:490110:A:G	0.00243998	SNP	Excitatory neurons
chr4:498130:G:A	0.00388896	SNP	Excitatory neurons
chr4:76276521:C:T	0.00300625	SNP	Excitatory neurons
chr4:76277312:G:A	0.002648	SNP	Excitatory neurons
chr4:76277413:G:A	0.00377311	SNP	Excitatory neurons
chr4:76277484:C:T	0.00454464	SNP	Excitatory neurons
chr4:76277833:C:T	0.00370371	SNP	Excitatory neurons
chr4:102997908:A:C	0.011006	SNP	Excitatory neurons
chr4:103021557:A:C	0.00158132	SNP	Excitatory neurons
chr4:103101145:A:T	0.00474878	SNP	Excitatory neurons
chr4:103125833:C:A	0.00782072	SNP	Excitatory neurons
chr4:103129823:G:T	0.00118329	SNP	Excitatory neurons
chr4:123177695:C:T	0.00451143	SNP	Excitatory neurons
chr4:123177909:G:T	0.00675959	SNP	Excitatory neurons
chr4:123181723:T:C	0.001545	SNP	Excitatory neurons
chr4:123191924:C:T	0.00671454	SNP	Excitatory neurons
chr4:123213812:T:G	0.00199353	SNP	Excitatory neurons
chr4:102624096:C:T	0.00874687	SNP	Excitatory neurons
chr4:102624170:A:G	0.00817693	SNP	Excitatory neurons
chr4:102624330:A:G	0.00414653	SNP	Excitatory neurons
chr4:102624640:A:G	0.00396717	SNP	Excitatory neurons
chr4:102624691:C:T	0.00071543	SNP	Excitatory neurons
chr22:28657704:C:G	0.00105399	SNP	Excitatory neurons
chr22:28774169:G:A	0.000301123	SNP	Excitatory neurons
chr22:28784774:G:T	0.000737457	SNP	Excitatory neurons
chr22:28827421:G:T	0.000348648	SNP	Excitatory neurons
chr22:28866555:C:T	0.00025575	SNP	Excitatory neurons
chr17:35497884:A:G	0.000511373	SNP	Excitatory neurons
chr17:35501014:C:T	0.000822174	SNP	Excitatory neurons
chr17:35505346:G:A	0.000882993	SNP	Excitatory neurons
chr17:35510884:A:C	0.00131972	SNP	Excitatory neurons
chr17:35513741:G:A	0.00100027	SNP	Excitatory neurons
chr17:31884997:A:G	0.00231161	SNP	Excitatory neurons
chr17:31888929:A:G	0.00146373	SNP	Excitatory neurons
chr17:31902883:T:C	0.00229936	SNP	Excitatory neurons
chr17:31965155:A:T	0.00386748	SNP	Excitatory neurons
chr17:31983363:C:T	0.00365784	SNP	Excitatory neurons
chr17:37405074:T:C	0.00304243	SNP	Excitatory neurons
chr17:37467882:G:C	0.00357347	SNP	Excitatory neurons
chr17:37472763:G:A	0.0021012	SNP	Excitatory neurons
chr17:37501494:A:G	0.00168759	SNP	Excitatory neurons
chr17:37504022:T:C	0.00648495	SNP	Excitatory neurons
chr17:37502902:G:A	0.000101307	SNP	Excitatory neurons
chr17:37522752:T:C	0.000243685	SNP	Excitatory neurons
chr17:37525826:T:C	3.62931e-05	SNP	Excitatory neurons
chr17:37533543:T:A	0.000138808	SNP	Excitatory neurons
chr17:37534709:T:C	4.86318e-05	SNP	Excitatory neurons
ENSG00000158773	0.0027538	TF	Excitatory neurons
ENSG00000125952	0.00288227	TF	Excitatory neurons
ENSG00000213523	0	TF	Excitatory neurons
ENSG00000172273	0.00107584	TF	Excitatory neurons
ENSG00000164037	0	TF	Excitatory neurons
ENSG00000144619	0	TF	Excitatory neurons
ENSG00000173404	0.00127747	TF	Excitatory neurons
ENSG00000122877	0.00250747	TF	Excitatory neurons
ENSG00000129194	0.000168743	TF	Excitatory neurons
ENSG00000111912	0	TF	Excitatory neurons
ENSG00000145375	0	TF	Excitatory neurons
ENSG00000143171	0.00868803	TF	Excitatory neurons
ENSG00000112658	0.00693357	TF	Excitatory neurons
ENSG00000102554	0.00125883	TF	Excitatory neurons
ENSG00000120837	0.00100171	TF	Excitatory neurons
ENSG00000090447	0.00715997	TF	Excitatory neurons
ENSG00000204977	0	TF	Excitatory neurons
ENSG00000185022	0.00787678	TF	Excitatory neurons
ENSG00000135625	0.0308194	TF	Excitatory neurons
ENSG00000105516	0.00568199	TF	Excitatory neurons
ENSG00000189157	0	TF	Excitatory neurons
ENSG00000205250	0.00270901	TF	Excitatory neurons
ENSG00000100146	0.00451127	TF	Excitatory neurons
ENSG00000151376	0	TF	Excitatory neurons
ENSG00000170370	0.00290612	TF	Excitatory neurons
ENSG00000111615	0	TF	Excitatory neurons
ENSG00000102974	0.000811682	TF	Excitatory neurons
ENSG00000157613	0.000749162	TF	Excitatory neurons
ENSG00000204304	0.000152696	TF	Excitatory neurons
ENSG00000134954	0.00287377	TF	Excitatory neurons
ENSG00000126746	0.00293293	TF	Excitatory neurons
ENSG00000124356	0	TF	Excitatory neurons
ENSG00000171873	0	TF	Excitatory neurons
ENSG00000125347	0.00903463	TF	Excitatory neurons
ENSG00000160685	0.0033855	TF	Excitatory neurons
ENSG00000129535	0.00125841	TF	Excitatory neurons
ENSG00000186350	0.00297346	TF	Excitatory neurons
ENSG00000169083	0.00617257	TF	Excitatory neurons
ENSG00000101096	0.00278591	TF	Excitatory neurons
ENSG00000175387	0.00135964	TF	Excitatory neurons
ENSG00000170345	0.0141998	TF	Excitatory neurons
ENSG00000141646	0.00299148	TF	Excitatory neurons
ENSG00000131931	0.00813629	TF	Excitatory neurons
ENSG00000136535	0.00835861	TF	Excitatory neurons
ENSG00000166478	0.0155433	TF	Excitatory neurons
ENSG00000197063	0.00579266	TF	Excitatory neurons
ENSG00000187676	0	TF	Excitatory neurons
ENSG00000134020	0	TF	Excitatory neurons
ENSG00000178996	0	TF	Excitatory neurons
ENSG00000099326	0.0047369	TF	Excitatory neurons
ENSG00000170265	0.00630351	TF	Excitatory neurons
ENSG00000180828	0.00045436	TF	Excitatory neurons
ENSG00000165030	0.00926588	TF	Excitatory neurons
ENSG00000196353	0	TF	Excitatory neurons
ENSG00000183060	0	TF	Excitatory neurons
ENSG00000126603	0.00205193	TF	Excitatory neurons
ENSG00000160199	0.00260724	TF	Excitatory neurons
ENSG00000119138	0.00304516	TF	Excitatory neurons
ENSG00000119689	0	TF	Excitatory neurons
ENSG00000152219	0	TF	Excitatory neurons
ENSG00000112309	0	TF	Excitatory neurons
ENSG00000151229	0	TF	Excitatory neurons
ENSG00000109320	0.00336146	TF	Excitatory neurons
ENSG00000123685	5.2891e-05	TF	Excitatory neurons
ENSG00000184271	0.000227837	TF	Excitatory neurons
ENSG00000152284	0.00656925	TF	Excitatory neurons
ENSG00000120690	0.00485206	TF	Excitatory neurons
ENSG00000245848	0.000347758	TF	Excitatory neurons
ENSG00000112561	8.04439e-05	TF	Excitatory neurons
ENSG00000215114	0	TF	Excitatory neurons
ENSG00000185551	0.00411886	TF	Excitatory neurons
ENSG00000138795	0.0108616	TF	Excitatory neurons
ENSG00000178573	0.0116435	TF	Excitatory neurons
ENSG00000125398	0.00145301	TF	Excitatory neurons
ENSG00000261678	0.000833544	TF	Excitatory neurons
ENSG00000185122	0.00329492	TF	Excitatory neurons
ENSG00000174332	0.0182833	TF	Excitatory neurons
ENSG00000148737	0.000493905	TF	Excitatory neurons
ENSG00000196767	0.000363168	TF	Excitatory neurons
ENSG00000182903	0	TF	Excitatory neurons
ENSG00000181690	0.00263855	TF	Excitatory neurons
ENSG00000155858	0	TF	Excitatory neurons
ENSG00000151702	0.00796783	TF	Excitatory neurons
ENSG00000124766	0.0224071	TF	Excitatory neurons
ENSG00000174485	0	TF	Excitatory neurons
ENSG00000166938	0	TF	Excitatory neurons
ENSG00000105669	0	TF	Excitatory neurons
ENSG00000186231	0	TF	Excitatory neurons
ENSG00000105698	0.00132044	TF	Excitatory neurons
ENSG00000184486	0.00190985	TF	Excitatory neurons
ENSG00000174446	0	TF	Excitatory neurons
ENSG00000126456	0.00391263	TF	Excitatory neurons
ENSG00000006194	0.00110121	TF	Excitatory neurons
ENSG00000139651	0.000846794	TF	Excitatory neurons
ENSG00000167182	0.00839145	TF	Excitatory neurons
ENSG00000136807	0	TF	Excitatory neurons
ENSG00000230124	0	TF	Excitatory neurons
ENSG00000125817	0.00508937	TF	Excitatory neurons
ENSG00000177485	3.53117e-05	TF	Excitatory neurons
ENSG00000197921	0.0251587	TF	Excitatory neurons
ENSG00000124813	0.00130899	TF	Excitatory neurons
ENSG00000169016	0.00135767	TF	Excitatory neurons
ENSG00000105866	0.0036874	TF	Excitatory neurons
ENSG00000100604	0	TF	Excitatory neurons
ENSG00000166949	0.000724548	TF	Excitatory neurons
ENSG00000130714	0	TF	Excitatory neurons
ENSG00000019549	0.00870568	TF	Excitatory neurons
ENSG00000178860	0.000577429	TF	Excitatory neurons
ENSG00000126790	0	TF	Excitatory neurons
ENSG00000164484	0	TF	Excitatory neurons
ENSG00000106772	0	TF	Excitatory neurons
ENSG00000139352	0.00847921	TF	Excitatory neurons
ENSG00000184481	0.00416642	TF	Excitatory neurons
ENSG00000128272	0.00180971	TF	Excitatory neurons
ENSG00000134121	0	TF	Excitatory neurons
ENSG00000136997	0.0048946	TF	Excitatory neurons
ENSG00000117707	0.0114643	TF	Excitatory neurons
ENSG00000171130	0	TF	Excitatory neurons
ENSG00000172216	0.00113234	TF	Excitatory neurons
ENSG00000153879	2.0536e-05	TF	Excitatory neurons
ENSG00000068323	0.00168522	TF	Excitatory neurons
ENSG00000140044	0.000723535	TF	Excitatory neurons
ENSG00000185158	0	TF	Excitatory neurons
ENSG00000139174	0	TF	Excitatory neurons
ENSG00000138031	0	TF	Excitatory neurons
ENSG00000278053	0	TF	Excitatory neurons
ENSG00000164609	0	TF	Excitatory neurons
ENSG00000143842	0.000758114	TF	Excitatory neurons
ENSG00000112242	0.0145509	TF	Excitatory neurons
ENSG00000137992	0	TF	Excitatory neurons
ENSG00000006125	0	TF	Excitatory neurons
ENSG00000101457	0	TF	Excitatory neurons
ENSG00000168310	0.00231684	TF	Excitatory neurons
ENSG00000172201	0.0098931	TF	Excitatory neurons
ENSG00000143390	0.00678913	TF	Excitatory neurons
ENSG00000164330	0.0133924	TF	Excitatory neurons
ENSG00000001167	0.0119477	TF	Excitatory neurons
ENSG00000188786	0.00787016	TF	Excitatory neurons
ENSG00000140009	0.00552985	TF	Excitatory neurons
ENSG00000109854	0	TF	Excitatory neurons
ENSG00000109472	0	TF	Excitatory neurons
ENSG00000115415	0.00147474	TF	Excitatory neurons
ENSG00000173153	0.000906518	TF	Excitatory neurons
ENSG00000066336	0.00345415	TF	Excitatory neurons
ENSG00000188906	0	TF	Excitatory neurons
ENSG00000106689	0.000163375	TF	Excitatory neurons
ENSG00000157470	0	TF	Excitatory neurons
ENSG00000163171	0	TF	Excitatory neurons
ENSG00000140382	0	TF	Excitatory neurons
ENSG00000198517	0.00632015	TF	Excitatory neurons
ENSG00000107175	0.000198733	TF	Excitatory neurons
ENSG00000136267	0	TF	Excitatory neurons
ENSG00000104856	0.000764808	TF	Excitatory neurons
ENSG00000102780	0	TF	Excitatory neurons
ENSG00000151893	0	TF	Excitatory neurons
ENSG00000162927	0	TF	Excitatory neurons
ENSG00000146007	0	TF	Excitatory neurons
ENSG00000172795	0	TF	Excitatory neurons
ENSG00000184828	0.00828737	TF	Excitatory neurons
ENSG00000153234	2.33892e-05	TF	Excitatory neurons
ENSG00000165379	0	TF	Excitatory neurons
ENSG00000100219	0.00219549	TF	Excitatory neurons
ENSG00000137273	0.00277824	TF	Excitatory neurons
ENSG00000185668	0.000859287	TF	Excitatory neurons
ENSG00000134248	0	TF	Excitatory neurons
ENSG00000177426	0.0193792	TF	Excitatory neurons
ENSG00000164683	0.000485003	TF	Excitatory neurons
ENSG00000131759	0.00385172	TF	Excitatory neurons
ENSG00000162924	0.00636816	TF	Excitatory neurons
ENSG00000120738	0.000452103	TF	Excitatory neurons
ENSG00000138778	0	TF	Excitatory neurons
ENSG00000163132	0.000764938	TF	Excitatory neurons
ENSG00000100811	0.000386806	TF	Excitatory neurons
ENSG00000079156	0	TF	Excitatory neurons
ENSG00000103642	0	TF	Excitatory neurons
ENSG00000154727	0.000114513	TF	Excitatory neurons
ENSG00000198612	0	TF	Excitatory neurons
ENSG00000152954	0	TF	Excitatory neurons
ENSG00000143870	0	TF	Excitatory neurons
ENSG00000152977	0.0130326	TF	Excitatory neurons
ENSG00000205927	0.00161397	TF	Excitatory neurons
ENSG00000164896	0	TF	Excitatory neurons
ENSG00000139410	0	TF	Excitatory neurons
ENSG00000126767	0.00423503	TF	Excitatory neurons
ENSG00000185697	0.000815892	TF	Excitatory neurons
ENSG00000071564	0.0117538	TF	Excitatory neurons
ENSG00000044115	0	TF	Excitatory neurons
ENSG00000275066	0	TF	Excitatory neurons
ENSG00000131408	0.00239977	TF	Excitatory neurons
ENSG00000185591	0.0140536	TF	Excitatory neurons
ENSG00000124782	0.0499566	TF	Excitatory neurons
ENSG00000084093	0.0459031	TF	Excitatory neurons
ENSG00000174963	0.0130121	TF	Excitatory neurons
ENSG00000009709	0.000298181	TF	Excitatory neurons
ENSG00000125740	0.0038766	TF	Excitatory neurons
ENSG00000101412	0.0171472	TF	Excitatory neurons
ENSG00000106976	0	TF	Excitatory neurons
ENSG00000182400	0	TF	Excitatory neurons
chr2:152521517:A:T	0.000251707	SNP	Inhibitory neurons
chr2:152524522:C:G	0.000657459	SNP	Inhibitory neurons
chr2:152541044:C:T	0.000749668	SNP	Inhibitory neurons
chr2:152541276:T:C	0.000426446	SNP	Inhibitory neurons
chr2:152544818:G:C	0.000357422	SNP	Inhibitory neurons
chr2:24856901:C:T	0.00330188	SNP	Inhibitory neurons
chr2:24859545:G:A	0.00146019	SNP	Inhibitory neurons
chr2:24878223:G:A	0.00169912	SNP	Inhibitory neurons
chr2:24904525:A:G	0.0052028	SNP	Inhibitory neurons
chr2:24906604:A:G	0.0022675	SNP	Inhibitory neurons
chr2:85174631:T:C	0.00546897	SNP	Inhibitory neurons
chr2:85206833:A:G	0.00312915	SNP	Inhibitory neurons
chr2:85283654:A:G	0.00450661	SNP	Inhibitory neurons
chr2:85285552:T:C	0.00523976	SNP	Inhibitory neurons
chr2:85285838:T:G	0.0117692	SNP	Inhibitory neurons
chr2:60927375:T:C	0.0004452	SNP	Inhibitory neurons
chr2:61017315:A:G	0.000372987	SNP	Inhibitory neurons
chr2:61029908:A:G	5.05765e-05	SNP	Inhibitory neurons
[truncated: 653 more rows]
