# Supplementary material for: DeepGAMI: deep biologically guided auxiliary learning for multimodal integration and imputation to improve genotype–phenotype prediction
Source: Genome Med. 2023 Oct 31;15:88. doi: 10.1186/s13073-023-01248-6 (PMC10617196; doi:10.1186/s13073-023-01248-6)
Supplement: Supplementary file 9 — Additional file 9. Prioritized cell-type transcription factors to genes and SNPs to gene links for schizophrenia. [file 13073_2023_1248_MOESM9_ESM.xlsx]

## Sheet: Sheet1
feat_id	TG	imp_score	feat_type	cell_type
ENSG00000187672	ENSG00000008513	0	TF_to_TG	Microglia
ENSG00000125952	ENSG00000008513	0	TF_to_TG	Microglia
ENSG00000101158	ENSG00000008513	0	TF_to_TG	Microglia
ENSG00000143995	ENSG00000008513	0	TF_to_TG	Microglia
ENSG00000172273	ENSG00000008513	0	TF_to_TG	Microglia
ENSG00000170581	ENSG00000008513	0	TF_to_TG	Microglia
ENSG00000123104	ENSG00000008513	0	TF_to_TG	Microglia
ENSG00000197958	ENSG00000008513	0	TF_to_TG	Microglia
ENSG00000178852	ENSG00000008513	0	TF_to_TG	Microglia
ENSG00000129194	ENSG00000008513	0	TF_to_TG	Microglia
ENSG00000106459	ENSG00000008513	0	TF_to_TG	Microglia
ENSG00000176165	ENSG00000008513	0	TF_to_TG	Microglia
ENSG00000117280	ENSG00000008513	0	TF_to_TG	Microglia
ENSG00000138760	ENSG00000008513	0	TF_to_TG	Microglia
ENSG00000107863	ENSG00000008513	0	TF_to_TG	Microglia
ENSG00000006468	ENSG00000008513	0	TF_to_TG	Microglia
ENSG00000067365	ENSG00000008513	0	TF_to_TG	Microglia
ENSG00000120837	ENSG00000008513	0	TF_to_TG	Microglia
ENSG00000111783	ENSG00000008513	0	TF_to_TG	Microglia
ENSG00000198242	ENSG00000008513	0	TF_to_TG	Microglia
ENSG00000108924	ENSG00000008513	0	TF_to_TG	Microglia
ENSG00000105516	ENSG00000008513	0	TF_to_TG	Microglia
ENSG00000152620	ENSG00000008513	0	TF_to_TG	Microglia
ENSG00000048342	ENSG00000008513	0	TF_to_TG	Microglia
ENSG00000205250	ENSG00000008513	0	TF_to_TG	Microglia
ENSG00000102910	ENSG00000008513	0	TF_to_TG	Microglia
ENSG00000177606	ENSG00000008513	0	TF_to_TG	Microglia
ENSG00000168610	ENSG00000008513	0	TF_to_TG	Microglia
ENSG00000100146	ENSG00000008513	0	TF_to_TG	Microglia
ENSG00000070444	ENSG00000008513	0	TF_to_TG	Microglia
ENSG00000187079	ENSG00000008513	0	TF_to_TG	Microglia
ENSG00000197965	ENSG00000008513	0	TF_to_TG	Microglia
ENSG00000102974	ENSG00000008513	0	TF_to_TG	Microglia
ENSG00000184221	ENSG00000008513	0	TF_to_TG	Microglia
ENSG00000198755	ENSG00000008513	0	TF_to_TG	Microglia
ENSG00000138600	ENSG00000008513	0	TF_to_TG	Microglia
ENSG00000126746	ENSG00000008513	0	TF_to_TG	Microglia
ENSG00000089101	ENSG00000008513	0	TF_to_TG	Microglia
ENSG00000118689	ENSG00000008513	0	TF_to_TG	Microglia
ENSG00000145919	ENSG00000008513	0	TF_to_TG	Microglia
ENSG00000148516	ENSG00000008513	0	TF_to_TG	Microglia
ENSG00000186350	ENSG00000008513	0	TF_to_TG	Microglia
ENSG00000101096	ENSG00000008513	0	TF_to_TG	Microglia
ENSG00000173039	ENSG00000008513	0	TF_to_TG	Microglia
ENSG00000005513	ENSG00000008513	0	TF_to_TG	Microglia
ENSG00000100345	ENSG00000008513	0	TF_to_TG	Microglia
ENSG00000116044	ENSG00000008513	0	TF_to_TG	Microglia
ENSG00000170345	ENSG00000008513	0	TF_to_TG	Microglia
ENSG00000133121	ENSG00000008513	0	TF_to_TG	Microglia
ENSG00000197063	ENSG00000008513	0	TF_to_TG	Microglia
ENSG00000143473	ENSG00000008513	0	TF_to_TG	Microglia
ENSG00000103066	ENSG00000008513	0	TF_to_TG	Microglia
ENSG00000167081	ENSG00000008513	0	TF_to_TG	Microglia
ENSG00000151623	ENSG00000008513	0	TF_to_TG	Microglia
ENSG00000158711	ENSG00000008513	0	TF_to_TG	Microglia
ENSG00000125388	ENSG00000008513	0	TF_to_TG	Microglia
ENSG00000148356	ENSG00000008513	0	TF_to_TG	Microglia
ENSG00000099326	ENSG00000008513	0	TF_to_TG	Microglia
ENSG00000129355	ENSG00000008513	0	TF_to_TG	Microglia
ENSG00000170265	ENSG00000008513	0	TF_to_TG	Microglia
ENSG00000080298	ENSG00000008513	0	TF_to_TG	Microglia
ENSG00000186951	ENSG00000008513	0	TF_to_TG	Microglia
ENSG00000134852	ENSG00000008513	0	TF_to_TG	Microglia
ENSG00000075426	ENSG00000008513	0	TF_to_TG	Microglia
ENSG00000077238	ENSG00000008513	0	TF_to_TG	Microglia
ENSG00000125037	ENSG00000008513	0	TF_to_TG	Microglia
ENSG00000114491	ENSG00000008513	0	TF_to_TG	Microglia
ENSG00000183060	ENSG00000008513	0	TF_to_TG	Microglia
ENSG00000147421	ENSG00000008513	0	TF_to_TG	Microglia
ENSG00000160199	ENSG00000008513	0	TF_to_TG	Microglia
ENSG00000119138	ENSG00000008513	0	TF_to_TG	Microglia
ENSG00000117000	ENSG00000008513	0	TF_to_TG	Microglia
ENSG00000198176	ENSG00000008513	0	TF_to_TG	Microglia
ENSG00000109320	ENSG00000008513	0	TF_to_TG	Microglia
ENSG00000172466	ENSG00000008513	0	TF_to_TG	Microglia
ENSG00000112182	ENSG00000008513	0	TF_to_TG	Microglia
ENSG00000140678	ENSG00000008513	0	TF_to_TG	Microglia
ENSG00000123685	ENSG00000008513	0	TF_to_TG	Microglia
ENSG00000135457	ENSG00000008513	0	TF_to_TG	Microglia
ENSG00000120690	ENSG00000008513	0	TF_to_TG	Microglia
ENSG00000245848	ENSG00000008513	0	TF_to_TG	Microglia
ENSG00000081189	ENSG00000008513	0	TF_to_TG	Microglia
ENSG00000116604	ENSG00000008513	0	TF_to_TG	Microglia
ENSG00000112561	ENSG00000008513	0	TF_to_TG	Microglia
ENSG00000100600	ENSG00000008513	0	TF_to_TG	Microglia
ENSG00000112304	ENSG00000008513	0	TF_to_TG	Microglia
ENSG00000213445	ENSG00000008513	0	TF_to_TG	Microglia
ENSG00000152527	ENSG00000008513	0	TF_to_TG	Microglia
ENSG00000178573	ENSG00000008513	0	TF_to_TG	Microglia
ENSG00000169499	ENSG00000008513	0	TF_to_TG	Microglia
ENSG00000125398	ENSG00000008513	0	TF_to_TG	Microglia
ENSG00000110435	ENSG00000008513	0	TF_to_TG	Microglia
ENSG00000261678	ENSG00000008513	0	TF_to_TG	Microglia
ENSG00000174332	ENSG00000008513	0	TF_to_TG	Microglia
ENSG00000179388	ENSG00000008513	0	TF_to_TG	Microglia
ENSG00000148737	ENSG00000008513	0	TF_to_TG	Microglia
ENSG00000124766	ENSG00000008513	0	TF_to_TG	Microglia
ENSG00000105419	ENSG00000008513	0	TF_to_TG	Microglia
ENSG00000111249	ENSG00000008513	0	TF_to_TG	Microglia
ENSG00000009950	ENSG00000008513	0	TF_to_TG	Microglia
ENSG00000105669	ENSG00000008513	0	TF_to_TG	Microglia
ENSG00000105698	ENSG00000008513	0	TF_to_TG	Microglia
ENSG00000184486	ENSG00000008513	0	TF_to_TG	Microglia
ENSG00000178951	ENSG00000008513	0	TF_to_TG	Microglia
ENSG00000137513	ENSG00000008513	0	TF_to_TG	Microglia
ENSG00000126456	ENSG00000008513	0	TF_to_TG	Microglia
ENSG00000006194	ENSG00000008513	0	TF_to_TG	Microglia
ENSG00000139651	ENSG00000008513	0	TF_to_TG	Microglia
ENSG00000167182	ENSG00000008513	0	TF_to_TG	Microglia
ENSG00000076356	ENSG00000008513	0	TF_to_TG	Microglia
ENSG00000161791	ENSG00000008513	0	TF_to_TG	Microglia
ENSG00000141510	ENSG00000008513	0	TF_to_TG	Microglia
ENSG00000131495	ENSG00000008513	0	TF_to_TG	Microglia
ENSG00000131238	ENSG00000008513	0	TF_to_TG	Microglia
ENSG00000111145	ENSG00000008513	0	TF_to_TG	Microglia
ENSG00000136144	ENSG00000008513	0	TF_to_TG	Microglia
ENSG00000096654	ENSG00000008513	0	TF_to_TG	Microglia
ENSG00000214595	ENSG00000008513	0	TF_to_TG	Microglia
ENSG00000169016	ENSG00000008513	0	TF_to_TG	Microglia
ENSG00000244405	ENSG00000008513	0	TF_to_TG	Microglia
ENSG00000105866	ENSG00000008513	0	TF_to_TG	Microglia
ENSG00000119684	ENSG00000008513	0	TF_to_TG	Microglia
ENSG00000248905	ENSG00000008513	0	TF_to_TG	Microglia
ENSG00000138029	ENSG00000008513	0	TF_to_TG	Microglia
ENSG00000166949	ENSG00000008513	0	TF_to_TG	Microglia
ENSG00000198963	ENSG00000008513	0	TF_to_TG	Microglia
ENSG00000171223	ENSG00000008513	0	TF_to_TG	Microglia
ENSG00000221955	ENSG00000008513	0	TF_to_TG	Microglia
ENSG00000087008	ENSG00000008513	0	TF_to_TG	Microglia
ENSG00000174197	ENSG00000008513	0	TF_to_TG	Microglia
ENSG00000009844	ENSG00000008513	0	TF_to_TG	Microglia
ENSG00000149231	ENSG00000008513	0	TF_to_TG	Microglia
ENSG00000141905	ENSG00000008513	0	TF_to_TG	Microglia
ENSG00000168228	ENSG00000008513	0	TF_to_TG	Microglia
ENSG00000128272	ENSG00000008513	0	TF_to_TG	Microglia
ENSG00000092439	ENSG00000008513	0	TF_to_TG	Microglia
ENSG00000100994	ENSG00000008513	0	TF_to_TG	Microglia
ENSG00000164916	ENSG00000008513	0	TF_to_TG	Microglia
ENSG00000133243	ENSG00000008513	0	TF_to_TG	Microglia
ENSG00000117707	ENSG00000008513	0	TF_to_TG	Microglia
ENSG00000172216	ENSG00000008513	0	TF_to_TG	Microglia
ENSG00000138495	ENSG00000008513	0	TF_to_TG	Microglia
ENSG00000145246	ENSG00000008513	0	TF_to_TG	Microglia
ENSG00000009413	ENSG00000008513	0	TF_to_TG	Microglia
ENSG00000165915	ENSG00000008513	0	TF_to_TG	Microglia
ENSG00000140044	ENSG00000008513	0	TF_to_TG	Microglia
ENSG00000068305	ENSG00000008513	0	TF_to_TG	Microglia
ENSG00000132170	ENSG00000008513	0	TF_to_TG	Microglia
ENSG00000134138	ENSG00000008513	0	TF_to_TG	Microglia
ENSG00000278053	ENSG00000008513	0	TF_to_TG	Microglia
ENSG00000214113	ENSG00000008513	0	TF_to_TG	Microglia
ENSG00000110076	ENSG00000008513	0	TF_to_TG	Microglia
ENSG00000113141	ENSG00000008513	0	TF_to_TG	Microglia
ENSG00000112242	ENSG00000008513	0	TF_to_TG	Microglia
ENSG00000129347	ENSG00000008513	0	TF_to_TG	Microglia
ENSG00000127220	ENSG00000008513	0	TF_to_TG	Microglia
ENSG00000145996	ENSG00000008513	0	TF_to_TG	Microglia
ENSG00000180822	ENSG00000008513	0	TF_to_TG	Microglia
ENSG00000168310	ENSG00000008513	0	TF_to_TG	Microglia
ENSG00000180354	ENSG00000008513	0	TF_to_TG	Microglia
ENSG00000172201	ENSG00000008513	0	TF_to_TG	Microglia
ENSG00000001167	ENSG00000008513	0	TF_to_TG	Microglia
ENSG00000008441	ENSG00000008513	0	TF_to_TG	Microglia
ENSG00000257923	ENSG00000008513	0	TF_to_TG	Microglia
ENSG00000112110	ENSG00000008513	0	TF_to_TG	Microglia
ENSG00000139083	ENSG00000008513	0	TF_to_TG	Microglia
ENSG00000154122	ENSG00000008513	0	TF_to_TG	Microglia
ENSG00000075391	ENSG00000008513	0	TF_to_TG	Microglia
ENSG00000169926	ENSG00000008513	0	TF_to_TG	Microglia
ENSG00000172262	ENSG00000008513	0	TF_to_TG	Microglia
ENSG00000204231	ENSG00000008513	0	TF_to_TG	Microglia
ENSG00000104613	ENSG00000008513	0	TF_to_TG	Microglia
ENSG00000177082	ENSG00000008513	0	TF_to_TG	Microglia
ENSG00000140009	ENSG00000008513	0	TF_to_TG	Microglia
ENSG00000112763	ENSG00000008513	0	TF_to_TG	Microglia
ENSG00000156587	ENSG00000008513	0	TF_to_TG	Microglia
ENSG00000039319	ENSG00000008513	0	TF_to_TG	Microglia
ENSG00000173153	ENSG00000008513	0	TF_to_TG	Microglia
ENSG00000066336	ENSG00000008513	0	TF_to_TG	Microglia
ENSG00000119950	ENSG00000008513	0	TF_to_TG	Microglia
ENSG00000091164	ENSG00000008513	0	TF_to_TG	Microglia
ENSG00000133056	ENSG00000008513	0	TF_to_TG	Microglia
ENSG00000237765	ENSG00000008513	0	TF_to_TG	Microglia
ENSG00000100997	ENSG00000008513	0	TF_to_TG	Microglia
ENSG00000107175	ENSG00000008513	0	TF_to_TG	Microglia
ENSG00000175745	ENSG00000008513	0	TF_to_TG	Microglia
ENSG00000162927	ENSG00000008513	0	TF_to_TG	Microglia
ENSG00000146007	ENSG00000008513	0	TF_to_TG	Microglia
ENSG00000153234	ENSG00000008513	0	TF_to_TG	Microglia
ENSG00000130522	ENSG00000008513	0	TF_to_TG	Microglia
ENSG00000114902	ENSG00000008513	0	TF_to_TG	Microglia
ENSG00000153107	ENSG00000008513	0	TF_to_TG	Microglia
ENSG00000100219	ENSG00000008513	0	TF_to_TG	Microglia
ENSG00000121964	ENSG00000008513	0	TF_to_TG	Microglia
ENSG00000120438	ENSG00000008513	0	TF_to_TG	Microglia
ENSG00000008513	ENSG00000008513	0	TF_to_TG	Microglia
ENSG00000134248	ENSG00000008513	0	TF_to_TG	Microglia
ENSG00000086232	ENSG00000008513	0	TF_to_TG	Microglia
ENSG00000185630	ENSG00000008513	0	TF_to_TG	Microglia
ENSG00000120738	ENSG00000008513	0	TF_to_TG	Microglia
ENSG00000141568	ENSG00000008513	0	TF_to_TG	Microglia
ENSG00000141295	ENSG00000008513	0	TF_to_TG	Microglia
ENSG00000100811	ENSG00000008513	0	TF_to_TG	Microglia
ENSG00000065882	ENSG00000008513	0	TF_to_TG	Microglia
ENSG00000167995	ENSG00000008513	0	TF_to_TG	Microglia
ENSG00000154727	ENSG00000008513	0	TF_to_TG	Microglia
ENSG00000072736	ENSG00000008513	0	TF_to_TG	Microglia
ENSG00000152778	ENSG00000008513	0	TF_to_TG	Microglia
ENSG00000152977	ENSG00000008513	0	TF_to_TG	Microglia
ENSG00000205927	ENSG00000008513	0	TF_to_TG	Microglia
ENSG00000153208	ENSG00000008513	0	TF_to_TG	Microglia
ENSG00000254999	ENSG00000008513	0	TF_to_TG	Microglia
ENSG00000126767	ENSG00000008513	0	TF_to_TG	Microglia
ENSG00000219481	ENSG00000008513	0	TF_to_TG	Microglia
ENSG00000179456	ENSG00000008513	0	TF_to_TG	Microglia
ENSG00000106536	ENSG00000008513	0	TF_to_TG	Microglia
ENSG00000137266	ENSG00000008513	0	TF_to_TG	Microglia
ENSG00000106686	ENSG00000008513	0	TF_to_TG	Microglia
ENSG00000103540	ENSG00000008513	0	TF_to_TG	Microglia
ENSG00000108788	ENSG00000008513	0	TF_to_TG	Microglia
ENSG00000132842	ENSG00000008513	0	TF_to_TG	Microglia
ENSG00000162599	ENSG00000008513	0	TF_to_TG	Microglia
ENSG00000071564	ENSG00000008513	0	TF_to_TG	Microglia
ENSG00000165495	ENSG00000008513	0	TF_to_TG	Microglia
ENSG00000131408	ENSG00000008513	0	TF_to_TG	Microglia
ENSG00000185591	ENSG00000008513	0	TF_to_TG	Microglia
ENSG00000124782	ENSG00000008513	0	TF_to_TG	Microglia
ENSG00000084093	ENSG00000008513	0	TF_to_TG	Microglia
ENSG00000123358	ENSG00000008513	0	TF_to_TG	Microglia
ENSG00000196704	ENSG00000008513	0	TF_to_TG	Microglia
ENSG00000102878	ENSG00000008513	0	TF_to_TG	Microglia
ENSG00000187672	ENSG00000009413	0	TF_to_TG	Microglia
ENSG00000125952	ENSG00000009413	0	TF_to_TG	Microglia
ENSG00000101158	ENSG00000009413	0	TF_to_TG	Microglia
ENSG00000143995	ENSG00000009413	0	TF_to_TG	Microglia
ENSG00000172273	ENSG00000009413	0	TF_to_TG	Microglia
ENSG00000170581	ENSG00000009413	0	TF_to_TG	Microglia
ENSG00000123104	ENSG00000009413	0	TF_to_TG	Microglia
ENSG00000197958	ENSG00000009413	0	TF_to_TG	Microglia
ENSG00000178852	ENSG00000009413	0	TF_to_TG	Microglia
ENSG00000129194	ENSG00000009413	0	TF_to_TG	Microglia
ENSG00000106459	ENSG00000009413	0	TF_to_TG	Microglia
ENSG00000176165	ENSG00000009413	0	TF_to_TG	Microglia
ENSG00000117280	ENSG00000009413	0	TF_to_TG	Microglia
ENSG00000138760	ENSG00000009413	0	TF_to_TG	Microglia
ENSG00000107863	ENSG00000009413	0	TF_to_TG	Microglia
ENSG00000006468	ENSG00000009413	0	TF_to_TG	Microglia
ENSG00000067365	ENSG00000009413	0	TF_to_TG	Microglia
ENSG00000120837	ENSG00000009413	0	TF_to_TG	Microglia
ENSG00000111783	ENSG00000009413	0	TF_to_TG	Microglia
ENSG00000198242	ENSG00000009413	0	TF_to_TG	Microglia
ENSG00000108924	ENSG00000009413	0	TF_to_TG	Microglia
ENSG00000105516	ENSG00000009413	0	TF_to_TG	Microglia
ENSG00000152620	ENSG00000009413	0	TF_to_TG	Microglia
ENSG00000048342	ENSG00000009413	0	TF_to_TG	Microglia
ENSG00000205250	ENSG00000009413	0	TF_to_TG	Microglia
ENSG00000102910	ENSG00000009413	0	TF_to_TG	Microglia
ENSG00000177606	ENSG00000009413	0	TF_to_TG	Microglia
ENSG00000168610	ENSG00000009413	0	TF_to_TG	Microglia
ENSG00000100146	ENSG00000009413	0	TF_to_TG	Microglia
ENSG00000070444	ENSG00000009413	0	TF_to_TG	Microglia
ENSG00000187079	ENSG00000009413	0	TF_to_TG	Microglia
ENSG00000197965	ENSG00000009413	0	TF_to_TG	Microglia
ENSG00000102974	ENSG00000009413	0	TF_to_TG	Microglia
ENSG00000184221	ENSG00000009413	0	TF_to_TG	Microglia
ENSG00000198755	ENSG00000009413	0	TF_to_TG	Microglia
ENSG00000138600	ENSG00000009413	0	TF_to_TG	Microglia
ENSG00000126746	ENSG00000009413	0	TF_to_TG	Microglia
ENSG00000089101	ENSG00000009413	0	TF_to_TG	Microglia
ENSG00000118689	ENSG00000009413	0	TF_to_TG	Microglia
ENSG00000145919	ENSG00000009413	0	TF_to_TG	Microglia
ENSG00000148516	ENSG00000009413	0	TF_to_TG	Microglia
ENSG00000186350	ENSG00000009413	0	TF_to_TG	Microglia
ENSG00000101096	ENSG00000009413	0	TF_to_TG	Microglia
ENSG00000173039	ENSG00000009413	0	TF_to_TG	Microglia
ENSG00000005513	ENSG00000009413	0	TF_to_TG	Microglia
ENSG00000100345	ENSG00000009413	0	TF_to_TG	Microglia
ENSG00000116044	ENSG00000009413	0	TF_to_TG	Microglia
ENSG00000170345	ENSG00000009413	0	TF_to_TG	Microglia
ENSG00000133121	ENSG00000009413	0	TF_to_TG	Microglia
ENSG00000197063	ENSG00000009413	0	TF_to_TG	Microglia
ENSG00000143473	ENSG00000009413	0	TF_to_TG	Microglia
ENSG00000103066	ENSG00000009413	0	TF_to_TG	Microglia
ENSG00000167081	ENSG00000009413	0	TF_to_TG	Microglia
ENSG00000151623	ENSG00000009413	0	TF_to_TG	Microglia
ENSG00000158711	ENSG00000009413	0	TF_to_TG	Microglia
ENSG00000125388	ENSG00000009413	0	TF_to_TG	Microglia
ENSG00000148356	ENSG00000009413	0	TF_to_TG	Microglia
ENSG00000099326	ENSG00000009413	0	TF_to_TG	Microglia
ENSG00000129355	ENSG00000009413	0	TF_to_TG	Microglia
ENSG00000170265	ENSG00000009413	0	TF_to_TG	Microglia
ENSG00000080298	ENSG00000009413	0	TF_to_TG	Microglia
ENSG00000186951	ENSG00000009413	0	TF_to_TG	Microglia
ENSG00000134852	ENSG00000009413	0	TF_to_TG	Microglia
ENSG00000075426	ENSG00000009413	0	TF_to_TG	Microglia
ENSG00000077238	ENSG00000009413	0	TF_to_TG	Microglia
ENSG00000125037	ENSG00000009413	0	TF_to_TG	Microglia
ENSG00000114491	ENSG00000009413	0	TF_to_TG	Microglia
ENSG00000183060	ENSG00000009413	0	TF_to_TG	Microglia
ENSG00000147421	ENSG00000009413	0	TF_to_TG	Microglia
ENSG00000160199	ENSG00000009413	0	TF_to_TG	Microglia
ENSG00000119138	ENSG00000009413	0	TF_to_TG	Microglia
ENSG00000117000	ENSG00000009413	0	TF_to_TG	Microglia
ENSG00000198176	ENSG00000009413	0	TF_to_TG	Microglia
ENSG00000109320	ENSG00000009413	0	TF_to_TG	Microglia
ENSG00000172466	ENSG00000009413	0	TF_to_TG	Microglia
ENSG00000112182	ENSG00000009413	0	TF_to_TG	Microglia
ENSG00000140678	ENSG00000009413	0	TF_to_TG	Microglia
ENSG00000123685	ENSG00000009413	0	TF_to_TG	Microglia
ENSG00000135457	ENSG00000009413	0	TF_to_TG	Microglia
ENSG00000120690	ENSG00000009413	0	TF_to_TG	Microglia
ENSG00000245848	ENSG00000009413	0	TF_to_TG	Microglia
ENSG00000081189	ENSG00000009413	0	TF_to_TG	Microglia
ENSG00000116604	ENSG00000009413	0	TF_to_TG	Microglia
ENSG00000112561	ENSG00000009413	0	TF_to_TG	Microglia
ENSG00000100600	ENSG00000009413	0	TF_to_TG	Microglia
ENSG00000112304	ENSG00000009413	0	TF_to_TG	Microglia
ENSG00000213445	ENSG00000009413	0	TF_to_TG	Microglia
ENSG00000152527	ENSG00000009413	0	TF_to_TG	Microglia
ENSG00000178573	ENSG00000009413	0	TF_to_TG	Microglia
ENSG00000169499	ENSG00000009413	0	TF_to_TG	Microglia
ENSG00000125398	ENSG00000009413	0	TF_to_TG	Microglia
ENSG00000110435	ENSG00000009413	0	TF_to_TG	Microglia
ENSG00000261678	ENSG00000009413	0	TF_to_TG	Microglia
ENSG00000174332	ENSG00000009413	0	TF_to_TG	Microglia
ENSG00000179388	ENSG00000009413	0	TF_to_TG	Microglia
ENSG00000148737	ENSG00000009413	0	TF_to_TG	Microglia
ENSG00000124766	ENSG00000009413	0	TF_to_TG	Microglia
ENSG00000105419	ENSG00000009413	0	TF_to_TG	Microglia
ENSG00000111249	ENSG00000009413	0	TF_to_TG	Microglia
ENSG00000009950	ENSG00000009413	0	TF_to_TG	Microglia
ENSG00000105669	ENSG00000009413	0	TF_to_TG	Microglia
ENSG00000105698	ENSG00000009413	0	TF_to_TG	Microglia
ENSG00000184486	ENSG00000009413	0	TF_to_TG	Microglia
ENSG00000178951	ENSG00000009413	0	TF_to_TG	Microglia
ENSG00000137513	ENSG00000009413	0	TF_to_TG	Microglia
ENSG00000126456	ENSG00000009413	0	TF_to_TG	Microglia
ENSG00000006194	ENSG00000009413	0	TF_to_TG	Microglia
ENSG00000139651	ENSG00000009413	0	TF_to_TG	Microglia
ENSG00000167182	ENSG00000009413	0	TF_to_TG	Microglia
ENSG00000076356	ENSG00000009413	0	TF_to_TG	Microglia
ENSG00000161791	ENSG00000009413	0	TF_to_TG	Microglia
ENSG00000141510	ENSG00000009413	0	TF_to_TG	Microglia
ENSG00000131495	ENSG00000009413	0	TF_to_TG	Microglia
ENSG00000131238	ENSG00000009413	0	TF_to_TG	Microglia
ENSG00000111145	ENSG00000009413	0	TF_to_TG	Microglia
ENSG00000136144	ENSG00000009413	0	TF_to_TG	Microglia
ENSG00000096654	ENSG00000009413	0	TF_to_TG	Microglia
ENSG00000214595	ENSG00000009413	0	TF_to_TG	Microglia
ENSG00000169016	ENSG00000009413	0	TF_to_TG	Microglia
ENSG00000244405	ENSG00000009413	0	TF_to_TG	Microglia
ENSG00000105866	ENSG00000009413	0	TF_to_TG	Microglia
ENSG00000119684	ENSG00000009413	0	TF_to_TG	Microglia
ENSG00000248905	ENSG00000009413	0	TF_to_TG	Microglia
ENSG00000138029	ENSG00000009413	0	TF_to_TG	Microglia
ENSG00000166949	ENSG00000009413	0	TF_to_TG	Microglia
ENSG00000198963	ENSG00000009413	0	TF_to_TG	Microglia
ENSG00000171223	ENSG00000009413	0	TF_to_TG	Microglia
ENSG00000221955	ENSG00000009413	0	TF_to_TG	Microglia
ENSG00000087008	ENSG00000009413	0	TF_to_TG	Microglia
ENSG00000174197	ENSG00000009413	0	TF_to_TG	Microglia
ENSG00000009844	ENSG00000009413	0	TF_to_TG	Microglia
ENSG00000149231	ENSG00000009413	0	TF_to_TG	Microglia
ENSG00000141905	ENSG00000009413	0	TF_to_TG	Microglia
ENSG00000168228	ENSG00000009413	0	TF_to_TG	Microglia
ENSG00000128272	ENSG00000009413	0	TF_to_TG	Microglia
ENSG00000092439	ENSG00000009413	0	TF_to_TG	Microglia
ENSG00000100994	ENSG00000009413	0	TF_to_TG	Microglia
ENSG00000164916	ENSG00000009413	0	TF_to_TG	Microglia
ENSG00000133243	ENSG00000009413	0	TF_to_TG	Microglia
ENSG00000117707	ENSG00000009413	0	TF_to_TG	Microglia
ENSG00000172216	ENSG00000009413	0	TF_to_TG	Microglia
ENSG00000138495	ENSG00000009413	0	TF_to_TG	Microglia
ENSG00000145246	ENSG00000009413	0	TF_to_TG	Microglia
ENSG00000009413	ENSG00000009413	0	TF_to_TG	Microglia
ENSG00000165915	ENSG00000009413	0	TF_to_TG	Microglia
ENSG00000140044	ENSG00000009413	0	TF_to_TG	Microglia
ENSG00000068305	ENSG00000009413	0	TF_to_TG	Microglia
ENSG00000132170	ENSG00000009413	0	TF_to_TG	Microglia
ENSG00000134138	ENSG00000009413	0	TF_to_TG	Microglia
ENSG00000278053	ENSG00000009413	0	TF_to_TG	Microglia
ENSG00000214113	ENSG00000009413	0	TF_to_TG	Microglia
ENSG00000110076	ENSG00000009413	0	TF_to_TG	Microglia
ENSG00000113141	ENSG00000009413	0	TF_to_TG	Microglia
ENSG00000112242	ENSG00000009413	0	TF_to_TG	Microglia
ENSG00000129347	ENSG00000009413	0	TF_to_TG	Microglia
ENSG00000127220	ENSG00000009413	0	TF_to_TG	Microglia
ENSG00000145996	ENSG00000009413	0	TF_to_TG	Microglia
ENSG00000180822	ENSG00000009413	0	TF_to_TG	Microglia
ENSG00000168310	ENSG00000009413	0	TF_to_TG	Microglia
ENSG00000180354	ENSG00000009413	0	TF_to_TG	Microglia
ENSG00000172201	ENSG00000009413	0	TF_to_TG	Microglia
ENSG00000001167	ENSG00000009413	0	TF_to_TG	Microglia
ENSG00000008441	ENSG00000009413	0	TF_to_TG	Microglia
ENSG00000257923	ENSG00000009413	0	TF_to_TG	Microglia
ENSG00000112110	ENSG00000009413	0	TF_to_TG	Microglia
ENSG00000139083	ENSG00000009413	0	TF_to_TG	Microglia
ENSG00000154122	ENSG00000009413	0	TF_to_TG	Microglia
ENSG00000075391	ENSG00000009413	0	TF_to_TG	Microglia
ENSG00000169926	ENSG00000009413	0	TF_to_TG	Microglia
ENSG00000172262	ENSG00000009413	0	TF_to_TG	Microglia
ENSG00000204231	ENSG00000009413	0	TF_to_TG	Microglia
ENSG00000104613	ENSG00000009413	0	TF_to_TG	Microglia
ENSG00000177082	ENSG00000009413	0	TF_to_TG	Microglia
ENSG00000140009	ENSG00000009413	0	TF_to_TG	Microglia
ENSG00000112763	ENSG00000009413	0	TF_to_TG	Microglia
ENSG00000156587	ENSG00000009413	0	TF_to_TG	Microglia
ENSG00000039319	ENSG00000009413	0	TF_to_TG	Microglia
ENSG00000173153	ENSG00000009413	0	TF_to_TG	Microglia
ENSG00000066336	ENSG00000009413	0	TF_to_TG	Microglia
ENSG00000119950	ENSG00000009413	0	TF_to_TG	Microglia
ENSG00000091164	ENSG00000009413	0	TF_to_TG	Microglia
ENSG00000133056	ENSG00000009413	0	TF_to_TG	Microglia
ENSG00000237765	ENSG00000009413	0	TF_to_TG	Microglia
ENSG00000100997	ENSG00000009413	0	TF_to_TG	Microglia
ENSG00000107175	ENSG00000009413	0	TF_to_TG	Microglia
ENSG00000175745	ENSG00000009413	0	TF_to_TG	Microglia
ENSG00000162927	ENSG00000009413	0	TF_to_TG	Microglia
ENSG00000146007	ENSG00000009413	0	TF_to_TG	Microglia
ENSG00000153234	ENSG00000009413	0	TF_to_TG	Microglia
ENSG00000130522	ENSG00000009413	0	TF_to_TG	Microglia
ENSG00000114902	ENSG00000009413	0	TF_to_TG	Microglia
ENSG00000153107	ENSG00000009413	0	TF_to_TG	Microglia
ENSG00000100219	ENSG00000009413	0	TF_to_TG	Microglia
ENSG00000121964	ENSG00000009413	0	TF_to_TG	Microglia
ENSG00000120438	ENSG00000009413	0	TF_to_TG	Microglia
ENSG00000008513	ENSG00000009413	0	TF_to_TG	Microglia
ENSG00000134248	ENSG00000009413	0	TF_to_TG	Microglia
ENSG00000086232	ENSG00000009413	0	TF_to_TG	Microglia
ENSG00000185630	ENSG00000009413	0	TF_to_TG	Microglia
ENSG00000120738	ENSG00000009413	0	TF_to_TG	Microglia
ENSG00000141568	ENSG00000009413	0	TF_to_TG	Microglia
ENSG00000141295	ENSG00000009413	0	TF_to_TG	Microglia
ENSG00000100811	ENSG00000009413	0	TF_to_TG	Microglia
ENSG00000065882	ENSG00000009413	0	TF_to_TG	Microglia
ENSG00000167995	ENSG00000009413	0	TF_to_TG	Microglia
ENSG00000154727	ENSG00000009413	0	TF_to_TG	Microglia
ENSG00000072736	ENSG00000009413	0	TF_to_TG	Microglia
ENSG00000152778	ENSG00000009413	0	TF_to_TG	Microglia
ENSG00000152977	ENSG00000009413	0	TF_to_TG	Microglia
ENSG00000205927	ENSG00000009413	0	TF_to_TG	Microglia
ENSG00000153208	ENSG00000009413	0	TF_to_TG	Microglia
ENSG00000254999	ENSG00000009413	0	TF_to_TG	Microglia
ENSG00000126767	ENSG00000009413	0	TF_to_TG	Microglia
ENSG00000219481	ENSG00000009413	0	TF_to_TG	Microglia
ENSG00000179456	ENSG00000009413	0	TF_to_TG	Microglia
ENSG00000106536	ENSG00000009413	0	TF_to_TG	Microglia
ENSG00000137266	ENSG00000009413	0	TF_to_TG	Microglia
ENSG00000106686	ENSG00000009413	0	TF_to_TG	Microglia
ENSG00000103540	ENSG00000009413	0	TF_to_TG	Microglia
ENSG00000108788	ENSG00000009413	0	TF_to_TG	Microglia
ENSG00000132842	ENSG00000009413	0	TF_to_TG	Microglia
ENSG00000162599	ENSG00000009413	0	TF_to_TG	Microglia
ENSG00000071564	ENSG00000009413	0	TF_to_TG	Microglia
ENSG00000165495	ENSG00000009413	0	TF_to_TG	Microglia
ENSG00000131408	ENSG00000009413	0	TF_to_TG	Microglia
ENSG00000185591	ENSG00000009413	0	TF_to_TG	Microglia
ENSG00000124782	ENSG00000009413	0	TF_to_TG	Microglia
ENSG00000084093	ENSG00000009413	0	TF_to_TG	Microglia
ENSG00000123358	ENSG00000009413	0	TF_to_TG	Microglia
ENSG00000196704	ENSG00000009413	0	TF_to_TG	Microglia
ENSG00000102878	ENSG00000009413	0	TF_to_TG	Microglia
ENSG00000187672	ENSG00000009844	0	TF_to_TG	Microglia
ENSG00000125952	ENSG00000009844	0	TF_to_TG	Microglia
ENSG00000101158	ENSG00000009844	0	TF_to_TG	Microglia
ENSG00000143995	ENSG00000009844	0	TF_to_TG	Microglia
ENSG00000172273	ENSG00000009844	0	TF_to_TG	Microglia
ENSG00000170581	ENSG00000009844	0	TF_to_TG	Microglia
ENSG00000123104	ENSG00000009844	0	TF_to_TG	Microglia
ENSG00000197958	ENSG00000009844	0	TF_to_TG	Microglia
ENSG00000178852	ENSG00000009844	0	TF_to_TG	Microglia
ENSG00000129194	ENSG00000009844	0	TF_to_TG	Microglia
ENSG00000106459	ENSG00000009844	0	TF_to_TG	Microglia
ENSG00000176165	ENSG00000009844	0	TF_to_TG	Microglia
ENSG00000117280	ENSG00000009844	0	TF_to_TG	Microglia
ENSG00000138760	ENSG00000009844	0	TF_to_TG	Microglia
ENSG00000107863	ENSG00000009844	0	TF_to_TG	Microglia
ENSG00000006468	ENSG00000009844	0	TF_to_TG	Microglia
ENSG00000067365	ENSG00000009844	0	TF_to_TG	Microglia
ENSG00000120837	ENSG00000009844	0	TF_to_TG	Microglia
ENSG00000111783	ENSG00000009844	0	TF_to_TG	Microglia
ENSG00000198242	ENSG00000009844	0	TF_to_TG	Microglia
ENSG00000108924	ENSG00000009844	0	TF_to_TG	Microglia
ENSG00000105516	ENSG00000009844	0	TF_to_TG	Microglia
ENSG00000152620	ENSG00000009844	0	TF_to_TG	Microglia
ENSG00000048342	ENSG00000009844	0	TF_to_TG	Microglia
ENSG00000205250	ENSG00000009844	0	TF_to_TG	Microglia
ENSG00000102910	ENSG00000009844	0	TF_to_TG	Microglia
ENSG00000177606	ENSG00000009844	0	TF_to_TG	Microglia
ENSG00000168610	ENSG00000009844	0	TF_to_TG	Microglia
ENSG00000100146	ENSG00000009844	0	TF_to_TG	Microglia
ENSG00000070444	ENSG00000009844	0	TF_to_TG	Microglia
ENSG00000187079	ENSG00000009844	0	TF_to_TG	Microglia
ENSG00000197965	ENSG00000009844	0	TF_to_TG	Microglia
ENSG00000102974	ENSG00000009844	0	TF_to_TG	Microglia
ENSG00000184221	ENSG00000009844	0	TF_to_TG	Microglia
ENSG00000198755	ENSG00000009844	0	TF_to_TG	Microglia
ENSG00000138600	ENSG00000009844	0	TF_to_TG	Microglia
ENSG00000126746	ENSG00000009844	0	TF_to_TG	Microglia
ENSG00000089101	ENSG00000009844	0	TF_to_TG	Microglia
ENSG00000118689	ENSG00000009844	0	TF_to_TG	Microglia
ENSG00000145919	ENSG00000009844	0	TF_to_TG	Microglia
ENSG00000148516	ENSG00000009844	0	TF_to_TG	Microglia
ENSG00000186350	ENSG00000009844	0	TF_to_TG	Microglia
ENSG00000101096	ENSG00000009844	0	TF_to_TG	Microglia
ENSG00000173039	ENSG00000009844	0	TF_to_TG	Microglia
ENSG00000005513	ENSG00000009844	0	TF_to_TG	Microglia
ENSG00000100345	ENSG00000009844	0	TF_to_TG	Microglia
ENSG00000116044	ENSG00000009844	0	TF_to_TG	Microglia
ENSG00000170345	ENSG00000009844	0	TF_to_TG	Microglia
ENSG00000133121	ENSG00000009844	0	TF_to_TG	Microglia
ENSG00000197063	ENSG00000009844	0	TF_to_TG	Microglia
ENSG00000143473	ENSG00000009844	0	TF_to_TG	Microglia
ENSG00000103066	ENSG00000009844	0	TF_to_TG	Microglia
ENSG00000167081	ENSG00000009844	0	TF_to_TG	Microglia
ENSG00000151623	ENSG00000009844	0	TF_to_TG	Microglia
ENSG00000158711	ENSG00000009844	0	TF_to_TG	Microglia
ENSG00000125388	ENSG00000009844	0	TF_to_TG	Microglia
ENSG00000148356	ENSG00000009844	0	TF_to_TG	Microglia
ENSG00000099326	ENSG00000009844	0	TF_to_TG	Microglia
ENSG00000129355	ENSG00000009844	0	TF_to_TG	Microglia
ENSG00000170265	ENSG00000009844	0	TF_to_TG	Microglia
ENSG00000080298	ENSG00000009844	0	TF_to_TG	Microglia
ENSG00000186951	ENSG00000009844	0	TF_to_TG	Microglia
ENSG00000134852	ENSG00000009844	0	TF_to_TG	Microglia
ENSG00000075426	ENSG00000009844	0	TF_to_TG	Microglia
ENSG00000077238	ENSG00000009844	0	TF_to_TG	Microglia
ENSG00000125037	ENSG00000009844	0	TF_to_TG	Microglia
ENSG00000114491	ENSG00000009844	0	TF_to_TG	Microglia
ENSG00000183060	ENSG00000009844	0	TF_to_TG	Microglia
ENSG00000147421	ENSG00000009844	0	TF_to_TG	Microglia
ENSG00000160199	ENSG00000009844	0	TF_to_TG	Microglia
ENSG00000119138	ENSG00000009844	0	TF_to_TG	Microglia
ENSG00000117000	ENSG00000009844	0	TF_to_TG	Microglia
ENSG00000198176	ENSG00000009844	0	TF_to_TG	Microglia
ENSG00000109320	ENSG00000009844	0	TF_to_TG	Microglia
ENSG00000172466	ENSG00000009844	0	TF_to_TG	Microglia
ENSG00000112182	ENSG00000009844	0	TF_to_TG	Microglia
ENSG00000140678	ENSG00000009844	0	TF_to_TG	Microglia
ENSG00000123685	ENSG00000009844	0	TF_to_TG	Microglia
ENSG00000135457	ENSG00000009844	0	TF_to_TG	Microglia
ENSG00000120690	ENSG00000009844	0	TF_to_TG	Microglia
ENSG00000245848	ENSG00000009844	0	TF_to_TG	Microglia
ENSG00000081189	ENSG00000009844	0	TF_to_TG	Microglia
ENSG00000116604	ENSG00000009844	0	TF_to_TG	Microglia
ENSG00000112561	ENSG00000009844	0	TF_to_TG	Microglia
ENSG00000100600	ENSG00000009844	0	TF_to_TG	Microglia
ENSG00000112304	ENSG00000009844	0	TF_to_TG	Microglia
ENSG00000213445	ENSG00000009844	0	TF_to_TG	Microglia
ENSG00000152527	ENSG00000009844	0	TF_to_TG	Microglia
ENSG00000178573	ENSG00000009844	0	TF_to_TG	Microglia
ENSG00000169499	ENSG00000009844	0	TF_to_TG	Microglia
ENSG00000125398	ENSG00000009844	0	TF_to_TG	Microglia
ENSG00000110435	ENSG00000009844	0	TF_to_TG	Microglia
ENSG00000261678	ENSG00000009844	0	TF_to_TG	Microglia
ENSG00000174332	ENSG00000009844	0	TF_to_TG	Microglia
ENSG00000179388	ENSG00000009844	0	TF_to_TG	Microglia
ENSG00000148737	ENSG00000009844	0	TF_to_TG	Microglia
ENSG00000124766	ENSG00000009844	0	TF_to_TG	Microglia
ENSG00000105419	ENSG00000009844	0	TF_to_TG	Microglia
ENSG00000111249	ENSG00000009844	0	TF_to_TG	Microglia
ENSG00000009950	ENSG00000009844	0	TF_to_TG	Microglia
ENSG00000105669	ENSG00000009844	0	TF_to_TG	Microglia
ENSG00000105698	ENSG00000009844	0	TF_to_TG	Microglia
ENSG00000184486	ENSG00000009844	0	TF_to_TG	Microglia
ENSG00000178951	ENSG00000009844	0	TF_to_TG	Microglia
ENSG00000137513	ENSG00000009844	0	TF_to_TG	Microglia
ENSG00000126456	ENSG00000009844	0	TF_to_TG	Microglia
ENSG00000006194	ENSG00000009844	0	TF_to_TG	Microglia
ENSG00000139651	ENSG00000009844	0	TF_to_TG	Microglia
ENSG00000167182	ENSG00000009844	0	TF_to_TG	Microglia
ENSG00000076356	ENSG00000009844	0	TF_to_TG	Microglia
ENSG00000161791	ENSG00000009844	0	TF_to_TG	Microglia
ENSG00000141510	ENSG00000009844	0	TF_to_TG	Microglia
ENSG00000131495	ENSG00000009844	0	TF_to_TG	Microglia
ENSG00000131238	ENSG00000009844	0	TF_to_TG	Microglia
ENSG00000111145	ENSG00000009844	0	TF_to_TG	Microglia
ENSG00000136144	ENSG00000009844	0	TF_to_TG	Microglia
ENSG00000096654	ENSG00000009844	0	TF_to_TG	Microglia
ENSG00000214595	ENSG00000009844	0	TF_to_TG	Microglia
ENSG00000169016	ENSG00000009844	0	TF_to_TG	Microglia
ENSG00000244405	ENSG00000009844	0	TF_to_TG	Microglia
ENSG00000105866	ENSG00000009844	0	TF_to_TG	Microglia
ENSG00000119684	ENSG00000009844	0	TF_to_TG	Microglia
ENSG00000248905	ENSG00000009844	0	TF_to_TG	Microglia
ENSG00000138029	ENSG00000009844	0	TF_to_TG	Microglia
ENSG00000166949	ENSG00000009844	0	TF_to_TG	Microglia
ENSG00000198963	ENSG00000009844	0	TF_to_TG	Microglia
ENSG00000171223	ENSG00000009844	0	TF_to_TG	Microglia
ENSG00000221955	ENSG00000009844	0	TF_to_TG	Microglia
ENSG00000087008	ENSG00000009844	0	TF_to_TG	Microglia
ENSG00000174197	ENSG00000009844	0	TF_to_TG	Microglia
ENSG00000009844	ENSG00000009844	0	TF_to_TG	Microglia
ENSG00000149231	ENSG00000009844	0	TF_to_TG	Microglia
ENSG00000141905	ENSG00000009844	0	TF_to_TG	Microglia
ENSG00000168228	ENSG00000009844	0	TF_to_TG	Microglia
ENSG00000128272	ENSG00000009844	0	TF_to_TG	Microglia
ENSG00000092439	ENSG00000009844	0	TF_to_TG	Microglia
ENSG00000100994	ENSG00000009844	0	TF_to_TG	Microglia
ENSG00000164916	ENSG00000009844	0	TF_to_TG	Microglia
ENSG00000133243	ENSG00000009844	0	TF_to_TG	Microglia
ENSG00000117707	ENSG00000009844	0	TF_to_TG	Microglia
ENSG00000172216	ENSG00000009844	0	TF_to_TG	Microglia
ENSG00000138495	ENSG00000009844	0	TF_to_TG	Microglia
ENSG00000145246	ENSG00000009844	0	TF_to_TG	Microglia
ENSG00000009413	ENSG00000009844	0	TF_to_TG	Microglia
ENSG00000165915	ENSG00000009844	0	TF_to_TG	Microglia
ENSG00000140044	ENSG00000009844	0	TF_to_TG	Microglia
ENSG00000068305	ENSG00000009844	0	TF_to_TG	Microglia
ENSG00000132170	ENSG00000009844	0	TF_to_TG	Microglia
ENSG00000134138	ENSG00000009844	0	TF_to_TG	Microglia
ENSG00000278053	ENSG00000009844	0	TF_to_TG	Microglia
ENSG00000214113	ENSG00000009844	0	TF_to_TG	Microglia
ENSG00000110076	ENSG00000009844	0	TF_to_TG	Microglia
ENSG00000113141	ENSG00000009844	0	TF_to_TG	Microglia
ENSG00000112242	ENSG00000009844	0	TF_to_TG	Microglia
ENSG00000129347	ENSG00000009844	0	TF_to_TG	Microglia
ENSG00000127220	ENSG00000009844	0	TF_to_TG	Microglia
ENSG00000145996	ENSG00000009844	0	TF_to_TG	Microglia
ENSG00000180822	ENSG00000009844	0	TF_to_TG	Microglia
ENSG00000168310	ENSG00000009844	0	TF_to_TG	Microglia
ENSG00000180354	ENSG00000009844	0	TF_to_TG	Microglia
ENSG00000172201	ENSG00000009844	0	TF_to_TG	Microglia
ENSG00000001167	ENSG00000009844	0	TF_to_TG	Microglia
ENSG00000008441	ENSG00000009844	0	TF_to_TG	Microglia
ENSG00000257923	ENSG00000009844	0	TF_to_TG	Microglia
ENSG00000112110	ENSG00000009844	0	TF_to_TG	Microglia
ENSG00000139083	ENSG00000009844	0	TF_to_TG	Microglia
ENSG00000154122	ENSG00000009844	0	TF_to_TG	Microglia
ENSG00000075391	ENSG00000009844	0	TF_to_TG	Microglia
ENSG00000169926	ENSG00000009844	0	TF_to_TG	Microglia
ENSG00000172262	ENSG00000009844	0	TF_to_TG	Microglia
ENSG00000204231	ENSG00000009844	0	TF_to_TG	Microglia
ENSG00000104613	ENSG00000009844	0	TF_to_TG	Microglia
ENSG00000177082	ENSG00000009844	0	TF_to_TG	Microglia
ENSG00000140009	ENSG00000009844	0	TF_to_TG	Microglia
ENSG00000112763	ENSG00000009844	0	TF_to_TG	Microglia
ENSG00000156587	ENSG00000009844	0	TF_to_TG	Microglia
ENSG00000039319	ENSG00000009844	0	TF_to_TG	Microglia
ENSG00000173153	ENSG00000009844	0	TF_to_TG	Microglia
ENSG00000066336	ENSG00000009844	0	TF_to_TG	Microglia
ENSG00000119950	ENSG00000009844	0	TF_to_TG	Microglia
ENSG00000091164	ENSG00000009844	0	TF_to_TG	Microglia
ENSG00000133056	ENSG00000009844	0	TF_to_TG	Microglia
ENSG00000237765	ENSG00000009844	0	TF_to_TG	Microglia
ENSG00000100997	ENSG00000009844	0	TF_to_TG	Microglia
ENSG00000107175	ENSG00000009844	0	TF_to_TG	Microglia
ENSG00000175745	ENSG00000009844	0	TF_to_TG	Microglia
ENSG00000162927	ENSG00000009844	0	TF_to_TG	Microglia
ENSG00000146007	ENSG00000009844	0	TF_to_TG	Microglia
ENSG00000153234	ENSG00000009844	0	TF_to_TG	Microglia
ENSG00000130522	ENSG00000009844	0	TF_to_TG	Microglia
ENSG00000114902	ENSG00000009844	0	TF_to_TG	Microglia
ENSG00000153107	ENSG00000009844	0	TF_to_TG	Microglia
ENSG00000100219	ENSG00000009844	0	TF_to_TG	Microglia
ENSG00000121964	ENSG00000009844	0	TF_to_TG	Microglia
ENSG00000120438	ENSG00000009844	0	TF_to_TG	Microglia
ENSG00000008513	ENSG00000009844	0	TF_to_TG	Microglia
ENSG00000134248	ENSG00000009844	0	TF_to_TG	Microglia
ENSG00000086232	ENSG00000009844	0	TF_to_TG	Microglia
ENSG00000185630	ENSG00000009844	0	TF_to_TG	Microglia
ENSG00000120738	ENSG00000009844	0	TF_to_TG	Microglia
ENSG00000141568	ENSG00000009844	0	TF_to_TG	Microglia
ENSG00000141295	ENSG00000009844	0	TF_to_TG	Microglia
ENSG00000100811	ENSG00000009844	0	TF_to_TG	Microglia
ENSG00000065882	ENSG00000009844	0	TF_to_TG	Microglia
ENSG00000167995	ENSG00000009844	0	TF_to_TG	Microglia
ENSG00000154727	ENSG00000009844	0	TF_to_TG	Microglia
ENSG00000072736	ENSG00000009844	0	TF_to_TG	Microglia
ENSG00000152778	ENSG00000009844	0	TF_to_TG	Microglia
ENSG00000152977	ENSG00000009844	0	TF_to_TG	Microglia
ENSG00000205927	ENSG00000009844	0	TF_to_TG	Microglia
ENSG00000153208	ENSG00000009844	0	TF_to_TG	Microglia
ENSG00000254999	ENSG00000009844	0	TF_to_TG	Microglia
ENSG00000126767	ENSG00000009844	0	TF_to_TG	Microglia
ENSG00000219481	ENSG00000009844	0	TF_to_TG	Microglia
ENSG00000179456	ENSG00000009844	0	TF_to_TG	Microglia
ENSG00000106536	ENSG00000009844	0	TF_to_TG	Microglia
ENSG00000137266	ENSG00000009844	0	TF_to_TG	Microglia
ENSG00000106686	ENSG00000009844	0	TF_to_TG	Microglia
ENSG00000103540	ENSG00000009844	0	TF_to_TG	Microglia
ENSG00000108788	ENSG00000009844	0	TF_to_TG	Microglia
ENSG00000132842	ENSG00000009844	0	TF_to_TG	Microglia
ENSG00000162599	ENSG00000009844	0	TF_to_TG	Microglia
ENSG00000071564	ENSG00000009844	0	TF_to_TG	Microglia
ENSG00000165495	ENSG00000009844	0	TF_to_TG	Microglia
ENSG00000131408	ENSG00000009844	0	TF_to_TG	Microglia
ENSG00000185591	ENSG00000009844	0	TF_to_TG	Microglia
ENSG00000124782	ENSG00000009844	0	TF_to_TG	Microglia
ENSG00000084093	ENSG00000009844	0	TF_to_TG	Microglia
ENSG00000123358	ENSG00000009844	0	TF_to_TG	Microglia
ENSG00000196704	ENSG00000009844	0	TF_to_TG	Microglia
ENSG00000102878	ENSG00000009844	0	TF_to_TG	Microglia
ENSG00000187672	ENSG00000039319	0	TF_to_TG	Microglia
ENSG00000125952	ENSG00000039319	0	TF_to_TG	Microglia
ENSG00000101158	ENSG00000039319	0	TF_to_TG	Microglia
ENSG00000143995	ENSG00000039319	0	TF_to_TG	Microglia
ENSG00000172273	ENSG00000039319	0	TF_to_TG	Microglia
ENSG00000170581	ENSG00000039319	0	TF_to_TG	Microglia
ENSG00000123104	ENSG00000039319	0	TF_to_TG	Microglia
ENSG00000197958	ENSG00000039319	0	TF_to_TG	Microglia
ENSG00000178852	ENSG00000039319	0	TF_to_TG	Microglia
ENSG00000129194	ENSG00000039319	0	TF_to_TG	Microglia
ENSG00000106459	ENSG00000039319	0	TF_to_TG	Microglia
ENSG00000176165	ENSG00000039319	0	TF_to_TG	Microglia
ENSG00000117280	ENSG00000039319	0	TF_to_TG	Microglia
ENSG00000138760	ENSG00000039319	0	TF_to_TG	Microglia
ENSG00000107863	ENSG00000039319	0	TF_to_TG	Microglia
ENSG00000006468	ENSG00000039319	0	TF_to_TG	Microglia
ENSG00000067365	ENSG00000039319	0	TF_to_TG	Microglia
ENSG00000120837	ENSG00000039319	0	TF_to_TG	Microglia
ENSG00000111783	ENSG00000039319	0	TF_to_TG	Microglia
ENSG00000198242	ENSG00000039319	0	TF_to_TG	Microglia
ENSG00000108924	ENSG00000039319	0	TF_to_TG	Microglia
ENSG00000105516	ENSG00000039319	0	TF_to_TG	Microglia
ENSG00000152620	ENSG00000039319	0	TF_to_TG	Microglia
ENSG00000048342	ENSG00000039319	0	TF_to_TG	Microglia
ENSG00000205250	ENSG00000039319	0	TF_to_TG	Microglia
ENSG00000102910	ENSG00000039319	0	TF_to_TG	Microglia
ENSG00000177606	ENSG00000039319	0	TF_to_TG	Microglia
ENSG00000168610	ENSG00000039319	0	TF_to_TG	Microglia
ENSG00000100146	ENSG00000039319	0	TF_to_TG	Microglia
ENSG00000070444	ENSG00000039319	0	TF_to_TG	Microglia
ENSG00000187079	ENSG00000039319	0	TF_to_TG	Microglia
ENSG00000197965	ENSG00000039319	0	TF_to_TG	Microglia
ENSG00000102974	ENSG00000039319	0	TF_to_TG	Microglia
ENSG00000184221	ENSG00000039319	0	TF_to_TG	Microglia
ENSG00000198755	ENSG00000039319	0	TF_to_TG	Microglia
ENSG00000138600	ENSG00000039319	0	TF_to_TG	Microglia
ENSG00000126746	ENSG00000039319	0	TF_to_TG	Microglia
ENSG00000089101	ENSG00000039319	0	TF_to_TG	Microglia
ENSG00000118689	ENSG00000039319	0	TF_to_TG	Microglia
ENSG00000145919	ENSG00000039319	0	TF_to_TG	Microglia
ENSG00000148516	ENSG00000039319	0	TF_to_TG	Microglia
ENSG00000186350	ENSG00000039319	0	TF_to_TG	Microglia
ENSG00000101096	ENSG00000039319	0	TF_to_TG	Microglia
ENSG00000173039	ENSG00000039319	0	TF_to_TG	Microglia
ENSG00000005513	ENSG00000039319	0	TF_to_TG	Microglia
ENSG00000100345	ENSG00000039319	0	TF_to_TG	Microglia
ENSG00000116044	ENSG00000039319	0	TF_to_TG	Microglia
ENSG00000170345	ENSG00000039319	0	TF_to_TG	Microglia
ENSG00000133121	ENSG00000039319	0	TF_to_TG	Microglia
ENSG00000197063	ENSG00000039319	0	TF_to_TG	Microglia
ENSG00000143473	ENSG00000039319	0	TF_to_TG	Microglia
ENSG00000103066	ENSG00000039319	0	TF_to_TG	Microglia
ENSG00000167081	ENSG00000039319	0	TF_to_TG	Microglia
ENSG00000151623	ENSG00000039319	0	TF_to_TG	Microglia
ENSG00000158711	ENSG00000039319	0	TF_to_TG	Microglia
ENSG00000125388	ENSG00000039319	0	TF_to_TG	Microglia
ENSG00000148356	ENSG00000039319	0	TF_to_TG	Microglia
ENSG00000099326	ENSG00000039319	0	TF_to_TG	Microglia
ENSG00000129355	ENSG00000039319	0	TF_to_TG	Microglia
ENSG00000170265	ENSG00000039319	0	TF_to_TG	Microglia
ENSG00000080298	ENSG00000039319	0	TF_to_TG	Microglia
ENSG00000186951	ENSG00000039319	0	TF_to_TG	Microglia
ENSG00000134852	ENSG00000039319	0	TF_to_TG	Microglia
ENSG00000075426	ENSG00000039319	0	TF_to_TG	Microglia
ENSG00000077238	ENSG00000039319	0	TF_to_TG	Microglia
ENSG00000125037	ENSG00000039319	0	TF_to_TG	Microglia
ENSG00000114491	ENSG00000039319	0	TF_to_TG	Microglia
ENSG00000183060	ENSG00000039319	0	TF_to_TG	Microglia
ENSG00000147421	ENSG00000039319	0	TF_to_TG	Microglia
ENSG00000160199	ENSG00000039319	0	TF_to_TG	Microglia
ENSG00000119138	ENSG00000039319	0	TF_to_TG	Microglia
ENSG00000117000	ENSG00000039319	0	TF_to_TG	Microglia
ENSG00000198176	ENSG00000039319	0	TF_to_TG	Microglia
ENSG00000109320	ENSG00000039319	0	TF_to_TG	Microglia
ENSG00000172466	ENSG00000039319	0	TF_to_TG	Microglia
ENSG00000112182	ENSG00000039319	0	TF_to_TG	Microglia
ENSG00000140678	ENSG00000039319	0	TF_to_TG	Microglia
ENSG00000123685	ENSG00000039319	0	TF_to_TG	Microglia
ENSG00000135457	ENSG00000039319	0	TF_to_TG	Microglia
ENSG00000120690	ENSG00000039319	0	TF_to_TG	Microglia
ENSG00000245848	ENSG00000039319	0	TF_to_TG	Microglia
ENSG00000081189	ENSG00000039319	0	TF_to_TG	Microglia
ENSG00000116604	ENSG00000039319	0	TF_to_TG	Microglia
ENSG00000112561	ENSG00000039319	0	TF_to_TG	Microglia
ENSG00000100600	ENSG00000039319	0	TF_to_TG	Microglia
ENSG00000112304	ENSG00000039319	0	TF_to_TG	Microglia
ENSG00000213445	ENSG00000039319	0	TF_to_TG	Microglia
ENSG00000152527	ENSG00000039319	0	TF_to_TG	Microglia
ENSG00000178573	ENSG00000039319	0	TF_to_TG	Microglia
ENSG00000169499	ENSG00000039319	0	TF_to_TG	Microglia
ENSG00000125398	ENSG00000039319	0	TF_to_TG	Microglia
ENSG00000110435	ENSG00000039319	0	TF_to_TG	Microglia
ENSG00000261678	ENSG00000039319	0	TF_to_TG	Microglia
ENSG00000174332	ENSG00000039319	0	TF_to_TG	Microglia
ENSG00000179388	ENSG00000039319	0	TF_to_TG	Microglia
ENSG00000148737	ENSG00000039319	0	TF_to_TG	Microglia
ENSG00000124766	ENSG00000039319	0	TF_to_TG	Microglia
ENSG00000105419	ENSG00000039319	0	TF_to_TG	Microglia
ENSG00000111249	ENSG00000039319	0	TF_to_TG	Microglia
ENSG00000009950	ENSG00000039319	0	TF_to_TG	Microglia
ENSG00000105669	ENSG00000039319	0	TF_to_TG	Microglia
ENSG00000105698	ENSG00000039319	0	TF_to_TG	Microglia
ENSG00000184486	ENSG00000039319	0	TF_to_TG	Microglia
ENSG00000178951	ENSG00000039319	0	TF_to_TG	Microglia
ENSG00000137513	ENSG00000039319	0	TF_to_TG	Microglia
ENSG00000126456	ENSG00000039319	0	TF_to_TG	Microglia
ENSG00000006194	ENSG00000039319	0	TF_to_TG	Microglia
ENSG00000139651	ENSG00000039319	0	TF_to_TG	Microglia
ENSG00000167182	ENSG00000039319	0	TF_to_TG	Microglia
ENSG00000076356	ENSG00000039319	0	TF_to_TG	Microglia
ENSG00000161791	ENSG00000039319	0	TF_to_TG	Microglia
ENSG00000141510	ENSG00000039319	0	TF_to_TG	Microglia
ENSG00000131495	ENSG00000039319	0	TF_to_TG	Microglia
ENSG00000131238	ENSG00000039319	0	TF_to_TG	Microglia
ENSG00000111145	ENSG00000039319	0	TF_to_TG	Microglia
ENSG00000136144	ENSG00000039319	0	TF_to_TG	Microglia
ENSG00000096654	ENSG00000039319	0	TF_to_TG	Microglia
ENSG00000214595	ENSG00000039319	0	TF_to_TG	Microglia
ENSG00000169016	ENSG00000039319	0	TF_to_TG	Microglia
ENSG00000244405	ENSG00000039319	0	TF_to_TG	Microglia
ENSG00000105866	ENSG00000039319	0	TF_to_TG	Microglia
ENSG00000119684	ENSG00000039319	0	TF_to_TG	Microglia
ENSG00000248905	ENSG00000039319	0	TF_to_TG	Microglia
ENSG00000138029	ENSG00000039319	0	TF_to_TG	Microglia
ENSG00000166949	ENSG00000039319	0	TF_to_TG	Microglia
ENSG00000198963	ENSG00000039319	0	TF_to_TG	Microglia
ENSG00000171223	ENSG00000039319	0	TF_to_TG	Microglia
ENSG00000221955	ENSG00000039319	0	TF_to_TG	Microglia
ENSG00000087008	ENSG00000039319	0	TF_to_TG	Microglia
ENSG00000174197	ENSG00000039319	0	TF_to_TG	Microglia
ENSG00000009844	ENSG00000039319	0	TF_to_TG	Microglia
ENSG00000149231	ENSG00000039319	0	TF_to_TG	Microglia
ENSG00000141905	ENSG00000039319	0	TF_to_TG	Microglia
ENSG00000168228	ENSG00000039319	0	TF_to_TG	Microglia
ENSG00000128272	ENSG00000039319	0	TF_to_TG	Microglia
ENSG00000092439	ENSG00000039319	0	TF_to_TG	Microglia
ENSG00000100994	ENSG00000039319	0	TF_to_TG	Microglia
ENSG00000164916	ENSG00000039319	0	TF_to_TG	Microglia
ENSG00000133243	ENSG00000039319	0	TF_to_TG	Microglia
ENSG00000117707	ENSG00000039319	0	TF_to_TG	Microglia
ENSG00000172216	ENSG00000039319	0	TF_to_TG	Microglia
ENSG00000138495	ENSG00000039319	0	TF_to_TG	Microglia
ENSG00000145246	ENSG00000039319	0	TF_to_TG	Microglia
ENSG00000009413	ENSG00000039319	0	TF_to_TG	Microglia
ENSG00000165915	ENSG00000039319	0	TF_to_TG	Microglia
ENSG00000140044	ENSG00000039319	0	TF_to_TG	Microglia
ENSG00000068305	ENSG00000039319	0	TF_to_TG	Microglia
ENSG00000132170	ENSG00000039319	0	TF_to_TG	Microglia
ENSG00000134138	ENSG00000039319	0	TF_to_TG	Microglia
ENSG00000278053	ENSG00000039319	0	TF_to_TG	Microglia
ENSG00000214113	ENSG00000039319	0	TF_to_TG	Microglia
ENSG00000110076	ENSG00000039319	0	TF_to_TG	Microglia
ENSG00000113141	ENSG00000039319	0	TF_to_TG	Microglia
ENSG00000112242	ENSG00000039319	0	TF_to_TG	Microglia
ENSG00000129347	ENSG00000039319	0	TF_to_TG	Microglia
ENSG00000127220	ENSG00000039319	0	TF_to_TG	Microglia
ENSG00000145996	ENSG00000039319	0	TF_to_TG	Microglia
ENSG00000180822	ENSG00000039319	0	TF_to_TG	Microglia
ENSG00000168310	ENSG00000039319	0	TF_to_TG	Microglia
ENSG00000180354	ENSG00000039319	0	TF_to_TG	Microglia
ENSG00000172201	ENSG00000039319	0	TF_to_TG	Microglia
ENSG00000001167	ENSG00000039319	0	TF_to_TG	Microglia
ENSG00000008441	ENSG00000039319	0	TF_to_TG	Microglia
ENSG00000257923	ENSG00000039319	0	TF_to_TG	Microglia
ENSG00000112110	ENSG00000039319	0	TF_to_TG	Microglia
ENSG00000139083	ENSG00000039319	0	TF_to_TG	Microglia
ENSG00000154122	ENSG00000039319	0	TF_to_TG	Microglia
ENSG00000075391	ENSG00000039319	0	TF_to_TG	Microglia
ENSG00000169926	ENSG00000039319	0	TF_to_TG	Microglia
ENSG00000172262	ENSG00000039319	0	TF_to_TG	Microglia
ENSG00000204231	ENSG00000039319	0	TF_to_TG	Microglia
ENSG00000104613	ENSG00000039319	0	TF_to_TG	Microglia
ENSG00000177082	ENSG00000039319	0	TF_to_TG	Microglia
ENSG00000140009	ENSG00000039319	0	TF_to_TG	Microglia
ENSG00000112763	ENSG00000039319	0	TF_to_TG	Microglia
ENSG00000156587	ENSG00000039319	0	TF_to_TG	Microglia
ENSG00000039319	ENSG00000039319	0	TF_to_TG	Microglia
ENSG00000173153	ENSG00000039319	0	TF_to_TG	Microglia
ENSG00000066336	ENSG00000039319	0	TF_to_TG	Microglia
ENSG00000119950	ENSG00000039319	0	TF_to_TG	Microglia
ENSG00000091164	ENSG00000039319	0	TF_to_TG	Microglia
ENSG00000133056	ENSG00000039319	0	TF_to_TG	Microglia
ENSG00000237765	ENSG00000039319	0	TF_to_TG	Microglia
ENSG00000100997	ENSG00000039319	0	TF_to_TG	Microglia
ENSG00000107175	ENSG00000039319	0	TF_to_TG	Microglia
ENSG00000175745	ENSG00000039319	0	TF_to_TG	Microglia
ENSG00000162927	ENSG00000039319	0	TF_to_TG	Microglia
ENSG00000146007	ENSG00000039319	0	TF_to_TG	Microglia
ENSG00000153234	ENSG00000039319	0	TF_to_TG	Microglia
ENSG00000130522	ENSG00000039319	0	TF_to_TG	Microglia
ENSG00000114902	ENSG00000039319	0	TF_to_TG	Microglia
ENSG00000153107	ENSG00000039319	0	TF_to_TG	Microglia
ENSG00000100219	ENSG00000039319	0	TF_to_TG	Microglia
ENSG00000121964	ENSG00000039319	0	TF_to_TG	Microglia
ENSG00000120438	ENSG00000039319	0	TF_to_TG	Microglia
ENSG00000008513	ENSG00000039319	0	TF_to_TG	Microglia
ENSG00000134248	ENSG00000039319	0	TF_to_TG	Microglia
ENSG00000086232	ENSG00000039319	0	TF_to_TG	Microglia
ENSG00000185630	ENSG00000039319	0	TF_to_TG	Microglia
ENSG00000120738	ENSG00000039319	0	TF_to_TG	Microglia
ENSG00000141568	ENSG00000039319	0	TF_to_TG	Microglia
ENSG00000141295	ENSG00000039319	0	TF_to_TG	Microglia
ENSG00000100811	ENSG00000039319	0	TF_to_TG	Microglia
ENSG00000065882	ENSG00000039319	0	TF_to_TG	Microglia
ENSG00000167995	ENSG00000039319	0	TF_to_TG	Microglia
ENSG00000154727	ENSG00000039319	0	TF_to_TG	Microglia
ENSG00000072736	ENSG00000039319	0	TF_to_TG	Microglia
ENSG00000152778	ENSG00000039319	0	TF_to_TG	Microglia
ENSG00000152977	ENSG00000039319	0	TF_to_TG	Microglia
ENSG00000205927	ENSG00000039319	0	TF_to_TG	Microglia
ENSG00000153208	ENSG00000039319	0	TF_to_TG	Microglia
ENSG00000254999	ENSG00000039319	0	TF_to_TG	Microglia
ENSG00000126767	ENSG00000039319	0	TF_to_TG	Microglia
ENSG00000219481	ENSG00000039319	0	TF_to_TG	Microglia
ENSG00000179456	ENSG00000039319	0	TF_to_TG	Microglia
ENSG00000106536	ENSG00000039319	0	TF_to_TG	Microglia
ENSG00000137266	ENSG00000039319	0	TF_to_TG	Microglia
ENSG00000106686	ENSG00000039319	0	TF_to_TG	Microglia
ENSG00000103540	ENSG00000039319	0	TF_to_TG	Microglia
ENSG00000108788	ENSG00000039319	0	TF_to_TG	Microglia
ENSG00000132842	ENSG00000039319	0	TF_to_TG	Microglia
ENSG00000162599	ENSG00000039319	0	TF_to_TG	Microglia
ENSG00000071564	ENSG00000039319	0	TF_to_TG	Microglia
ENSG00000165495	ENSG00000039319	0	TF_to_TG	Microglia
ENSG00000131408	ENSG00000039319	0	TF_to_TG	Microglia
ENSG00000185591	ENSG00000039319	0	TF_to_TG	Microglia
ENSG00000124782	ENSG00000039319	0	TF_to_TG	Microglia
ENSG00000084093	ENSG00000039319	0	TF_to_TG	Microglia
ENSG00000123358	ENSG00000039319	0	TF_to_TG	Microglia
ENSG00000196704	ENSG00000039319	0	TF_to_TG	Microglia
ENSG00000102878	ENSG00000039319	0	TF_to_TG	Microglia
ENSG00000187672	ENSG00000048342	0	TF_to_TG	Microglia
ENSG00000125952	ENSG00000048342	0	TF_to_TG	Microglia
ENSG00000101158	ENSG00000048342	0	TF_to_TG	Microglia
ENSG00000143995	ENSG00000048342	0	TF_to_TG	Microglia
ENSG00000172273	ENSG00000048342	0	TF_to_TG	Microglia
ENSG00000170581	ENSG00000048342	0	TF_to_TG	Microglia
ENSG00000123104	ENSG00000048342	0	TF_to_TG	Microglia
ENSG00000197958	ENSG00000048342	0	TF_to_TG	Microglia
ENSG00000178852	ENSG00000048342	0	TF_to_TG	Microglia
ENSG00000129194	ENSG00000048342	0	TF_to_TG	Microglia
ENSG00000106459	ENSG00000048342	0	TF_to_TG	Microglia
ENSG00000176165	ENSG00000048342	0	TF_to_TG	Microglia
ENSG00000117280	ENSG00000048342	0	TF_to_TG	Microglia
ENSG00000138760	ENSG00000048342	0	TF_to_TG	Microglia
ENSG00000107863	ENSG00000048342	0	TF_to_TG	Microglia
ENSG00000006468	ENSG00000048342	0	TF_to_TG	Microglia
ENSG00000067365	ENSG00000048342	0	TF_to_TG	Microglia
ENSG00000120837	ENSG00000048342	0	TF_to_TG	Microglia
ENSG00000111783	ENSG00000048342	0	TF_to_TG	Microglia
ENSG00000198242	ENSG00000048342	0	TF_to_TG	Microglia
ENSG00000108924	ENSG00000048342	0	TF_to_TG	Microglia
ENSG00000105516	ENSG00000048342	0	TF_to_TG	Microglia
ENSG00000152620	ENSG00000048342	0	TF_to_TG	Microglia
ENSG00000048342	ENSG00000048342	0	TF_to_TG	Microglia
ENSG00000205250	ENSG00000048342	0	TF_to_TG	Microglia
ENSG00000102910	ENSG00000048342	0	TF_to_TG	Microglia
ENSG00000177606	ENSG00000048342	0	TF_to_TG	Microglia
ENSG00000168610	ENSG00000048342	0	TF_to_TG	Microglia
ENSG00000100146	ENSG00000048342	0	TF_to_TG	Microglia
ENSG00000070444	ENSG00000048342	0	TF_to_TG	Microglia
ENSG00000187079	ENSG00000048342	0	TF_to_TG	Microglia
ENSG00000197965	ENSG00000048342	0	TF_to_TG	Microglia
ENSG00000102974	ENSG00000048342	0	TF_to_TG	Microglia
ENSG00000184221	ENSG00000048342	0	TF_to_TG	Microglia
ENSG00000198755	ENSG00000048342	0	TF_to_TG	Microglia
ENSG00000138600	ENSG00000048342	0	TF_to_TG	Microglia
ENSG00000126746	ENSG00000048342	0	TF_to_TG	Microglia
ENSG00000089101	ENSG00000048342	0	TF_to_TG	Microglia
ENSG00000118689	ENSG00000048342	0	TF_to_TG	Microglia
ENSG00000145919	ENSG00000048342	0	TF_to_TG	Microglia
ENSG00000148516	ENSG00000048342	0	TF_to_TG	Microglia
ENSG00000186350	ENSG00000048342	0	TF_to_TG	Microglia
ENSG00000101096	ENSG00000048342	0	TF_to_TG	Microglia
ENSG00000173039	ENSG00000048342	0	TF_to_TG	Microglia
ENSG00000005513	ENSG00000048342	0	TF_to_TG	Microglia
ENSG00000100345	ENSG00000048342	0	TF_to_TG	Microglia
ENSG00000116044	ENSG00000048342	0	TF_to_TG	Microglia
ENSG00000170345	ENSG00000048342	0	TF_to_TG	Microglia
ENSG00000133121	ENSG00000048342	0	TF_to_TG	Microglia
ENSG00000197063	ENSG00000048342	0	TF_to_TG	Microglia
ENSG00000143473	ENSG00000048342	0	TF_to_TG	Microglia
ENSG00000103066	ENSG00000048342	0	TF_to_TG	Microglia
ENSG00000167081	ENSG00000048342	0	TF_to_TG	Microglia
ENSG00000151623	ENSG00000048342	0	TF_to_TG	Microglia
ENSG00000158711	ENSG00000048342	0	TF_to_TG	Microglia
ENSG00000125388	ENSG00000048342	0	TF_to_TG	Microglia
ENSG00000148356	ENSG00000048342	0	TF_to_TG	Microglia
ENSG00000099326	ENSG00000048342	0	TF_to_TG	Microglia
ENSG00000129355	ENSG00000048342	0	TF_to_TG	Microglia
ENSG00000170265	ENSG00000048342	0	TF_to_TG	Microglia
ENSG00000080298	ENSG00000048342	0	TF_to_TG	Microglia
ENSG00000186951	ENSG00000048342	0	TF_to_TG	Microglia
ENSG00000134852	ENSG00000048342	0	TF_to_TG	Microglia
ENSG00000075426	ENSG00000048342	0	TF_to_TG	Microglia
ENSG00000077238	ENSG00000048342	0	TF_to_TG	Microglia
ENSG00000125037	ENSG00000048342	0	TF_to_TG	Microglia
ENSG00000114491	ENSG00000048342	0	TF_to_TG	Microglia
ENSG00000183060	ENSG00000048342	0	TF_to_TG	Microglia
ENSG00000147421	ENSG00000048342	0	TF_to_TG	Microglia
ENSG00000160199	ENSG00000048342	0	TF_to_TG	Microglia
ENSG00000119138	ENSG00000048342	0	TF_to_TG	Microglia
ENSG00000117000	ENSG00000048342	0	TF_to_TG	Microglia
ENSG00000198176	ENSG00000048342	0	TF_to_TG	Microglia
ENSG00000109320	ENSG00000048342	0	TF_to_TG	Microglia
ENSG00000172466	ENSG00000048342	0	TF_to_TG	Microglia
ENSG00000112182	ENSG00000048342	0	TF_to_TG	Microglia
ENSG00000140678	ENSG00000048342	0	TF_to_TG	Microglia
ENSG00000123685	ENSG00000048342	0	TF_to_TG	Microglia
ENSG00000135457	ENSG00000048342	0	TF_to_TG	Microglia
ENSG00000120690	ENSG00000048342	0	TF_to_TG	Microglia
ENSG00000245848	ENSG00000048342	0	TF_to_TG	Microglia
ENSG00000081189	ENSG00000048342	0	TF_to_TG	Microglia
ENSG00000116604	ENSG00000048342	0	TF_to_TG	Microglia
ENSG00000112561	ENSG00000048342	0	TF_to_TG	Microglia
ENSG00000100600	ENSG00000048342	0	TF_to_TG	Microglia
ENSG00000112304	ENSG00000048342	0	TF_to_TG	Microglia
ENSG00000213445	ENSG00000048342	0	TF_to_TG	Microglia
ENSG00000152527	ENSG00000048342	0	TF_to_TG	Microglia
ENSG00000178573	ENSG00000048342	0	TF_to_TG	Microglia
ENSG00000169499	ENSG00000048342	0	TF_to_TG	Microglia
ENSG00000125398	ENSG00000048342	0	TF_to_TG	Microglia
ENSG00000110435	ENSG00000048342	0	TF_to_TG	Microglia
ENSG00000261678	ENSG00000048342	0	TF_to_TG	Microglia
ENSG00000174332	ENSG00000048342	0	TF_to_TG	Microglia
ENSG00000179388	ENSG00000048342	0	TF_to_TG	Microglia
ENSG00000148737	ENSG00000048342	0	TF_to_TG	Microglia
ENSG00000124766	ENSG00000048342	0	TF_to_TG	Microglia
ENSG00000105419	ENSG00000048342	0	TF_to_TG	Microglia
ENSG00000111249	ENSG00000048342	0	TF_to_TG	Microglia
ENSG00000009950	ENSG00000048342	0	TF_to_TG	Microglia
ENSG00000105669	ENSG00000048342	0	TF_to_TG	Microglia
ENSG00000105698	ENSG00000048342	0	TF_to_TG	Microglia
ENSG00000184486	ENSG00000048342	0	TF_to_TG	Microglia
ENSG00000178951	ENSG00000048342	0	TF_to_TG	Microglia
ENSG00000137513	ENSG00000048342	0	TF_to_TG	Microglia
ENSG00000126456	ENSG00000048342	0	TF_to_TG	Microglia
ENSG00000006194	ENSG00000048342	0	TF_to_TG	Microglia
ENSG00000139651	ENSG00000048342	0	TF_to_TG	Microglia
ENSG00000167182	ENSG00000048342	0	TF_to_TG	Microglia
ENSG00000076356	ENSG00000048342	0	TF_to_TG	Microglia
ENSG00000161791	ENSG00000048342	0	TF_to_TG	Microglia
ENSG00000141510	ENSG00000048342	0	TF_to_TG	Microglia
ENSG00000131495	ENSG00000048342	0	TF_to_TG	Microglia
ENSG00000131238	ENSG00000048342	0	TF_to_TG	Microglia
ENSG00000111145	ENSG00000048342	0	TF_to_TG	Microglia
ENSG00000136144	ENSG00000048342	0	TF_to_TG	Microglia
ENSG00000096654	ENSG00000048342	0	TF_to_TG	Microglia
ENSG00000214595	ENSG00000048342	0	TF_to_TG	Microglia
ENSG00000169016	ENSG00000048342	0	TF_to_TG	Microglia
ENSG00000244405	ENSG00000048342	0	TF_to_TG	Microglia
ENSG00000105866	ENSG00000048342	0	TF_to_TG	Microglia
ENSG00000119684	ENSG00000048342	0	TF_to_TG	Microglia
ENSG00000248905	ENSG00000048342	0	TF_to_TG	Microglia
ENSG00000138029	ENSG00000048342	0	TF_to_TG	Microglia
ENSG00000166949	ENSG00000048342	0	TF_to_TG	Microglia
ENSG00000198963	ENSG00000048342	0	TF_to_TG	Microglia
ENSG00000171223	ENSG00000048342	0	TF_to_TG	Microglia
ENSG00000221955	ENSG00000048342	0	TF_to_TG	Microglia
ENSG00000087008	ENSG00000048342	0	TF_to_TG	Microglia
ENSG00000174197	ENSG00000048342	0	TF_to_TG	Microglia
ENSG00000009844	ENSG00000048342	0	TF_to_TG	Microglia
ENSG00000149231	ENSG00000048342	0	TF_to_TG	Microglia
ENSG00000141905	ENSG00000048342	0	TF_to_TG	Microglia
ENSG00000168228	ENSG00000048342	0	TF_to_TG	Microglia
ENSG00000128272	ENSG00000048342	0	TF_to_TG	Microglia
ENSG00000092439	ENSG00000048342	0	TF_to_TG	Microglia
ENSG00000100994	ENSG00000048342	0	TF_to_TG	Microglia
ENSG00000164916	ENSG00000048342	0	TF_to_TG	Microglia
ENSG00000133243	ENSG00000048342	0	TF_to_TG	Microglia
ENSG00000117707	ENSG00000048342	0	TF_to_TG	Microglia
ENSG00000172216	ENSG00000048342	0	TF_to_TG	Microglia
ENSG00000138495	ENSG00000048342	0	TF_to_TG	Microglia
ENSG00000145246	ENSG00000048342	0	TF_to_TG	Microglia
ENSG00000009413	ENSG00000048342	0	TF_to_TG	Microglia
ENSG00000165915	ENSG00000048342	0	TF_to_TG	Microglia
ENSG00000140044	ENSG00000048342	0	TF_to_TG	Microglia
ENSG00000068305	ENSG00000048342	0	TF_to_TG	Microglia
ENSG00000132170	ENSG00000048342	0	TF_to_TG	Microglia
ENSG00000134138	ENSG00000048342	0	TF_to_TG	Microglia
ENSG00000278053	ENSG00000048342	0	TF_to_TG	Microglia
ENSG00000214113	ENSG00000048342	0	TF_to_TG	Microglia
ENSG00000110076	ENSG00000048342	0	TF_to_TG	Microglia
ENSG00000113141	ENSG00000048342	0	TF_to_TG	Microglia
ENSG00000112242	ENSG00000048342	0	TF_to_TG	Microglia
ENSG00000129347	ENSG00000048342	0	TF_to_TG	Microglia
ENSG00000127220	ENSG00000048342	0	TF_to_TG	Microglia
ENSG00000145996	ENSG00000048342	0	TF_to_TG	Microglia
ENSG00000180822	ENSG00000048342	0	TF_to_TG	Microglia
ENSG00000168310	ENSG00000048342	0	TF_to_TG	Microglia
ENSG00000180354	ENSG00000048342	0	TF_to_TG	Microglia
ENSG00000172201	ENSG00000048342	0	TF_to_TG	Microglia
ENSG00000001167	ENSG00000048342	0	TF_to_TG	Microglia
ENSG00000008441	ENSG00000048342	0	TF_to_TG	Microglia
ENSG00000257923	ENSG00000048342	0	TF_to_TG	Microglia
ENSG00000112110	ENSG00000048342	0	TF_to_TG	Microglia
ENSG00000139083	ENSG00000048342	0	TF_to_TG	Microglia
ENSG00000154122	ENSG00000048342	0	TF_to_TG	Microglia
ENSG00000075391	ENSG00000048342	0	TF_to_TG	Microglia
ENSG00000169926	ENSG00000048342	0	TF_to_TG	Microglia
ENSG00000172262	ENSG00000048342	0	TF_to_TG	Microglia
ENSG00000204231	ENSG00000048342	0	TF_to_TG	Microglia
ENSG00000104613	ENSG00000048342	0	TF_to_TG	Microglia
ENSG00000177082	ENSG00000048342	0	TF_to_TG	Microglia
ENSG00000140009	ENSG00000048342	0	TF_to_TG	Microglia
ENSG00000112763	ENSG00000048342	0	TF_to_TG	Microglia
ENSG00000156587	ENSG00000048342	0	TF_to_TG	Microglia
ENSG00000039319	ENSG00000048342	0	TF_to_TG	Microglia
ENSG00000173153	ENSG00000048342	0	TF_to_TG	Microglia
ENSG00000066336	ENSG00000048342	0	TF_to_TG	Microglia
ENSG00000119950	ENSG00000048342	0	TF_to_TG	Microglia
ENSG00000091164	ENSG00000048342	0	TF_to_TG	Microglia
ENSG00000133056	ENSG00000048342	0	TF_to_TG	Microglia
ENSG00000237765	ENSG00000048342	0	TF_to_TG	Microglia
ENSG00000100997	ENSG00000048342	0	TF_to_TG	Microglia
ENSG00000107175	ENSG00000048342	0	TF_to_TG	Microglia
ENSG00000175745	ENSG00000048342	0	TF_to_TG	Microglia
ENSG00000162927	ENSG00000048342	0	TF_to_TG	Microglia
ENSG00000146007	ENSG00000048342	0	TF_to_TG	Microglia
ENSG00000153234	ENSG00000048342	0	TF_to_TG	Microglia
ENSG00000130522	ENSG00000048342	0	TF_to_TG	Microglia
ENSG00000114902	ENSG00000048342	0	TF_to_TG	Microglia
ENSG00000153107	ENSG00000048342	0	TF_to_TG	Microglia
ENSG00000100219	ENSG00000048342	0	TF_to_TG	Microglia
ENSG00000121964	ENSG00000048342	0	TF_to_TG	Microglia
ENSG00000120438	ENSG00000048342	0	TF_to_TG	Microglia
ENSG00000008513	ENSG00000048342	0	TF_to_TG	Microglia
ENSG00000134248	ENSG00000048342	0	TF_to_TG	Microglia
ENSG00000086232	ENSG00000048342	0	TF_to_TG	Microglia
ENSG00000185630	ENSG00000048342	0	TF_to_TG	Microglia
ENSG00000120738	ENSG00000048342	0	TF_to_TG	Microglia
ENSG00000141568	ENSG00000048342	0	TF_to_TG	Microglia
ENSG00000141295	ENSG00000048342	0	TF_to_TG	Microglia
ENSG00000100811	ENSG00000048342	0	TF_to_TG	Microglia
ENSG00000065882	ENSG00000048342	0	TF_to_TG	Microglia
ENSG00000167995	ENSG00000048342	0	TF_to_TG	Microglia
ENSG00000154727	ENSG00000048342	0	TF_to_TG	Microglia
ENSG00000072736	ENSG00000048342	0	TF_to_TG	Microglia
ENSG00000152778	ENSG00000048342	0	TF_to_TG	Microglia
ENSG00000152977	ENSG00000048342	0	TF_to_TG	Microglia
ENSG00000205927	ENSG00000048342	0	TF_to_TG	Microglia
ENSG00000153208	ENSG00000048342	0	TF_to_TG	Microglia
ENSG00000254999	ENSG00000048342	0	TF_to_TG	Microglia
ENSG00000126767	ENSG00000048342	0	TF_to_TG	Microglia
ENSG00000219481	ENSG00000048342	0	TF_to_TG	Microglia
ENSG00000179456	ENSG00000048342	0	TF_to_TG	Microglia
ENSG00000106536	ENSG00000048342	0	TF_to_TG	Microglia
ENSG00000137266	ENSG00000048342	0	TF_to_TG	Microglia
ENSG00000106686	ENSG00000048342	0	TF_to_TG	Microglia
ENSG00000103540	ENSG00000048342	0	TF_to_TG	Microglia
ENSG00000108788	ENSG00000048342	0	TF_to_TG	Microglia
ENSG00000132842	ENSG00000048342	0	TF_to_TG	Microglia
ENSG00000162599	ENSG00000048342	0	TF_to_TG	Microglia
ENSG00000071564	ENSG00000048342	0	TF_to_TG	Microglia
ENSG00000165495	ENSG00000048342	0	TF_to_TG	Microglia
ENSG00000131408	ENSG00000048342	0	TF_to_TG	Microglia
ENSG00000185591	ENSG00000048342	0	TF_to_TG	Microglia
ENSG00000124782	ENSG00000048342	0	TF_to_TG	Microglia
ENSG00000084093	ENSG00000048342	0	TF_to_TG	Microglia
ENSG00000123358	ENSG00000048342	0	TF_to_TG	Microglia
ENSG00000196704	ENSG00000048342	0	TF_to_TG	Microglia
ENSG00000102878	ENSG00000048342	0	TF_to_TG	Microglia
ENSG00000187672	ENSG00000065882	0	TF_to_TG	Microglia
ENSG00000125952	ENSG00000065882	0	TF_to_TG	Microglia
ENSG00000101158	ENSG00000065882	0	TF_to_TG	Microglia
ENSG00000143995	ENSG00000065882	0	TF_to_TG	Microglia
ENSG00000172273	ENSG00000065882	0	TF_to_TG	Microglia
ENSG00000170581	ENSG00000065882	0	TF_to_TG	Microglia
ENSG00000123104	ENSG00000065882	0	TF_to_TG	Microglia
ENSG00000197958	ENSG00000065882	0	TF_to_TG	Microglia
ENSG00000178852	ENSG00000065882	0	TF_to_TG	Microglia
ENSG00000129194	ENSG00000065882	0	TF_to_TG	Microglia
ENSG00000106459	ENSG00000065882	0	TF_to_TG	Microglia
ENSG00000176165	ENSG00000065882	0	TF_to_TG	Microglia
ENSG00000117280	ENSG00000065882	0	TF_to_TG	Microglia
ENSG00000138760	ENSG00000065882	0	TF_to_TG	Microglia
ENSG00000107863	ENSG00000065882	0	TF_to_TG	Microglia
ENSG00000006468	ENSG00000065882	0	TF_to_TG	Microglia
ENSG00000067365	ENSG00000065882	0	TF_to_TG	Microglia
ENSG00000120837	ENSG00000065882	0	TF_to_TG	Microglia
ENSG00000111783	ENSG00000065882	0	TF_to_TG	Microglia
ENSG00000198242	ENSG00000065882	0	TF_to_TG	Microglia
ENSG00000108924	ENSG00000065882	0	TF_to_TG	Microglia
ENSG00000105516	ENSG00000065882	0	TF_to_TG	Microglia
ENSG00000152620	ENSG00000065882	0	TF_to_TG	Microglia
ENSG00000048342	ENSG00000065882	0	TF_to_TG	Microglia
ENSG00000205250	ENSG00000065882	0	TF_to_TG	Microglia
ENSG00000102910	ENSG00000065882	0	TF_to_TG	Microglia
ENSG00000177606	ENSG00000065882	0	TF_to_TG	Microglia
ENSG00000168610	ENSG00000065882	0	TF_to_TG	Microglia
ENSG00000100146	ENSG00000065882	0	TF_to_TG	Microglia
ENSG00000070444	ENSG00000065882	0	TF_to_TG	Microglia
ENSG00000187079	ENSG00000065882	0	TF_to_TG	Microglia
ENSG00000197965	ENSG00000065882	0	TF_to_TG	Microglia
ENSG00000102974	ENSG00000065882	0	TF_to_TG	Microglia
ENSG00000184221	ENSG00000065882	0	TF_to_TG	Microglia
ENSG00000198755	ENSG00000065882	0	TF_to_TG	Microglia
ENSG00000138600	ENSG00000065882	0	TF_to_TG	Microglia
ENSG00000126746	ENSG00000065882	0	TF_to_TG	Microglia
ENSG00000089101	ENSG00000065882	0	TF_to_TG	Microglia
ENSG00000118689	ENSG00000065882	0	TF_to_TG	Microglia
ENSG00000145919	ENSG00000065882	0	TF_to_TG	Microglia
ENSG00000148516	ENSG00000065882	0	TF_to_TG	Microglia
ENSG00000186350	ENSG00000065882	0	TF_to_TG	Microglia
ENSG00000101096	ENSG00000065882	0	TF_to_TG	Microglia
ENSG00000173039	ENSG00000065882	0	TF_to_TG	Microglia
ENSG00000005513	ENSG00000065882	0	TF_to_TG	Microglia
ENSG00000100345	ENSG00000065882	0	TF_to_TG	Microglia
ENSG00000116044	ENSG00000065882	0	TF_to_TG	Microglia
ENSG00000170345	ENSG00000065882	0	TF_to_TG	Microglia
ENSG00000133121	ENSG00000065882	0	TF_to_TG	Microglia
ENSG00000197063	ENSG00000065882	0	TF_to_TG	Microglia
ENSG00000143473	ENSG00000065882	0	TF_to_TG	Microglia
ENSG00000103066	ENSG00000065882	0	TF_to_TG	Microglia
ENSG00000167081	ENSG00000065882	0	TF_to_TG	Microglia
ENSG00000151623	ENSG00000065882	0	TF_to_TG	Microglia
ENSG00000158711	ENSG00000065882	0	TF_to_TG	Microglia
ENSG00000125388	ENSG00000065882	0	TF_to_TG	Microglia
ENSG00000148356	ENSG00000065882	0	TF_to_TG	Microglia
ENSG00000099326	ENSG00000065882	0	TF_to_TG	Microglia
ENSG00000129355	ENSG00000065882	0	TF_to_TG	Microglia
ENSG00000170265	ENSG00000065882	0	TF_to_TG	Microglia
ENSG00000080298	ENSG00000065882	0	TF_to_TG	Microglia
ENSG00000186951	ENSG00000065882	0	TF_to_TG	Microglia
ENSG00000134852	ENSG00000065882	0	TF_to_TG	Microglia
ENSG00000075426	ENSG00000065882	0	TF_to_TG	Microglia
ENSG00000077238	ENSG00000065882	0	TF_to_TG	Microglia
ENSG00000125037	ENSG00000065882	0	TF_to_TG	Microglia
ENSG00000114491	ENSG00000065882	0	TF_to_TG	Microglia
ENSG00000183060	ENSG00000065882	0	TF_to_TG	Microglia
ENSG00000147421	ENSG00000065882	0	TF_to_TG	Microglia
ENSG00000160199	ENSG00000065882	0	TF_to_TG	Microglia
ENSG00000119138	ENSG00000065882	0	TF_to_TG	Microglia
ENSG00000117000	ENSG00000065882	0	TF_to_TG	Microglia
ENSG00000198176	ENSG00000065882	0	TF_to_TG	Microglia
ENSG00000109320	ENSG00000065882	0	TF_to_TG	Microglia
ENSG00000172466	ENSG00000065882	0	TF_to_TG	Microglia
ENSG00000112182	ENSG00000065882	0	TF_to_TG	Microglia
ENSG00000140678	ENSG00000065882	0	TF_to_TG	Microglia
ENSG00000123685	ENSG00000065882	0	TF_to_TG	Microglia
ENSG00000135457	ENSG00000065882	0	TF_to_TG	Microglia
ENSG00000120690	ENSG00000065882	0	TF_to_TG	Microglia
ENSG00000245848	ENSG00000065882	0	TF_to_TG	Microglia
ENSG00000081189	ENSG00000065882	0	TF_to_TG	Microglia
ENSG00000116604	ENSG00000065882	0	TF_to_TG	Microglia
ENSG00000112561	ENSG00000065882	0	TF_to_TG	Microglia
ENSG00000100600	ENSG00000065882	0	TF_to_TG	Microglia
ENSG00000112304	ENSG00000065882	0	TF_to_TG	Microglia
ENSG00000213445	ENSG00000065882	0	TF_to_TG	Microglia
ENSG00000152527	ENSG00000065882	0	TF_to_TG	Microglia
ENSG00000178573	ENSG00000065882	0	TF_to_TG	Microglia
ENSG00000169499	ENSG00000065882	0	TF_to_TG	Microglia
ENSG00000125398	ENSG00000065882	0	TF_to_TG	Microglia
ENSG00000110435	ENSG00000065882	0	TF_to_TG	Microglia
ENSG00000261678	ENSG00000065882	0	TF_to_TG	Microglia
ENSG00000174332	ENSG00000065882	0	TF_to_TG	Microglia
ENSG00000179388	ENSG00000065882	0	TF_to_TG	Microglia
ENSG00000148737	ENSG00000065882	0	TF_to_TG	Microglia
ENSG00000124766	ENSG00000065882	0	TF_to_TG	Microglia
ENSG00000105419	ENSG00000065882	0	TF_to_TG	Microglia
ENSG00000111249	ENSG00000065882	0	TF_to_TG	Microglia
ENSG00000009950	ENSG00000065882	0	TF_to_TG	Microglia
ENSG00000105669	ENSG00000065882	0	TF_to_TG	Microglia
ENSG00000105698	ENSG00000065882	0	TF_to_TG	Microglia
ENSG00000184486	ENSG00000065882	0	TF_to_TG	Microglia
ENSG00000178951	ENSG00000065882	0	TF_to_TG	Microglia
ENSG00000137513	ENSG00000065882	0	TF_to_TG	Microglia
ENSG00000126456	ENSG00000065882	0	TF_to_TG	Microglia
ENSG00000006194	ENSG00000065882	0	TF_to_TG	Microglia
ENSG00000139651	ENSG00000065882	0	TF_to_TG	Microglia
ENSG00000167182	ENSG00000065882	0	TF_to_TG	Microglia
ENSG00000076356	ENSG00000065882	0	TF_to_TG	Microglia
ENSG00000161791	ENSG00000065882	0	TF_to_TG	Microglia
ENSG00000141510	ENSG00000065882	0	TF_to_TG	Microglia
ENSG00000131495	ENSG00000065882	0	TF_to_TG	Microglia
ENSG00000131238	ENSG00000065882	0	TF_to_TG	Microglia
ENSG00000111145	ENSG00000065882	0	TF_to_TG	Microglia
ENSG00000136144	ENSG00000065882	0	TF_to_TG	Microglia
ENSG00000096654	ENSG00000065882	0	TF_to_TG	Microglia
ENSG00000214595	ENSG00000065882	0	TF_to_TG	Microglia
ENSG00000169016	ENSG00000065882	0	TF_to_TG	Microglia
ENSG00000244405	ENSG00000065882	0	TF_to_TG	Microglia
ENSG00000105866	ENSG00000065882	0	TF_to_TG	Microglia
ENSG00000119684	ENSG00000065882	0	TF_to_TG	Microglia
ENSG00000248905	ENSG00000065882	0	TF_to_TG	Microglia
ENSG00000138029	ENSG00000065882	0	TF_to_TG	Microglia
ENSG00000166949	ENSG00000065882	0	TF_to_TG	Microglia
ENSG00000198963	ENSG00000065882	0	TF_to_TG	Microglia
ENSG00000171223	ENSG00000065882	0	TF_to_TG	Microglia
ENSG00000221955	ENSG00000065882	0	TF_to_TG	Microglia
ENSG00000087008	ENSG00000065882	0	TF_to_TG	Microglia
ENSG00000174197	ENSG00000065882	0	TF_to_TG	Microglia
ENSG00000009844	ENSG00000065882	0	TF_to_TG	Microglia
ENSG00000149231	ENSG00000065882	0	TF_to_TG	Microglia
ENSG00000141905	ENSG00000065882	0	TF_to_TG	Microglia
ENSG00000168228	ENSG00000065882	0	TF_to_TG	Microglia
ENSG00000128272	ENSG00000065882	0	TF_to_TG	Microglia
ENSG00000092439	ENSG00000065882	0	TF_to_TG	Microglia
ENSG00000100994	ENSG00000065882	0	TF_to_TG	Microglia
ENSG00000164916	ENSG00000065882	0	TF_to_TG	Microglia
ENSG00000133243	ENSG00000065882	0	TF_to_TG	Microglia
ENSG00000117707	ENSG00000065882	0	TF_to_TG	Microglia
ENSG00000172216	ENSG00000065882	0	TF_to_TG	Microglia
ENSG00000138495	ENSG00000065882	0	TF_to_TG	Microglia
ENSG00000145246	ENSG00000065882	0	TF_to_TG	Microglia
ENSG00000009413	ENSG00000065882	0	TF_to_TG	Microglia
ENSG00000165915	ENSG00000065882	0	TF_to_TG	Microglia
ENSG00000140044	ENSG00000065882	0	TF_to_TG	Microglia
ENSG00000068305	ENSG00000065882	0	TF_to_TG	Microglia
ENSG00000132170	ENSG00000065882	0	TF_to_TG	Microglia
ENSG00000134138	ENSG00000065882	0	TF_to_TG	Microglia
ENSG00000278053	ENSG00000065882	0	TF_to_TG	Microglia
ENSG00000214113	ENSG00000065882	0	TF_to_TG	Microglia
ENSG00000110076	ENSG00000065882	0	TF_to_TG	Microglia
ENSG00000113141	ENSG00000065882	0	TF_to_TG	Microglia
ENSG00000112242	ENSG00000065882	0	TF_to_TG	Microglia
ENSG00000129347	ENSG00000065882	0	TF_to_TG	Microglia
ENSG00000127220	ENSG00000065882	0	TF_to_TG	Microglia
ENSG00000145996	ENSG00000065882	0	TF_to_TG	Microglia
ENSG00000180822	ENSG00000065882	0	TF_to_TG	Microglia
ENSG00000168310	ENSG00000065882	0	TF_to_TG	Microglia
ENSG00000180354	ENSG00000065882	0	TF_to_TG	Microglia
ENSG00000172201	ENSG00000065882	0	TF_to_TG	Microglia
ENSG00000001167	ENSG00000065882	0	TF_to_TG	Microglia
ENSG00000008441	ENSG00000065882	0	TF_to_TG	Microglia
ENSG00000257923	ENSG00000065882	0	TF_to_TG	Microglia
ENSG00000112110	ENSG00000065882	0	TF_to_TG	Microglia
ENSG00000139083	ENSG00000065882	0	TF_to_TG	Microglia
ENSG00000154122	ENSG00000065882	0	TF_to_TG	Microglia
ENSG00000075391	ENSG00000065882	0	TF_to_TG	Microglia
ENSG00000169926	ENSG00000065882	0	TF_to_TG	Microglia
ENSG00000172262	ENSG00000065882	0	TF_to_TG	Microglia
ENSG00000204231	ENSG00000065882	0	TF_to_TG	Microglia
ENSG00000104613	ENSG00000065882	0	TF_to_TG	Microglia
ENSG00000177082	ENSG00000065882	0	TF_to_TG	Microglia
ENSG00000140009	ENSG00000065882	0	TF_to_TG	Microglia
ENSG00000112763	ENSG00000065882	0	TF_to_TG	Microglia
ENSG00000156587	ENSG00000065882	0	TF_to_TG	Microglia
ENSG00000039319	ENSG00000065882	0	TF_to_TG	Microglia
ENSG00000173153	ENSG00000065882	0	TF_to_TG	Microglia
ENSG00000066336	ENSG00000065882	0	TF_to_TG	Microglia
ENSG00000119950	ENSG00000065882	0	TF_to_TG	Microglia
ENSG00000091164	ENSG00000065882	0	TF_to_TG	Microglia
ENSG00000133056	ENSG00000065882	0	TF_to_TG	Microglia
ENSG00000237765	ENSG00000065882	0	TF_to_TG	Microglia
ENSG00000100997	ENSG00000065882	0	TF_to_TG	Microglia
ENSG00000107175	ENSG00000065882	0	TF_to_TG	Microglia
ENSG00000175745	ENSG00000065882	0	TF_to_TG	Microglia
ENSG00000162927	ENSG00000065882	0	TF_to_TG	Microglia
ENSG00000146007	ENSG00000065882	0	TF_to_TG	Microglia
ENSG00000153234	ENSG00000065882	0	TF_to_TG	Microglia
ENSG00000130522	ENSG00000065882	0	TF_to_TG	Microglia
ENSG00000114902	ENSG00000065882	0	TF_to_TG	Microglia
ENSG00000153107	ENSG00000065882	0	TF_to_TG	Microglia
ENSG00000100219	ENSG00000065882	0	TF_to_TG	Microglia
ENSG00000121964	ENSG00000065882	0	TF_to_TG	Microglia
ENSG00000120438	ENSG00000065882	0	TF_to_TG	Microglia
ENSG00000008513	ENSG00000065882	0	TF_to_TG	Microglia
ENSG00000134248	ENSG00000065882	0	TF_to_TG	Microglia
ENSG00000086232	ENSG00000065882	0	TF_to_TG	Microglia
ENSG00000185630	ENSG00000065882	0	TF_to_TG	Microglia
ENSG00000120738	ENSG00000065882	0	TF_to_TG	Microglia
ENSG00000141568	ENSG00000065882	0	TF_to_TG	Microglia
ENSG00000141295	ENSG00000065882	0	TF_to_TG	Microglia
ENSG00000100811	ENSG00000065882	0	TF_to_TG	Microglia
ENSG00000065882	ENSG00000065882	0	TF_to_TG	Microglia
ENSG00000167995	ENSG00000065882	0	TF_to_TG	Microglia
ENSG00000154727	ENSG00000065882	0	TF_to_TG	Microglia
ENSG00000072736	ENSG00000065882	0	TF_to_TG	Microglia
ENSG00000152778	ENSG00000065882	0	TF_to_TG	Microglia
ENSG00000152977	ENSG00000065882	0	TF_to_TG	Microglia
ENSG00000205927	ENSG00000065882	0	TF_to_TG	Microglia
ENSG00000153208	ENSG00000065882	0	TF_to_TG	Microglia
ENSG00000254999	ENSG00000065882	0	TF_to_TG	Microglia
ENSG00000126767	ENSG00000065882	0	TF_to_TG	Microglia
ENSG00000219481	ENSG00000065882	0	TF_to_TG	Microglia
ENSG00000179456	ENSG00000065882	0	TF_to_TG	Microglia
ENSG00000106536	ENSG00000065882	0	TF_to_TG	Microglia
ENSG00000137266	ENSG00000065882	0	TF_to_TG	Microglia
ENSG00000106686	ENSG00000065882	0	TF_to_TG	Microglia
ENSG00000103540	ENSG00000065882	0	TF_to_TG	Microglia
ENSG00000108788	ENSG00000065882	0	TF_to_TG	Microglia
ENSG00000132842	ENSG00000065882	0	TF_to_TG	Microglia
ENSG00000162599	ENSG00000065882	0	TF_to_TG	Microglia
ENSG00000071564	ENSG00000065882	0	TF_to_TG	Microglia
ENSG00000165495	ENSG00000065882	0	TF_to_TG	Microglia
ENSG00000131408	ENSG00000065882	0	TF_to_TG	Microglia
ENSG00000185591	ENSG00000065882	0	TF_to_TG	Microglia
ENSG00000124782	ENSG00000065882	0	TF_to_TG	Microglia
ENSG00000084093	ENSG00000065882	0	TF_to_TG	Microglia
ENSG00000123358	ENSG00000065882	0	TF_to_TG	Microglia
ENSG00000196704	ENSG00000065882	0	TF_to_TG	Microglia
ENSG00000102878	ENSG00000065882	0	TF_to_TG	Microglia
ENSG00000187672	ENSG00000067365	0	TF_to_TG	Microglia
ENSG00000125952	ENSG00000067365	0	TF_to_TG	Microglia
ENSG00000101158	ENSG00000067365	0	TF_to_TG	Microglia
ENSG00000143995	ENSG00000067365	0	TF_to_TG	Microglia
ENSG00000172273	ENSG00000067365	0	TF_to_TG	Microglia
ENSG00000170581	ENSG00000067365	0	TF_to_TG	Microglia
ENSG00000123104	ENSG00000067365	0	TF_to_TG	Microglia
ENSG00000197958	ENSG00000067365	0	TF_to_TG	Microglia
ENSG00000178852	ENSG00000067365	0	TF_to_TG	Microglia
ENSG00000129194	ENSG00000067365	0	TF_to_TG	Microglia
ENSG00000106459	ENSG00000067365	0	TF_to_TG	Microglia
ENSG00000176165	ENSG00000067365	0	TF_to_TG	Microglia
ENSG00000117280	ENSG00000067365	0	TF_to_TG	Microglia
ENSG00000138760	ENSG00000067365	0	TF_to_TG	Microglia
ENSG00000107863	ENSG00000067365	0	TF_to_TG	Microglia
ENSG00000006468	ENSG00000067365	0	TF_to_TG	Microglia
ENSG00000067365	ENSG00000067365	0	TF_to_TG	Microglia
ENSG00000120837	ENSG00000067365	0	TF_to_TG	Microglia
ENSG00000111783	ENSG00000067365	0	TF_to_TG	Microglia
ENSG00000198242	ENSG00000067365	0	TF_to_TG	Microglia
ENSG00000108924	ENSG00000067365	0	TF_to_TG	Microglia
ENSG00000105516	ENSG00000067365	0	TF_to_TG	Microglia
ENSG00000152620	ENSG00000067365	0	TF_to_TG	Microglia
ENSG00000048342	ENSG00000067365	0	TF_to_TG	Microglia
ENSG00000205250	ENSG00000067365	0	TF_to_TG	Microglia
ENSG00000102910	ENSG00000067365	0	TF_to_TG	Microglia
ENSG00000177606	ENSG00000067365	0	TF_to_TG	Microglia
ENSG00000168610	ENSG00000067365	0	TF_to_TG	Microglia
ENSG00000100146	ENSG00000067365	0	TF_to_TG	Microglia
ENSG00000070444	ENSG00000067365	0	TF_to_TG	Microglia
ENSG00000187079	ENSG00000067365	0	TF_to_TG	Microglia
ENSG00000197965	ENSG00000067365	0	TF_to_TG	Microglia
ENSG00000102974	ENSG00000067365	0	TF_to_TG	Microglia
ENSG00000184221	ENSG00000067365	0	TF_to_TG	Microglia
ENSG00000198755	ENSG00000067365	0	TF_to_TG	Microglia
ENSG00000138600	ENSG00000067365	0	TF_to_TG	Microglia
ENSG00000126746	ENSG00000067365	0	TF_to_TG	Microglia
ENSG00000089101	ENSG00000067365	0	TF_to_TG	Microglia
ENSG00000118689	ENSG00000067365	0	TF_to_TG	Microglia
ENSG00000145919	ENSG00000067365	0	TF_to_TG	Microglia
ENSG00000148516	ENSG00000067365	0	TF_to_TG	Microglia
ENSG00000186350	ENSG00000067365	0	TF_to_TG	Microglia
ENSG00000101096	ENSG00000067365	0	TF_to_TG	Microglia
ENSG00000173039	ENSG00000067365	0	TF_to_TG	Microglia
ENSG00000005513	ENSG00000067365	0	TF_to_TG	Microglia
ENSG00000100345	ENSG00000067365	0	TF_to_TG	Microglia
ENSG00000116044	ENSG00000067365	0	TF_to_TG	Microglia
ENSG00000170345	ENSG00000067365	0	TF_to_TG	Microglia
ENSG00000133121	ENSG00000067365	0	TF_to_TG	Microglia
ENSG00000197063	ENSG00000067365	0	TF_to_TG	Microglia
ENSG00000143473	ENSG00000067365	0	TF_to_TG	Microglia
ENSG00000103066	ENSG00000067365	0	TF_to_TG	Microglia
ENSG00000167081	ENSG00000067365	0	TF_to_TG	Microglia
ENSG00000151623	ENSG00000067365	0	TF_to_TG	Microglia
ENSG00000158711	ENSG00000067365	0	TF_to_TG	Microglia
ENSG00000125388	ENSG00000067365	0	TF_to_TG	Microglia
ENSG00000148356	ENSG00000067365	0	TF_to_TG	Microglia
ENSG00000099326	ENSG00000067365	0	TF_to_TG	Microglia
ENSG00000129355	ENSG00000067365	0	TF_to_TG	Microglia
ENSG00000170265	ENSG00000067365	0	TF_to_TG	Microglia
ENSG00000080298	ENSG00000067365	0	TF_to_TG	Microglia
ENSG00000186951	ENSG00000067365	0	TF_to_TG	Microglia
ENSG00000134852	ENSG00000067365	0	TF_to_TG	Microglia
ENSG00000075426	ENSG00000067365	0	TF_to_TG	Microglia
ENSG00000077238	ENSG00000067365	0	TF_to_TG	Microglia
ENSG00000125037	ENSG00000067365	0	TF_to_TG	Microglia
ENSG00000114491	ENSG00000067365	0	TF_to_TG	Microglia
ENSG00000183060	ENSG00000067365	0	TF_to_TG	Microglia
ENSG00000147421	ENSG00000067365	0	TF_to_TG	Microglia
ENSG00000160199	ENSG00000067365	0	TF_to_TG	Microglia
ENSG00000119138	ENSG00000067365	0	TF_to_TG	Microglia
ENSG00000117000	ENSG00000067365	0	TF_to_TG	Microglia
ENSG00000198176	ENSG00000067365	0	TF_to_TG	Microglia
ENSG00000109320	ENSG00000067365	0	TF_to_TG	Microglia
ENSG00000172466	ENSG00000067365	0	TF_to_TG	Microglia
ENSG00000112182	ENSG00000067365	0	TF_to_TG	Microglia
ENSG00000140678	ENSG00000067365	0	TF_to_TG	Microglia
ENSG00000123685	ENSG00000067365	0	TF_to_TG	Microglia
ENSG00000135457	ENSG00000067365	0	TF_to_TG	Microglia
ENSG00000120690	ENSG00000067365	0	TF_to_TG	Microglia
ENSG00000245848	ENSG00000067365	0	TF_to_TG	Microglia
ENSG00000081189	ENSG00000067365	0	TF_to_TG	Microglia
ENSG00000116604	ENSG00000067365	0	TF_to_TG	Microglia
ENSG00000112561	ENSG00000067365	0	TF_to_TG	Microglia
ENSG00000100600	ENSG00000067365	0	TF_to_TG	Microglia
ENSG00000112304	ENSG00000067365	0	TF_to_TG	Microglia
ENSG00000213445	ENSG00000067365	0	TF_to_TG	Microglia
ENSG00000152527	ENSG00000067365	0	TF_to_TG	Microglia
ENSG00000178573	ENSG00000067365	0	TF_to_TG	Microglia
ENSG00000169499	ENSG00000067365	0	TF_to_TG	Microglia
ENSG00000125398	ENSG00000067365	0	TF_to_TG	Microglia
ENSG00000110435	ENSG00000067365	0	TF_to_TG	Microglia
ENSG00000261678	ENSG00000067365	0	TF_to_TG	Microglia
ENSG00000174332	ENSG00000067365	0	TF_to_TG	Microglia
ENSG00000179388	ENSG00000067365	0	TF_to_TG	Microglia
ENSG00000148737	ENSG00000067365	0	TF_to_TG	Microglia
ENSG00000124766	ENSG00000067365	0	TF_to_TG	Microglia
ENSG00000105419	ENSG00000067365	0	TF_to_TG	Microglia
ENSG00000111249	ENSG00000067365	0	TF_to_TG	Microglia
ENSG00000009950	ENSG00000067365	0	TF_to_TG	Microglia
ENSG00000105669	ENSG00000067365	0	TF_to_TG	Microglia
ENSG00000105698	ENSG00000067365	0	TF_to_TG	Microglia
ENSG00000184486	ENSG00000067365	0	TF_to_TG	Microglia
ENSG00000178951	ENSG00000067365	0	TF_to_TG	Microglia
ENSG00000137513	ENSG00000067365	0	TF_to_TG	Microglia
ENSG00000126456	ENSG00000067365	0	TF_to_TG	Microglia
ENSG00000006194	ENSG00000067365	0	TF_to_TG	Microglia
ENSG00000139651	ENSG00000067365	0	TF_to_TG	Microglia
ENSG00000167182	ENSG00000067365	0	TF_to_TG	Microglia
ENSG00000076356	ENSG00000067365	0	TF_to_TG	Microglia
ENSG00000161791	ENSG00000067365	0	TF_to_TG	Microglia
ENSG00000141510	ENSG00000067365	0	TF_to_TG	Microglia
ENSG00000131495	ENSG00000067365	0	TF_to_TG	Microglia
ENSG00000131238	ENSG00000067365	0	TF_to_TG	Microglia
ENSG00000111145	ENSG00000067365	0	TF_to_TG	Microglia
ENSG00000136144	ENSG00000067365	0	TF_to_TG	Microglia
ENSG00000096654	ENSG00000067365	0	TF_to_TG	Microglia
ENSG00000214595	ENSG00000067365	0	TF_to_TG	Microglia
ENSG00000169016	ENSG00000067365	0	TF_to_TG	Microglia
ENSG00000244405	ENSG00000067365	0	TF_to_TG	Microglia
ENSG00000105866	ENSG00000067365	0	TF_to_TG	Microglia
ENSG00000119684	ENSG00000067365	0	TF_to_TG	Microglia
ENSG00000248905	ENSG00000067365	0	TF_to_TG	Microglia
ENSG00000138029	ENSG00000067365	0	TF_to_TG	Microglia
ENSG00000166949	ENSG00000067365	0	TF_to_TG	Microglia
ENSG00000198963	ENSG00000067365	0	TF_to_TG	Microglia
ENSG00000171223	ENSG00000067365	0	TF_to_TG	Microglia
ENSG00000221955	ENSG00000067365	0	TF_to_TG	Microglia
ENSG00000087008	ENSG00000067365	0	TF_to_TG	Microglia
ENSG00000174197	ENSG00000067365	0	TF_to_TG	Microglia
ENSG00000009844	ENSG00000067365	0	TF_to_TG	Microglia
ENSG00000149231	ENSG00000067365	0	TF_to_TG	Microglia
ENSG00000141905	ENSG00000067365	0	TF_to_TG	Microglia
ENSG00000168228	ENSG00000067365	0	TF_to_TG	Microglia
ENSG00000128272	ENSG00000067365	0	TF_to_TG	Microglia
ENSG00000092439	ENSG00000067365	0	TF_to_TG	Microglia
ENSG00000100994	ENSG00000067365	0	TF_to_TG	Microglia
ENSG00000164916	ENSG00000067365	0	TF_to_TG	Microglia
ENSG00000133243	ENSG00000067365	0	TF_to_TG	Microglia
ENSG00000117707	ENSG00000067365	0	TF_to_TG	Microglia
ENSG00000172216	ENSG00000067365	0	TF_to_TG	Microglia
ENSG00000138495	ENSG00000067365	0	TF_to_TG	Microglia
ENSG00000145246	ENSG00000067365	0	TF_to_TG	Microglia
ENSG00000009413	ENSG00000067365	0	TF_to_TG	Microglia
ENSG00000165915	ENSG00000067365	0	TF_to_TG	Microglia
ENSG00000140044	ENSG00000067365	0	TF_to_TG	Microglia
ENSG00000068305	ENSG00000067365	0	TF_to_TG	Microglia
ENSG00000132170	ENSG00000067365	0	TF_to_TG	Microglia
ENSG00000134138	ENSG00000067365	0	TF_to_TG	Microglia
ENSG00000278053	ENSG00000067365	0	TF_to_TG	Microglia
ENSG00000214113	ENSG00000067365	0	TF_to_TG	Microglia
ENSG00000110076	ENSG00000067365	0	TF_to_TG	Microglia
ENSG00000113141	ENSG00000067365	0	TF_to_TG	Microglia
ENSG00000112242	ENSG00000067365	0	TF_to_TG	Microglia
ENSG00000129347	ENSG00000067365	0	TF_to_TG	Microglia
ENSG00000127220	ENSG00000067365	0	TF_to_TG	Microglia
ENSG00000145996	ENSG00000067365	0	TF_to_TG	Microglia
ENSG00000180822	ENSG00000067365	0	TF_to_TG	Microglia
ENSG00000168310	ENSG00000067365	0	TF_to_TG	Microglia
ENSG00000180354	ENSG00000067365	0	TF_to_TG	Microglia
ENSG00000172201	ENSG00000067365	0	TF_to_TG	Microglia
ENSG00000001167	ENSG00000067365	0	TF_to_TG	Microglia
ENSG00000008441	ENSG00000067365	0	TF_to_TG	Microglia
ENSG00000257923	ENSG00000067365	0	TF_to_TG	Microglia
ENSG00000112110	ENSG00000067365	0	TF_to_TG	Microglia
ENSG00000139083	ENSG00000067365	0	TF_to_TG	Microglia
ENSG00000154122	ENSG00000067365	0	TF_to_TG	Microglia
ENSG00000075391	ENSG00000067365	0	TF_to_TG	Microglia
ENSG00000169926	ENSG00000067365	0	TF_to_TG	Microglia
ENSG00000172262	ENSG00000067365	0	TF_to_TG	Microglia
ENSG00000204231	ENSG00000067365	0	TF_to_TG	Microglia
ENSG00000104613	ENSG00000067365	0	TF_to_TG	Microglia
ENSG00000177082	ENSG00000067365	0	TF_to_TG	Microglia
ENSG00000140009	ENSG00000067365	0	TF_to_TG	Microglia
ENSG00000112763	ENSG00000067365	0	TF_to_TG	Microglia
ENSG00000156587	ENSG00000067365	0	TF_to_TG	Microglia
ENSG00000039319	ENSG00000067365	0	TF_to_TG	Microglia
ENSG00000173153	ENSG00000067365	0	TF_to_TG	Microglia
ENSG00000066336	ENSG00000067365	0	TF_to_TG	Microglia
ENSG00000119950	ENSG00000067365	0	TF_to_TG	Microglia
ENSG00000091164	ENSG00000067365	0	TF_to_TG	Microglia
ENSG00000133056	ENSG00000067365	0	TF_to_TG	Microglia
ENSG00000237765	ENSG00000067365	0	TF_to_TG	Microglia
ENSG00000100997	ENSG00000067365	0	TF_to_TG	Microglia
ENSG00000107175	ENSG00000067365	0	TF_to_TG	Microglia
ENSG00000175745	ENSG00000067365	0	TF_to_TG	Microglia
ENSG00000162927	ENSG00000067365	0	TF_to_TG	Microglia
ENSG00000146007	ENSG00000067365	0	TF_to_TG	Microglia
ENSG00000153234	ENSG00000067365	0	TF_to_TG	Microglia
ENSG00000130522	ENSG00000067365	0	TF_to_TG	Microglia
ENSG00000114902	ENSG00000067365	0	TF_to_TG	Microglia
ENSG00000153107	ENSG00000067365	0	TF_to_TG	Microglia
ENSG00000100219	ENSG00000067365	0	TF_to_TG	Microglia
ENSG00000121964	ENSG00000067365	0	TF_to_TG	Microglia
ENSG00000120438	ENSG00000067365	0	TF_to_TG	Microglia
ENSG00000008513	ENSG00000067365	0	TF_to_TG	Microglia
ENSG00000134248	ENSG00000067365	0	TF_to_TG	Microglia
ENSG00000086232	ENSG00000067365	0	TF_to_TG	Microglia
ENSG00000185630	ENSG00000067365	0	TF_to_TG	Microglia
ENSG00000120738	ENSG00000067365	0	TF_to_TG	Microglia
ENSG00000141568	ENSG00000067365	0	TF_to_TG	Microglia
ENSG00000141295	ENSG00000067365	0	TF_to_TG	Microglia
ENSG00000100811	ENSG00000067365	0	TF_to_TG	Microglia
ENSG00000065882	ENSG00000067365	0	TF_to_TG	Microglia
ENSG00000167995	ENSG00000067365	0	TF_to_TG	Microglia
ENSG00000154727	ENSG00000067365	0	TF_to_TG	Microglia
ENSG00000072736	ENSG00000067365	0	TF_to_TG	Microglia
ENSG00000152778	ENSG00000067365	0	TF_to_TG	Microglia
ENSG00000152977	ENSG00000067365	0	TF_to_TG	Microglia
ENSG00000205927	ENSG00000067365	0	TF_to_TG	Microglia
ENSG00000153208	ENSG00000067365	0	TF_to_TG	Microglia
ENSG00000254999	ENSG00000067365	0	TF_to_TG	Microglia
ENSG00000126767	ENSG00000067365	0	TF_to_TG	Microglia
ENSG00000219481	ENSG00000067365	0	TF_to_TG	Microglia
ENSG00000179456	ENSG00000067365	0	TF_to_TG	Microglia
ENSG00000106536	ENSG00000067365	0	TF_to_TG	Microglia
ENSG00000137266	ENSG00000067365	0	TF_to_TG	Microglia
ENSG00000106686	ENSG00000067365	0	TF_to_TG	Microglia
ENSG00000103540	ENSG00000067365	0	TF_to_TG	Microglia
ENSG00000108788	ENSG00000067365	0	TF_to_TG	Microglia
ENSG00000132842	ENSG00000067365	0	TF_to_TG	Microglia
ENSG00000162599	ENSG00000067365	0	TF_to_TG	Microglia
ENSG00000071564	ENSG00000067365	0	TF_to_TG	Microglia
ENSG00000165495	ENSG00000067365	0	TF_to_TG	Microglia
ENSG00000131408	ENSG00000067365	0	TF_to_TG	Microglia
ENSG00000185591	ENSG00000067365	0	TF_to_TG	Microglia
ENSG00000124782	ENSG00000067365	0	TF_to_TG	Microglia
ENSG00000084093	ENSG00000067365	0	TF_to_TG	Microglia
ENSG00000123358	ENSG00000067365	0	TF_to_TG	Microglia
ENSG00000196704	ENSG00000067365	0	TF_to_TG	Microglia
ENSG00000102878	ENSG00000067365	0	TF_to_TG	Microglia
ENSG00000187672	ENSG00000068305	0	TF_to_TG	Microglia
ENSG00000125952	ENSG00000068305	0	TF_to_TG	Microglia
ENSG00000101158	ENSG00000068305	0	TF_to_TG	Microglia
ENSG00000143995	ENSG00000068305	0	TF_to_TG	Microglia
ENSG00000172273	ENSG00000068305	0	TF_to_TG	Microglia
ENSG00000170581	ENSG00000068305	0	TF_to_TG	Microglia
ENSG00000123104	ENSG00000068305	0	TF_to_TG	Microglia
ENSG00000197958	ENSG00000068305	0	TF_to_TG	Microglia
ENSG00000178852	ENSG00000068305	0	TF_to_TG	Microglia
ENSG00000129194	ENSG00000068305	0	TF_to_TG	Microglia
ENSG00000106459	ENSG00000068305	0	TF_to_TG	Microglia
ENSG00000176165	ENSG00000068305	0	TF_to_TG	Microglia
ENSG00000117280	ENSG00000068305	0	TF_to_TG	Microglia
ENSG00000138760	ENSG00000068305	0	TF_to_TG	Microglia
ENSG00000107863	ENSG00000068305	0	TF_to_TG	Microglia
ENSG00000006468	ENSG00000068305	0	TF_to_TG	Microglia
ENSG00000067365	ENSG00000068305	0	TF_to_TG	Microglia
ENSG00000120837	ENSG00000068305	0	TF_to_TG	Microglia
ENSG00000111783	ENSG00000068305	0	TF_to_TG	Microglia
ENSG00000198242	ENSG00000068305	0	TF_to_TG	Microglia
ENSG00000108924	ENSG00000068305	0	TF_to_TG	Microglia
ENSG00000105516	ENSG00000068305	0	TF_to_TG	Microglia
ENSG00000152620	ENSG00000068305	0	TF_to_TG	Microglia
ENSG00000048342	ENSG00000068305	0	TF_to_TG	Microglia
ENSG00000205250	ENSG00000068305	0	TF_to_TG	Microglia
ENSG00000102910	ENSG00000068305	0	TF_to_TG	Microglia
ENSG00000177606	ENSG00000068305	0	TF_to_TG	Microglia
ENSG00000168610	ENSG00000068305	0	TF_to_TG	Microglia
ENSG00000100146	ENSG00000068305	0	TF_to_TG	Microglia
ENSG00000070444	ENSG00000068305	0	TF_to_TG	Microglia
ENSG00000187079	ENSG00000068305	0	TF_to_TG	Microglia
ENSG00000197965	ENSG00000068305	0	TF_to_TG	Microglia
ENSG00000102974	ENSG00000068305	0	TF_to_TG	Microglia
ENSG00000184221	ENSG00000068305	0	TF_to_TG	Microglia
ENSG00000198755	ENSG00000068305	0	TF_to_TG	Microglia
ENSG00000138600	ENSG00000068305	0	TF_to_TG	Microglia
ENSG00000126746	ENSG00000068305	0	TF_to_TG	Microglia
ENSG00000089101	ENSG00000068305	0	TF_to_TG	Microglia
ENSG00000118689	ENSG00000068305	0	TF_to_TG	Microglia
ENSG00000145919	ENSG00000068305	0	TF_to_TG	Microglia
ENSG00000148516	ENSG00000068305	0	TF_to_TG	Microglia
ENSG00000186350	ENSG00000068305	0	TF_to_TG	Microglia
ENSG00000101096	ENSG00000068305	0	TF_to_TG	Microglia
ENSG00000173039	ENSG00000068305	0	TF_to_TG	Microglia
ENSG00000005513	ENSG00000068305	0	TF_to_TG	Microglia
ENSG00000100345	ENSG00000068305	0	TF_to_TG	Microglia
ENSG00000116044	ENSG00000068305	0	TF_to_TG	Microglia
ENSG00000170345	ENSG00000068305	0	TF_to_TG	Microglia
ENSG00000133121	ENSG00000068305	0	TF_to_TG	Microglia
ENSG00000197063	ENSG00000068305	0	TF_to_TG	Microglia
ENSG00000143473	ENSG00000068305	0	TF_to_TG	Microglia
ENSG00000103066	ENSG00000068305	0	TF_to_TG	Microglia
ENSG00000167081	ENSG00000068305	0	TF_to_TG	Microglia
ENSG00000151623	ENSG00000068305	0	TF_to_TG	Microglia
ENSG00000158711	ENSG00000068305	0	TF_to_TG	Microglia
ENSG00000125388	ENSG00000068305	0	TF_to_TG	Microglia
ENSG00000148356	ENSG00000068305	0	TF_to_TG	Microglia
ENSG00000099326	ENSG00000068305	0	TF_to_TG	Microglia
ENSG00000129355	ENSG00000068305	0	TF_to_TG	Microglia
ENSG00000170265	ENSG00000068305	0	TF_to_TG	Microglia
ENSG00000080298	ENSG00000068305	0	TF_to_TG	Microglia
ENSG00000186951	ENSG00000068305	0	TF_to_TG	Microglia
ENSG00000134852	ENSG00000068305	0	TF_to_TG	Microglia
ENSG00000075426	ENSG00000068305	0	TF_to_TG	Microglia
ENSG00000077238	ENSG00000068305	0	TF_to_TG	Microglia
ENSG00000125037	ENSG00000068305	0	TF_to_TG	Microglia
ENSG00000114491	ENSG00000068305	0	TF_to_TG	Microglia
ENSG00000183060	ENSG00000068305	0	TF_to_TG	Microglia
ENSG00000147421	ENSG00000068305	0	TF_to_TG	Microglia
ENSG00000160199	ENSG00000068305	0	TF_to_TG	Microglia
ENSG00000119138	ENSG00000068305	0	TF_to_TG	Microglia
ENSG00000117000	ENSG00000068305	0	TF_to_TG	Microglia
ENSG00000198176	ENSG00000068305	0	TF_to_TG	Microglia
ENSG00000109320	ENSG00000068305	0	TF_to_TG	Microglia
ENSG00000172466	ENSG00000068305	0	TF_to_TG	Microglia
ENSG00000112182	ENSG00000068305	0	TF_to_TG	Microglia
ENSG00000140678	ENSG00000068305	0	TF_to_TG	Microglia
ENSG00000123685	ENSG00000068305	0	TF_to_TG	Microglia
ENSG00000135457	ENSG00000068305	0	TF_to_TG	Microglia
ENSG00000120690	ENSG00000068305	0	TF_to_TG	Microglia
ENSG00000245848	ENSG00000068305	0	TF_to_TG	Microglia
ENSG00000081189	ENSG00000068305	0	TF_to_TG	Microglia
ENSG00000116604	ENSG00000068305	0	TF_to_TG	Microglia
ENSG00000112561	ENSG00000068305	0	TF_to_TG	Microglia
ENSG00000100600	ENSG00000068305	0	TF_to_TG	Microglia
ENSG00000112304	ENSG00000068305	0	TF_to_TG	Microglia
ENSG00000213445	ENSG00000068305	0	TF_to_TG	Microglia
ENSG00000152527	ENSG00000068305	0	TF_to_TG	Microglia
ENSG00000178573	ENSG00000068305	0	TF_to_TG	Microglia
ENSG00000169499	ENSG00000068305	0	TF_to_TG	Microglia
ENSG00000125398	ENSG00000068305	0	TF_to_TG	Microglia
ENSG00000110435	ENSG00000068305	0	TF_to_TG	Microglia
ENSG00000261678	ENSG00000068305	0	TF_to_TG	Microglia
ENSG00000174332	ENSG00000068305	0	TF_to_TG	Microglia
ENSG00000179388	ENSG00000068305	0	TF_to_TG	Microglia
ENSG00000148737	ENSG00000068305	0	TF_to_TG	Microglia
ENSG00000124766	ENSG00000068305	0	TF_to_TG	Microglia
ENSG00000105419	ENSG00000068305	0	TF_to_TG	Microglia
ENSG00000111249	ENSG00000068305	0	TF_to_TG	Microglia
ENSG00000009950	ENSG00000068305	0	TF_to_TG	Microglia
ENSG00000105669	ENSG00000068305	0	TF_to_TG	Microglia
ENSG00000105698	ENSG00000068305	0	TF_to_TG	Microglia
ENSG00000184486	ENSG00000068305	0	TF_to_TG	Microglia
ENSG00000178951	ENSG00000068305	0	TF_to_TG	Microglia
ENSG00000137513	ENSG00000068305	0	TF_to_TG	Microglia
ENSG00000126456	ENSG00000068305	0	TF_to_TG	Microglia
ENSG00000006194	ENSG00000068305	0	TF_to_TG	Microglia
ENSG00000139651	ENSG00000068305	0	TF_to_TG	Microglia
ENSG00000167182	ENSG00000068305	0	TF_to_TG	Microglia
ENSG00000076356	ENSG00000068305	0	TF_to_TG	Microglia
ENSG00000161791	ENSG00000068305	0	TF_to_TG	Microglia
ENSG00000141510	ENSG00000068305	0	TF_to_TG	Microglia
ENSG00000131495	ENSG00000068305	0	TF_to_TG	Microglia
ENSG00000131238	ENSG00000068305	0	TF_to_TG	Microglia
ENSG00000111145	ENSG00000068305	0	TF_to_TG	Microglia
ENSG00000136144	ENSG00000068305	0	TF_to_TG	Microglia
ENSG00000096654	ENSG00000068305	0	TF_to_TG	Microglia
ENSG00000214595	ENSG00000068305	0	TF_to_TG	Microglia
ENSG00000169016	ENSG00000068305	0	TF_to_TG	Microglia
ENSG00000244405	ENSG00000068305	0	TF_to_TG	Microglia
ENSG00000105866	ENSG00000068305	0	TF_to_TG	Microglia
ENSG00000119684	ENSG00000068305	0	TF_to_TG	Microglia
ENSG00000248905	ENSG00000068305	0	TF_to_TG	Microglia
ENSG00000138029	ENSG00000068305	0	TF_to_TG	Microglia
ENSG00000166949	ENSG00000068305	0	TF_to_TG	Microglia
ENSG00000198963	ENSG00000068305	0	TF_to_TG	Microglia
ENSG00000171223	ENSG00000068305	0	TF_to_TG	Microglia
ENSG00000221955	ENSG00000068305	0	TF_to_TG	Microglia
ENSG00000087008	ENSG00000068305	0	TF_to_TG	Microglia
ENSG00000174197	ENSG00000068305	0	TF_to_TG	Microglia
ENSG00000009844	ENSG00000068305	0	TF_to_TG	Microglia
ENSG00000149231	ENSG00000068305	0	TF_to_TG	Microglia
ENSG00000141905	ENSG00000068305	0	TF_to_TG	Microglia
ENSG00000168228	ENSG00000068305	0	TF_to_TG	Microglia
ENSG00000128272	ENSG00000068305	0	TF_to_TG	Microglia
ENSG00000092439	ENSG00000068305	0	TF_to_TG	Microglia
ENSG00000100994	ENSG00000068305	0	TF_to_TG	Microglia
ENSG00000164916	ENSG00000068305	0	TF_to_TG	Microglia
ENSG00000133243	ENSG00000068305	0	TF_to_TG	Microglia
ENSG00000117707	ENSG00000068305	0	TF_to_TG	Microglia
ENSG00000172216	ENSG00000068305	0	TF_to_TG	Microglia
ENSG00000138495	ENSG00000068305	0	TF_to_TG	Microglia
ENSG00000145246	ENSG00000068305	0	TF_to_TG	Microglia
ENSG00000009413	ENSG00000068305	0	TF_to_TG	Microglia
ENSG00000165915	ENSG00000068305	0	TF_to_TG	Microglia
ENSG00000140044	ENSG00000068305	0	TF_to_TG	Microglia
ENSG00000068305	ENSG00000068305	0	TF_to_TG	Microglia
ENSG00000132170	ENSG00000068305	0	TF_to_TG	Microglia
ENSG00000134138	ENSG00000068305	0	TF_to_TG	Microglia
ENSG00000278053	ENSG00000068305	0	TF_to_TG	Microglia
ENSG00000214113	ENSG00000068305	0	TF_to_TG	Microglia
ENSG00000110076	ENSG00000068305	0	TF_to_TG	Microglia
ENSG00000113141	ENSG00000068305	0	TF_to_TG	Microglia
ENSG00000112242	ENSG00000068305	0	TF_to_TG	Microglia
ENSG00000129347	ENSG00000068305	0	TF_to_TG	Microglia
ENSG00000127220	ENSG00000068305	0	TF_to_TG	Microglia
ENSG00000145996	ENSG00000068305	0	TF_to_TG	Microglia
ENSG00000180822	ENSG00000068305	0	TF_to_TG	Microglia
ENSG00000168310	ENSG00000068305	0	TF_to_TG	Microglia
ENSG00000180354	ENSG00000068305	0	TF_to_TG	Microglia
ENSG00000172201	ENSG00000068305	0	TF_to_TG	Microglia
ENSG00000001167	ENSG00000068305	0	TF_to_TG	Microglia
ENSG00000008441	ENSG00000068305	0	TF_to_TG	Microglia
ENSG00000257923	ENSG00000068305	0	TF_to_TG	Microglia
ENSG00000112110	ENSG00000068305	0	TF_to_TG	Microglia
ENSG00000139083	ENSG00000068305	0	TF_to_TG	Microglia
ENSG00000154122	ENSG00000068305	0	TF_to_TG	Microglia
ENSG00000075391	ENSG00000068305	0	TF_to_TG	Microglia
ENSG00000169926	ENSG00000068305	0	TF_to_TG	Microglia
ENSG00000172262	ENSG00000068305	0	TF_to_TG	Microglia
ENSG00000204231	ENSG00000068305	0	TF_to_TG	Microglia
ENSG00000104613	ENSG00000068305	0	TF_to_TG	Microglia
ENSG00000177082	ENSG00000068305	0	TF_to_TG	Microglia
ENSG00000140009	ENSG00000068305	0	TF_to_TG	Microglia
ENSG00000112763	ENSG00000068305	0	TF_to_TG	Microglia
ENSG00000156587	ENSG00000068305	0	TF_to_TG	Microglia
ENSG00000039319	ENSG00000068305	0	TF_to_TG	Microglia
ENSG00000173153	ENSG00000068305	0	TF_to_TG	Microglia
ENSG00000066336	ENSG00000068305	0	TF_to_TG	Microglia
ENSG00000119950	ENSG00000068305	0	TF_to_TG	Microglia
ENSG00000091164	ENSG00000068305	0	TF_to_TG	Microglia
ENSG00000133056	ENSG00000068305	0	TF_to_TG	Microglia
ENSG00000237765	ENSG00000068305	0	TF_to_TG	Microglia
ENSG00000100997	ENSG00000068305	0	TF_to_TG	Microglia
ENSG00000107175	ENSG00000068305	0	TF_to_TG	Microglia
ENSG00000175745	ENSG00000068305	0	TF_to_TG	Microglia
ENSG00000162927	ENSG00000068305	0	TF_to_TG	Microglia
ENSG00000146007	ENSG00000068305	0	TF_to_TG	Microglia
ENSG00000153234	ENSG00000068305	0	TF_to_TG	Microglia
ENSG00000130522	ENSG00000068305	0	TF_to_TG	Microglia
ENSG00000114902	ENSG00000068305	0	TF_to_TG	Microglia
ENSG00000153107	ENSG00000068305	0	TF_to_TG	Microglia
ENSG00000100219	ENSG00000068305	0	TF_to_TG	Microglia
ENSG00000121964	ENSG00000068305	0	TF_to_TG	Microglia
ENSG00000120438	ENSG00000068305	0	TF_to_TG	Microglia
ENSG00000008513	ENSG00000068305	0	TF_to_TG	Microglia
ENSG00000134248	ENSG00000068305	0	TF_to_TG	Microglia
ENSG00000086232	ENSG00000068305	0	TF_to_TG	Microglia
ENSG00000185630	ENSG00000068305	0	TF_to_TG	Microglia
ENSG00000120738	ENSG00000068305	0	TF_to_TG	Microglia
ENSG00000141568	ENSG00000068305	0	TF_to_TG	Microglia
ENSG00000141295	ENSG00000068305	0	TF_to_TG	Microglia
ENSG00000100811	ENSG00000068305	0	TF_to_TG	Microglia
ENSG00000065882	ENSG00000068305	0	TF_to_TG	Microglia
ENSG00000167995	ENSG00000068305	0	TF_to_TG	Microglia
ENSG00000154727	ENSG00000068305	0	TF_to_TG	Microglia
ENSG00000072736	ENSG00000068305	0	TF_to_TG	Microglia
ENSG00000152778	ENSG00000068305	0	TF_to_TG	Microglia
ENSG00000152977	ENSG00000068305	0	TF_to_TG	Microglia
ENSG00000205927	ENSG00000068305	0	TF_to_TG	Microglia
ENSG00000153208	ENSG00000068305	0	TF_to_TG	Microglia
ENSG00000254999	ENSG00000068305	0	TF_to_TG	Microglia
ENSG00000126767	ENSG00000068305	0	TF_to_TG	Microglia
ENSG00000219481	ENSG00000068305	0	TF_to_TG	Microglia
ENSG00000179456	ENSG00000068305	0	TF_to_TG	Microglia
ENSG00000106536	ENSG00000068305	0	TF_to_TG	Microglia
ENSG00000137266	ENSG00000068305	0	TF_to_TG	Microglia
ENSG00000106686	ENSG00000068305	0	TF_to_TG	Microglia
ENSG00000103540	ENSG00000068305	0	TF_to_TG	Microglia
ENSG00000108788	ENSG00000068305	0	TF_to_TG	Microglia
ENSG00000132842	ENSG00000068305	0	TF_to_TG	Microglia
ENSG00000162599	ENSG00000068305	0	TF_to_TG	Microglia
ENSG00000071564	ENSG00000068305	0	TF_to_TG	Microglia
ENSG00000165495	ENSG00000068305	0	TF_to_TG	Microglia
ENSG00000131408	ENSG00000068305	0	TF_to_TG	Microglia
ENSG00000185591	ENSG00000068305	0	TF_to_TG	Microglia
ENSG00000124782	ENSG00000068305	0	TF_to_TG	Microglia
ENSG00000084093	ENSG00000068305	0	TF_to_TG	Microglia
ENSG00000123358	ENSG00000068305	0	TF_to_TG	Microglia
ENSG00000196704	ENSG00000068305	0	TF_to_TG	Microglia
ENSG00000102878	ENSG00000068305	0	TF_to_TG	Microglia
ENSG00000187672	ENSG00000075391	0	TF_to_TG	Microglia
ENSG00000125952	ENSG00000075391	0	TF_to_TG	Microglia
ENSG00000101158	ENSG00000075391	0	TF_to_TG	Microglia
ENSG00000143995	ENSG00000075391	0	TF_to_TG	Microglia
ENSG00000172273	ENSG00000075391	0	TF_to_TG	Microglia
ENSG00000170581	ENSG00000075391	0	TF_to_TG	Microglia
ENSG00000123104	ENSG00000075391	0	TF_to_TG	Microglia
ENSG00000197958	ENSG00000075391	0	TF_to_TG	Microglia
ENSG00000178852	ENSG00000075391	0	TF_to_TG	Microglia
ENSG00000129194	ENSG00000075391	0	TF_to_TG	Microglia
ENSG00000106459	ENSG00000075391	0	TF_to_TG	Microglia
ENSG00000176165	ENSG00000075391	0	TF_to_TG	Microglia
ENSG00000117280	ENSG00000075391	0	TF_to_TG	Microglia
ENSG00000138760	ENSG00000075391	0	TF_to_TG	Microglia
ENSG00000107863	ENSG00000075391	0	TF_to_TG	Microglia
ENSG00000006468	ENSG00000075391	0	TF_to_TG	Microglia
ENSG00000067365	ENSG00000075391	0	TF_to_TG	Microglia
ENSG00000120837	ENSG00000075391	0	TF_to_TG	Microglia
ENSG00000111783	ENSG00000075391	0	TF_to_TG	Microglia
ENSG00000198242	ENSG00000075391	0	TF_to_TG	Microglia
ENSG00000108924	ENSG00000075391	0	TF_to_TG	Microglia
ENSG00000105516	ENSG00000075391	0	TF_to_TG	Microglia
ENSG00000152620	ENSG00000075391	0	TF_to_TG	Microglia
ENSG00000048342	ENSG00000075391	0	TF_to_TG	Microglia
ENSG00000205250	ENSG00000075391	0	TF_to_TG	Microglia
ENSG00000102910	ENSG00000075391	0	TF_to_TG	Microglia
ENSG00000177606	ENSG00000075391	0	TF_to_TG	Microglia
ENSG00000168610	ENSG00000075391	0	TF_to_TG	Microglia
ENSG00000100146	ENSG00000075391	0	TF_to_TG	Microglia
ENSG00000070444	ENSG00000075391	0	TF_to_TG	Microglia
ENSG00000187079	ENSG00000075391	0	TF_to_TG	Microglia
ENSG00000197965	ENSG00000075391	0	TF_to_TG	Microglia
ENSG00000102974	ENSG00000075391	0	TF_to_TG	Microglia
ENSG00000184221	ENSG00000075391	0	TF_to_TG	Microglia
ENSG00000198755	ENSG00000075391	0	TF_to_TG	Microglia
ENSG00000138600	ENSG00000075391	0	TF_to_TG	Microglia
ENSG00000126746	ENSG00000075391	0	TF_to_TG	Microglia
ENSG00000089101	ENSG00000075391	0	TF_to_TG	Microglia
ENSG00000118689	ENSG00000075391	0	TF_to_TG	Microglia
ENSG00000145919	ENSG00000075391	0	TF_to_TG	Microglia
ENSG00000148516	ENSG00000075391	0	TF_to_TG	Microglia
ENSG00000186350	ENSG00000075391	0	TF_to_TG	Microglia
ENSG00000101096	ENSG00000075391	0	TF_to_TG	Microglia
ENSG00000173039	ENSG00000075391	0	TF_to_TG	Microglia
ENSG00000005513	ENSG00000075391	0	TF_to_TG	Microglia
ENSG00000100345	ENSG00000075391	0	TF_to_TG	Microglia
ENSG00000116044	ENSG00000075391	0	TF_to_TG	Microglia
ENSG00000170345	ENSG00000075391	0	TF_to_TG	Microglia
ENSG00000133121	ENSG00000075391	0	TF_to_TG	Microglia
ENSG00000197063	ENSG00000075391	0	TF_to_TG	Microglia
ENSG00000143473	ENSG00000075391	0	TF_to_TG	Microglia
ENSG00000103066	ENSG00000075391	0	TF_to_TG	Microglia
ENSG00000167081	ENSG00000075391	0	TF_to_TG	Microglia
ENSG00000151623	ENSG00000075391	0	TF_to_TG	Microglia
ENSG00000158711	ENSG00000075391	0	TF_to_TG	Microglia
ENSG00000125388	ENSG00000075391	0	TF_to_TG	Microglia
ENSG00000148356	ENSG00000075391	0	TF_to_TG	Microglia
ENSG00000099326	ENSG00000075391	0	TF_to_TG	Microglia
ENSG00000129355	ENSG00000075391	0	TF_to_TG	Microglia
ENSG00000170265	ENSG00000075391	0	TF_to_TG	Microglia
ENSG00000080298	ENSG00000075391	0	TF_to_TG	Microglia
ENSG00000186951	ENSG00000075391	0	TF_to_TG	Microglia
ENSG00000134852	ENSG00000075391	0	TF_to_TG	Microglia
ENSG00000075426	ENSG00000075391	0	TF_to_TG	Microglia
ENSG00000077238	ENSG00000075391	0	TF_to_TG	Microglia
ENSG00000125037	ENSG00000075391	0	TF_to_TG	Microglia
ENSG00000114491	ENSG00000075391	0	TF_to_TG	Microglia
ENSG00000183060	ENSG00000075391	0	TF_to_TG	Microglia
ENSG00000147421	ENSG00000075391	0	TF_to_TG	Microglia
ENSG00000160199	ENSG00000075391	0	TF_to_TG	Microglia
ENSG00000119138	ENSG00000075391	0	TF_to_TG	Microglia
ENSG00000117000	ENSG00000075391	0	TF_to_TG	Microglia
ENSG00000198176	ENSG00000075391	0	TF_to_TG	Microglia
ENSG00000109320	ENSG00000075391	0	TF_to_TG	Microglia
ENSG00000172466	ENSG00000075391	0	TF_to_TG	Microglia
ENSG00000112182	ENSG00000075391	0	TF_to_TG	Microglia
ENSG00000140678	ENSG00000075391	0	TF_to_TG	Microglia
ENSG00000123685	ENSG00000075391	0	TF_to_TG	Microglia
ENSG00000135457	ENSG00000075391	0	TF_to_TG	Microglia
ENSG00000120690	ENSG00000075391	0	TF_to_TG	Microglia
ENSG00000245848	ENSG00000075391	0	TF_to_TG	Microglia
ENSG00000081189	ENSG00000075391	0	TF_to_TG	Microglia
ENSG00000116604	ENSG00000075391	0	TF_to_TG	Microglia
ENSG00000112561	ENSG00000075391	0	TF_to_TG	Microglia
ENSG00000100600	ENSG00000075391	0	TF_to_TG	Microglia
ENSG00000112304	ENSG00000075391	0	TF_to_TG	Microglia
ENSG00000213445	ENSG00000075391	0	TF_to_TG	Microglia
ENSG00000152527	ENSG00000075391	0	TF_to_TG	Microglia
ENSG00000178573	ENSG00000075391	0	TF_to_TG	Microglia
ENSG00000169499	ENSG00000075391	0	TF_to_TG	Microglia
ENSG00000125398	ENSG00000075391	0	TF_to_TG	Microglia
ENSG00000110435	ENSG00000075391	0	TF_to_TG	Microglia
ENSG00000261678	ENSG00000075391	0	TF_to_TG	Microglia
ENSG00000174332	ENSG00000075391	0	TF_to_TG	Microglia
ENSG00000179388	ENSG00000075391	0	TF_to_TG	Microglia
ENSG00000148737	ENSG00000075391	0	TF_to_TG	Microglia
ENSG00000124766	ENSG00000075391	0	TF_to_TG	Microglia
ENSG00000105419	ENSG00000075391	0	TF_to_TG	Microglia
ENSG00000111249	ENSG00000075391	0	TF_to_TG	Microglia
ENSG00000009950	ENSG00000075391	0	TF_to_TG	Microglia
ENSG00000105669	ENSG00000075391	0	TF_to_TG	Microglia
ENSG00000105698	ENSG00000075391	0	TF_to_TG	Microglia
ENSG00000184486	ENSG00000075391	0	TF_to_TG	Microglia
ENSG00000178951	ENSG00000075391	0	TF_to_TG	Microglia
ENSG00000137513	ENSG00000075391	0	TF_to_TG	Microglia
ENSG00000126456	ENSG00000075391	0	TF_to_TG	Microglia
ENSG00000006194	ENSG00000075391	0	TF_to_TG	Microglia
ENSG00000139651	ENSG00000075391	0	TF_to_TG	Microglia
ENSG00000167182	ENSG00000075391	0	TF_to_TG	Microglia
ENSG00000076356	ENSG00000075391	0	TF_to_TG	Microglia
ENSG00000161791	ENSG00000075391	0	TF_to_TG	Microglia
ENSG00000141510	ENSG00000075391	0	TF_to_TG	Microglia
ENSG00000131495	ENSG00000075391	0	TF_to_TG	Microglia
ENSG00000131238	ENSG00000075391	0	TF_to_TG	Microglia
ENSG00000111145	ENSG00000075391	0	TF_to_TG	Microglia
ENSG00000136144	ENSG00000075391	0	TF_to_TG	Microglia
ENSG00000096654	ENSG00000075391	0	TF_to_TG	Microglia
ENSG00000214595	ENSG00000075391	0	TF_to_TG	Microglia
ENSG00000169016	ENSG00000075391	0	TF_to_TG	Microglia
ENSG00000244405	ENSG00000075391	0	TF_to_TG	Microglia
ENSG00000105866	ENSG00000075391	0	TF_to_TG	Microglia
ENSG00000119684	ENSG00000075391	0	TF_to_TG	Microglia
ENSG00000248905	ENSG00000075391	0	TF_to_TG	Microglia
ENSG00000138029	ENSG00000075391	0	TF_to_TG	Microglia
ENSG00000166949	ENSG00000075391	0	TF_to_TG	Microglia
ENSG00000198963	ENSG00000075391	0	TF_to_TG	Microglia
ENSG00000171223	ENSG00000075391	0	TF_to_TG	Microglia
ENSG00000221955	ENSG00000075391	0	TF_to_TG	Microglia
ENSG00000087008	ENSG00000075391	0	TF_to_TG	Microglia
ENSG00000174197	ENSG00000075391	0	TF_to_TG	Microglia
ENSG00000009844	ENSG00000075391	0	TF_to_TG	Microglia
ENSG00000149231	ENSG00000075391	0	TF_to_TG	Microglia
ENSG00000141905	ENSG00000075391	0	TF_to_TG	Microglia
ENSG00000168228	ENSG00000075391	0	TF_to_TG	Microglia
ENSG00000128272	ENSG00000075391	0	TF_to_TG	Microglia
ENSG00000092439	ENSG00000075391	0	TF_to_TG	Microglia
ENSG00000100994	ENSG00000075391	0	TF_to_TG	Microglia
ENSG00000164916	ENSG00000075391	0	TF_to_TG	Microglia
ENSG00000133243	ENSG00000075391	0	TF_to_TG	Microglia
ENSG00000117707	ENSG00000075391	0	TF_to_TG	Microglia
ENSG00000172216	ENSG00000075391	0	TF_to_TG	Microglia
ENSG00000138495	ENSG00000075391	0	TF_to_TG	Microglia
ENSG00000145246	ENSG00000075391	0	TF_to_TG	Microglia
ENSG00000009413	ENSG00000075391	0	TF_to_TG	Microglia
ENSG00000165915	ENSG00000075391	0	TF_to_TG	Microglia
ENSG00000140044	ENSG00000075391	0	TF_to_TG	Microglia
ENSG00000068305	ENSG00000075391	0	TF_to_TG	Microglia
ENSG00000132170	ENSG00000075391	0	TF_to_TG	Microglia
ENSG00000134138	ENSG00000075391	0	TF_to_TG	Microglia
ENSG00000278053	ENSG00000075391	0	TF_to_TG	Microglia
ENSG00000214113	ENSG00000075391	0	TF_to_TG	Microglia
[truncated: 224,965+ more rows]
